# Supplementary material for: Deciphering the peptidome of urine from ovarian cancer patients and healthy controls
Source: Clin Proteomics. 2014 Jun 2;11(1):23. doi: 10.1186/1559-0275-11-23 (PMC4065538; doi:10.1186/1559-0275-11-23)
Supplement: Additional file 1 — Peptide and protein report. [file 1559-0275-11-23-S1.xls]

## Sheet: Suppl Info S1A
Supplementary Information S1A, Peptide report
Experiment name	Biological sample category	Biological sample name	MS/MS sample name	Protein name	Protein accession numbers	Database sources	Protein molecular weight (Da)	Protein identification probability	Number of unique peptides	Number of unique spectra	Number of total spectra	Percentage of total spectra	Percentage sequence coverage	Peptide sequence	Previous amino acid	Next amino acid	Best Peptide identification probability	Best X! Tandem -log(e) score	Number of identified +1H spectra	Number of identified +2H spectra	Number of identified +3H spectra	Number of identified +4H spectra	Number of enzymatic termini	Calculated +1H Peptide Mass (AMU)	Peptide start index	Peptide stop index	Assigned	Other Proteins
Supplementary Information S1	OvCa	OvCa_1	Mudpit_GPM00300000061	cDNA FLJ54287, highly similar to Early growth response protein 3	IPI00908353-R	ipi.HUMAN.v3.71-random.fasta	25636.1	0.488	1	1	2	2.74e-05	0.057	HDFINDFGFMPPH	P	G	0.948	2.24	0	2	0	0	2	1589.68	203	215	TRUE
Supplementary Information S1	OvCa	OvCa_1	Mudpit_GPM00300000061	Isoform 1 of Collagen alpha-3(VI) chain	IPI00022200,IPI00072917,IPI00072918,IPI00220701,IPI00941465,IPI00946286	ipi.HUMAN.v3.71-random.fasta	343645	1	2	2	4	5.47e-05	0.011	FAIGNKGADQAELEEIAFDSSL	A	V	0.95	2.57	0	1	0	0	2	2325.13	580	601	TRUE
Supplementary Information S1	OvCa	OvCa_1	Mudpit_GPM00300000061	Isoform 1 of Collagen alpha-3(VI) chain	IPI00022200,IPI00072917,IPI00072918,IPI00220701,IPI00941465,IPI00946286	ipi.HUMAN.v3.71-random.fasta	343645	1	2	2	4	5.47e-05	0.011	YTGSALDFVRNNL	L	F	0.95	4.66	0	3	0	0	2	1469.74	524	536	TRUE
Supplementary Information S1	OvCa	OvCa_1	Mudpit_GPM00300000061	Fibrinogen beta chain	IPI00298497	ipi.HUMAN.v3.71-random.fasta	55910.6	1	3	3	8	0.000109	0.0387	EEAPSLRPAPPPISGGGY	R	R	0.95	3.89	0	3	0	0	2	1794.9	54	71	TRUE
Supplementary Information S1	OvCa	OvCa_1	Mudpit_GPM00300000061	Fibrinogen beta chain	IPI00298497	ipi.HUMAN.v3.71-random.fasta	55910.6	1	3	3	8	0.000109	0.0387	EEAPSLRPAPPPISGGGYR	R	A	0.95	3.19	0	0	3	0	2	1951	54	72	TRUE
Supplementary Information S1	OvCa	OvCa_1	Mudpit_GPM00300000061	Fibrinogen beta chain	IPI00298497	ipi.HUMAN.v3.71-random.fasta	55910.6	1	3	3	8	0.000109	0.0387	LRPAPPPISGGGY	S	R	0.95	2.96	0	2	0	0	2	1281.7	59	71	TRUE
Supplementary Information S1	OvCa	OvCa_1	Mudpit_GPM00300000061	Isoform 2 of Collagen alpha-1(XVIII) chain	IPI00022822,IPI00783931	ipi.HUMAN.v3.71-random.fasta	154000	1	2	3	4	5.47e-05	0.0158	DDILASPPRLPEPQPYPGAPHH	A	S	0.95	2.6	0	0	1	1	2	2404.21	1299	1320	TRUE
Supplementary Information S1	OvCa	OvCa_1	Mudpit_GPM00300000061	Isoform 2 of Collagen alpha-1(XVIII) chain	IPI00022822,IPI00783931	ipi.HUMAN.v3.71-random.fasta	154000	1	2	3	4	5.47e-05	0.0158	DDILASPPRLPEPQPYPGAPHHSS	A	Y	0.95	4.59	0	0	2	0	2	2578.27	1299	1322	TRUE
Supplementary Information S1	OvCa	OvCa_1	Mudpit_GPM00300000061	Isoform 1 of Serum albumin	IPI00745872	ipi.HUMAN.v3.71-random.fasta	69348.9	1	7	7	18	0.000246	0.158	DAHKSEVAHRFKDLGEENFK	R	A	0.95	2.72	0	0	2	0	2	2357.16	25	44	TRUE
Supplementary Information S1	OvCa	OvCa_1	Mudpit_GPM00300000061	Isoform 1 of Serum albumin	IPI00745872	ipi.HUMAN.v3.71-random.fasta	69348.9	1	7	7	18	0.000246	0.158	LQQCPFEDHVKLVNEVTE	Y	F	0.95	4.22	0	2	0	0	2	2185.06	55	72	TRUE
Supplementary Information S1	OvCa	OvCa_1	Mudpit_GPM00300000061	Isoform 1 of Serum albumin	IPI00745872	ipi.HUMAN.v3.71-random.fasta	69348.9	1	7	7	18	0.000246	0.158	MPCAEDYLSVVLNQLCVLHEK	R	T	0.95	6.33	0	0	3	0	2	2534.21	470	490	TRUE
Supplementary Information S1	OvCa	OvCa_1	Mudpit_GPM00300000061	Isoform 1 of Serum albumin	IPI00745872	ipi.HUMAN.v3.71-random.fasta	69348.9	1	7	7	18	0.000246	0.158	TLFGDKLCTVA	H	T	0.95	4.51	0	4	0	0	2	1224.63	92	102	TRUE
Supplementary Information S1	OvCa	OvCa_1	Mudpit_GPM00300000061	Isoform 1 of Serum albumin	IPI00745872	ipi.HUMAN.v3.71-random.fasta	69348.9	1	7	7	18	0.000246	0.158	VRPEVDVMCTA	L	F	0.95	5.31	0	1	0	0	2	1276.6	140	150	TRUE
Supplementary Information S1	OvCa	OvCa_1	Mudpit_GPM00300000061	Isoform 1 of Serum albumin	IPI00745872	ipi.HUMAN.v3.71-random.fasta	69348.9	1	7	7	18	0.000246	0.158	VRYTKKVPQVSTPTL	L	V	0.95	2.51	0	2	0	0	2	1717	433	447	TRUE
Supplementary Information S1	OvCa	OvCa_1	Mudpit_GPM00300000061	Isoform 1 of Serum albumin	IPI00745872	ipi.HUMAN.v3.71-random.fasta	69348.9	1	7	7	18	0.000246	0.158	YTKKVPQVSTPTL	R	V	0.95	3.74	0	4	0	0	2	1461.83	435	447	TRUE
Supplementary Information S1	OvCa	OvCa_1	Mudpit_GPM00300000061	Ubiquitin-fold modifier 1	IPI00010207,IPI00645510	ipi.HUMAN.v3.71-random.fasta	9099.9	0.5	1	1	1	1.37e-05	0.306	LTSDPRLPYKVLSVPESTPFTAVLKF	T	A	0.95	3.55	0	0	1	0	2	2905.61	10	35	TRUE
Supplementary Information S1	OvCa	OvCa_1	Mudpit_GPM00300000061	Isoform 1 of EGF-containing fibulin-like extracellular matrix protein 1	IPI00029658,IPI00220813,IPI00220814,IPI00894239,IPI00908496	ipi.HUMAN.v3.71-random.fasta	54621.1	1	5	5	10	0.000137	0.0588	ATSGVLPGGGF	M	V	0.95	3.34	1	0	0	0	2	962.495	108	118	TRUE
Supplementary Information S1	OvCa	OvCa_1	Mudpit_GPM00300000061	Isoform 1 of EGF-containing fibulin-like extracellular matrix protein 1	IPI00029658,IPI00220813,IPI00220814,IPI00894239,IPI00908496	ipi.HUMAN.v3.71-random.fasta	54621.1	1	5	5	10	0.000137	0.0588	ATSGVLPGGGFV	M	A	0.95	2.72	3	0	0	0	2	1061.56	108	119	TRUE
Supplementary Information S1	OvCa	OvCa_1	Mudpit_GPM00300000061	Isoform 1 of EGF-containing fibulin-like extracellular matrix protein 1	IPI00029658,IPI00220813,IPI00220814,IPI00894239,IPI00908496	ipi.HUMAN.v3.71-random.fasta	54621.1	1	5	5	10	0.000137	0.0588	ATSGVLPGGGFVAS	M	A	0.95	2.82	2	0	0	0	2	1219.63	108	121	TRUE
Supplementary Information S1	OvCa	OvCa_1	Mudpit_GPM00300000061	Isoform 1 of EGF-containing fibulin-like extracellular matrix protein 1	IPI00029658,IPI00220813,IPI00220814,IPI00894239,IPI00908496	ipi.HUMAN.v3.71-random.fasta	54621.1	1	5	5	10	0.000137	0.0588	AVAGPEMQTGRNNF	A	V	0.95	4.13	0	1	0	0	2	1491.7	124	137	TRUE
Supplementary Information S1	OvCa	OvCa_1	Mudpit_GPM00300000061	Isoform 1 of EGF-containing fibulin-like extracellular matrix protein 1	IPI00029658,IPI00220813,IPI00220814,IPI00894239,IPI00908496	ipi.HUMAN.v3.71-random.fasta	54621.1	1	5	5	10	0.000137	0.0588	MATSGVLPGGGF	S	V	0.95	4.02	3	0	0	0	2	1093.54	107	118	TRUE
Supplementary Information S1	OvCa	OvCa_1	Mudpit_GPM00300000061	Isoform 1 of Nidogen-1	IPI00026944,IPI00384542	ipi.HUMAN.v3.71-random.fasta	136358	1	14	17	41	0.000561	0.085	DTTDGLGKVY	L	Y	0.95	2.7	0	1	0	0	2	1068.52	112	121	TRUE
Supplementary Information S1	OvCa	OvCa_1	Mudpit_GPM00300000061	Isoform 1 of Nidogen-1	IPI00026944,IPI00384542	ipi.HUMAN.v3.71-random.fasta	136358	1	14	17	41	0.000561	0.085	FLYPEDGLQFHTTF	I	S	0.95	3.08	0	1	0	0	2	1714.81	194	207	TRUE
Supplementary Information S1	OvCa	OvCa_1	Mudpit_GPM00300000061	Isoform 1 of Nidogen-1	IPI00026944,IPI00384542	ipi.HUMAN.v3.71-random.fasta	136358	1	14	17	41	0.000561	0.085	FVSPALELSGALR	D	F	0.95	3.12	0	1	0	0	2	1359.76	52	64	TRUE
Supplementary Information S1	OvCa	OvCa_1	Mudpit_GPM00300000061	Isoform 1 of Nidogen-1	IPI00026944,IPI00384542	ipi.HUMAN.v3.71-random.fasta	136358	1	14	17	41	0.000561	0.085	LSRQELFPFGPGQGDLE	C	L	0.95	2.57	0	2	0	0	2	1889.94	29	45	TRUE
Supplementary Information S1	OvCa	OvCa_1	Mudpit_GPM00300000061	Isoform 1 of Nidogen-1	IPI00026944,IPI00384542	ipi.HUMAN.v3.71-random.fasta	136358	1	14	17	41	0.000561	0.085	LSRQELFPFGPGQGDLEL	C	E	0.95	5.59	0	3	0	0	2	2003.02	29	46	TRUE
Supplementary Information S1	OvCa	OvCa_1	Mudpit_GPM00300000061	Isoform 1 of Nidogen-1	IPI00026944,IPI00384542	ipi.HUMAN.v3.71-random.fasta	136358	1	14	17	41	0.000561	0.085	LSRQELFPFGPGQGDLELEDGDD	C	F	0.95	8.23	0	3	2	0	2	2534.17	29	51	TRUE
Supplementary Information S1	OvCa	OvCa_1	Mudpit_GPM00300000061	Isoform 1 of Nidogen-1	IPI00026944,IPI00384542	ipi.HUMAN.v3.71-random.fasta	136358	1	14	17	41	0.000561	0.085	LSRQELFPFGPGQGDLELEDGDDFVSPAL	C	E	0.95	2.35	0	0	1	0	2	3148.51	29	57	TRUE
Supplementary Information S1	OvCa	OvCa_1	Mudpit_GPM00300000061	Isoform 1 of Nidogen-1	IPI00026944,IPI00384542	ipi.HUMAN.v3.71-random.fasta	136358	1	14	17	41	0.000561	0.085	LSRQELFPFGPGQGDLELEDGDDFVSPALE	C	L	0.95	4.77	0	1	3	0	2	3277.55	29	58	TRUE
Supplementary Information S1	OvCa	OvCa_1	Mudpit_GPM00300000061	Isoform 1 of Nidogen-1	IPI00026944,IPI00384542	ipi.HUMAN.v3.71-random.fasta	136358	1	14	17	41	0.000561	0.085	LSRQELFPFGPGQGDLELEDGDDFVSPALEL	C	S	0.95	5.32	0	0	1	0	2	3390.64	29	59	TRUE
Supplementary Information S1	OvCa	OvCa_1	Mudpit_GPM00300000061	Isoform 1 of Nidogen-1	IPI00026944,IPI00384542	ipi.HUMAN.v3.71-random.fasta	136358	1	14	17	41	0.000561	0.085	LSRQELFPFGPGQGDLELEDGDDFVSPALELSG	C	A	0.95	8.77	0	0	5	0	2	3534.69	29	61	TRUE
Supplementary Information S1	OvCa	OvCa_1	Mudpit_GPM00300000061	Isoform 1 of Nidogen-1	IPI00026944,IPI00384542	ipi.HUMAN.v3.71-random.fasta	136358	1	14	17	41	0.000561	0.085	LSRQELFPFGPGQGDLELEDGDDFVSPALELSGALR	C	F	0.95	8.35	0	0	9	1	2	3874.91	29	64	TRUE
Supplementary Information S1	OvCa	OvCa_1	Mudpit_GPM00300000061	Isoform 1 of Nidogen-1	IPI00026944,IPI00384542	ipi.HUMAN.v3.71-random.fasta	136358	1	14	17	41	0.000561	0.085	TSEPPAKESHPGLFPPTFGAVAPFLADL	A	D	0.95	3.21	0	0	4	0	2	2893.48	84	111	TRUE
Supplementary Information S1	OvCa	OvCa_1	Mudpit_GPM00300000061	Isoform 1 of Nidogen-1	IPI00026944,IPI00384542	ipi.HUMAN.v3.71-random.fasta	136358	1	14	17	41	0.000561	0.085	VTTNGIIATSEPPAKESHPGLFPPTFGAVAPFLADL	Y	D	0.95	2.28	0	0	1	0	2	3662.91	76	111	TRUE
Supplementary Information S1	OvCa	OvCa_1	Mudpit_GPM00300000061	Isoform 1 of Nidogen-1	IPI00026944,IPI00384542	ipi.HUMAN.v3.71-random.fasta	136358	1	14	17	41	0.000561	0.085	WKSNGAYNIF	L	A	0.95	3.89	0	2	0	0	2	1199.58	230	239	TRUE
Supplementary Information S1	OvCa	OvCa_1	Mudpit_GPM00300000061	Isoform 2A of Desmocollin-2	IPI00025846,IPI00220146,IPI00941287	ipi.HUMAN.v3.71-random.fasta	99944.6	1	3	3	24	0.000328	0.0644	ATTPDGYTPELPLPLIIK	F	I	0.95	7.92	0	6	0	0	2	1939.08	215	232	TRUE
Supplementary Information S1	OvCa	OvCa_1	Mudpit_GPM00300000061	Isoform 2A of Desmocollin-2	IPI00025846,IPI00220146,IPI00941287	ipi.HUMAN.v3.71-random.fasta	99944.6	1	3	3	24	0.000328	0.0644	IHSSDPDFQILEDGSVYTTNTIL	L	L	0.95	5.7	0	6	0	0	2	2565.24	64	86	TRUE
Supplementary Information S1	OvCa	OvCa_1	Mudpit_GPM00300000061	Isoform 2A of Desmocollin-2	IPI00025846,IPI00220146,IPI00941287	ipi.HUMAN.v3.71-random.fasta	99944.6	1	3	3	24	0.000328	0.0644	RWAPIPCSMLENSLGPF	R	P	0.95	8.15	0	12	0	0	2	1974.96	136	152	TRUE
Supplementary Information S1	OvCa	OvCa_1	Mudpit_GPM00300000061	Isoform A of Decorin	IPI00012119,IPI00219400,IPI00219401	ipi.HUMAN.v3.71-random.fasta	39730.2	0.5	1	1	4	5.47e-05	0.0334	GLNNLAKLGLSF	K	N	0.95	3.11	0	4	0	0	2	1246.72	243	254	TRUE
Supplementary Information S1	OvCa	OvCa_1	Mudpit_GPM00300000061	Basic salivary proline-rich protein 2	IPI00552432	ipi.HUMAN.v3.71-random.fasta	40780.9	0.5	1	1	5	6.84e-05	0.0601	GKPQGPPPQGGNQPQGPPPPPGKPQ	P	G	0.95	2.24	0	0	5	0	2	2439.25	55	79	TRUE
Supplementary Information S1	OvCa	OvCa_1	Mudpit_GPM00300000061	Vesicular integral-membrane protein VIP36	IPI00009950	ipi.HUMAN.v3.71-random.fasta	40211.5	1	16	20	61	0.000834	0.219	DTYPNDETTERVF	L	P	0.95	3.89	0	2	0	0	2	1586.7	162	174	TRUE
Supplementary Information S1	OvCa	OvCa_1	Mudpit_GPM00300000061	Vesicular integral-membrane protein VIP36	IPI00009950	ipi.HUMAN.v3.71-random.fasta	40211.5	1	16	20	61	0.000834	0.219	FGASAGTGDLSDNHDII	Y	S	0.95	6.96	0	2	0	0	2	1689.77	253	269	TRUE
Supplementary Information S1	OvCa	OvCa_1	Mudpit_GPM00300000061	Vesicular integral-membrane protein VIP36	IPI00009950	ipi.HUMAN.v3.71-random.fasta	40211.5	1	16	20	61	0.000834	0.219	FGASAGTGDLSDNHDIIS	Y	M	0.95	3	0	1	0	0	2	1776.8	253	270	TRUE
Supplementary Information S1	OvCa	OvCa_1	Mudpit_GPM00300000061	Vesicular integral-membrane protein VIP36	IPI00009950	ipi.HUMAN.v3.71-random.fasta	40211.5	1	16	20	61	0.000834	0.219	FGASAGTGDLSDNHDIISMK	Y	L	0.95	10.4	0	8	10	0	2	2035.94	253	272	TRUE
Supplementary Information S1	OvCa	OvCa_1	Mudpit_GPM00300000061	Vesicular integral-membrane protein VIP36	IPI00009950	ipi.HUMAN.v3.71-random.fasta	40211.5	1	16	20	61	0.000834	0.219	FGASAGTGDLSDNHDIISMKL	Y	F	0.95	3.55	0	1	1	0	2	2149.02	253	273	TRUE
Supplementary Information S1	OvCa	OvCa_1	Mudpit_GPM00300000061	Vesicular integral-membrane protein VIP36	IPI00009950	ipi.HUMAN.v3.71-random.fasta	40211.5	1	16	20	61	0.000834	0.219	FKVHGTGKKNLHGDGIAL	H	W	0.95	4.07	0	1	0	0	2	1892.05	118	135	TRUE
Supplementary Information S1	OvCa	OvCa_1	Mudpit_GPM00300000061	Vesicular integral-membrane protein VIP36	IPI00009950	ipi.HUMAN.v3.71-random.fasta	40211.5	1	16	20	61	0.000834	0.219	FLDTYPNDETTERVFPY	I	I	0.95	2.96	0	2	0	0	2	2106.97	160	176	TRUE
Supplementary Information S1	OvCa	OvCa_1	Mudpit_GPM00300000061	Vesicular integral-membrane protein VIP36	IPI00009950	ipi.HUMAN.v3.71-random.fasta	40211.5	1	16	20	61	0.000834	0.219	FLDTYPNDETTERVFPYIS	I	V	0.95	6.52	0	2	0	0	2	2307.08	160	178	TRUE
Supplementary Information S1	OvCa	OvCa_1	Mudpit_GPM00300000061	Vesicular integral-membrane protein VIP36	IPI00009950	ipi.HUMAN.v3.71-random.fasta	40211.5	1	16	20	61	0.000834	0.219	FLDTYPNDETTERVFPYISV	I	M	0.95	2.8	0	2	0	0	2	2406.15	160	179	TRUE
Supplementary Information S1	OvCa	OvCa_1	Mudpit_GPM00300000061	Vesicular integral-membrane protein VIP36	IPI00009950	ipi.HUMAN.v3.71-random.fasta	40211.5	1	16	20	61	0.000834	0.219	HTPDEESIDWTKIEPS	E	V	0.95	3.41	0	2	0	0	2	1883.87	280	295	TRUE
Supplementary Information S1	OvCa	OvCa_1	Mudpit_GPM00300000061	Vesicular integral-membrane protein VIP36	IPI00009950	ipi.HUMAN.v3.71-random.fasta	40211.5	1	16	20	61	0.000834	0.219	HTPDEESIDWTKIEPSVN	E	F	0.95	7.46	0	9	1	0	2	2096.98	280	297	TRUE
Supplementary Information S1	OvCa	OvCa_1	Mudpit_GPM00300000061	Vesicular integral-membrane protein VIP36	IPI00009950	ipi.HUMAN.v3.71-random.fasta	40211.5	1	16	20	61	0.000834	0.219	HTPDEESIDWTKIEPSVNF	E	L	0.95	5.08	0	2	2	0	2	2244.05	280	298	TRUE
Supplementary Information S1	OvCa	OvCa_1	Mudpit_GPM00300000061	Vesicular integral-membrane protein VIP36	IPI00009950	ipi.HUMAN.v3.71-random.fasta	40211.5	1	16	20	61	0.000834	0.219	LDTYPNDETTERVF	F	P	0.95	2.96	0	1	0	0	2	1699.78	161	174	TRUE
Supplementary Information S1	OvCa	OvCa_1	Mudpit_GPM00300000061	Vesicular integral-membrane protein VIP36	IPI00009950	ipi.HUMAN.v3.71-random.fasta	40211.5	1	16	20	61	0.000834	0.219	LDTYPNDETTERVFPY	F	I	0.95	6.17	0	9	0	0	2	1959.9	161	176	TRUE
Supplementary Information S1	OvCa	OvCa_1	Mudpit_GPM00300000061	Vesicular integral-membrane protein VIP36	IPI00009950	ipi.HUMAN.v3.71-random.fasta	40211.5	1	16	20	61	0.000834	0.219	LDTYPNDETTERVFPYIS	F	V	0.95	2.85	0	2	0	0	2	2160.01	161	178	TRUE
Supplementary Information S1	OvCa	OvCa_1	Mudpit_GPM00300000061	Vesicular integral-membrane protein VIP36	IPI00009950	ipi.HUMAN.v3.71-random.fasta	40211.5	1	16	20	61	0.000834	0.219	LDTYPNDETTERVFPYISV	F	M	0.95	2.28	0	1	0	0	2	2259.08	161	179	TRUE
Supplementary Information S1	OvCa	OvCa_1	Mudpit_GPM00300000061	Prostaglandin-H2 D-isomerase	IPI00013179	ipi.HUMAN.v3.71-random.fasta	21011.1	1	42	48	205	0.0028	0.563	AAPEAQVSVQPNFQQDKFLGRWFSA	Q	G	0.95	3.02	0	0	2	0	2	2821.41	22	46	TRUE	IPI00514285
Supplementary Information S1	OvCa	OvCa_1	Mudpit_GPM00300000061	Prostaglandin-H2 D-isomerase	IPI00013179	ipi.HUMAN.v3.71-random.fasta	21011.1	1	42	48	205	0.0028	0.563	AAPEAQVSVQPNFQQDKFLGRWFSAGL	Q	A	0.95	2.66	0	0	1	0	2	2991.51	22	48	TRUE	IPI00514285
Supplementary Information S1	OvCa	OvCa_1	Mudpit_GPM00300000061	Prostaglandin-H2 D-isomerase	IPI00013179	ipi.HUMAN.v3.71-random.fasta	21011.1	1	42	48	205	0.0028	0.563	AQVSVQPNFQQDKF	E	L	0.95	4.25	0	1	0	0	2	1635.81	26	39	TRUE	IPI00514285
Supplementary Information S1	OvCa	OvCa_1	Mudpit_GPM00300000061	Prostaglandin-H2 D-isomerase	IPI00013179	ipi.HUMAN.v3.71-random.fasta	21011.1	1	42	48	205	0.0028	0.563	AQVSVQPNFQQDKFL	E	G	0.95	2.89	0	1	0	0	2	1748.9	26	40	TRUE	IPI00514285
Supplementary Information S1	OvCa	OvCa_1	Mudpit_GPM00300000061	Prostaglandin-H2 D-isomerase	IPI00013179	ipi.HUMAN.v3.71-random.fasta	21011.1	1	42	48	205	0.0028	0.563	AQVSVQPNFQQDKFLGRW	E	F	0.95	7.06	0	14	0	0	2	2148.1	26	43	TRUE	IPI00514285
Supplementary Information S1	OvCa	OvCa_1	Mudpit_GPM00300000061	Prostaglandin-H2 D-isomerase	IPI00013179	ipi.HUMAN.v3.71-random.fasta	21011.1	1	42	48	205	0.0028	0.563	AQVSVQPNFQQDKFLGRWFSA	E	G	0.95	2.35	0	1	0	0	2	2453.24	26	46	TRUE	IPI00514285
Supplementary Information S1	OvCa	OvCa_1	Mudpit_GPM00300000061	Prostaglandin-H2 D-isomerase	IPI00013179	ipi.HUMAN.v3.71-random.fasta	21011.1	1	42	48	205	0.0028	0.563	AQVSVQPNFQQDKFLGRWFSAG	E	L	0.95	2.36	0	1	0	0	2	2510.26	26	47	TRUE	IPI00514285
Supplementary Information S1	OvCa	OvCa_1	Mudpit_GPM00300000061	Prostaglandin-H2 D-isomerase	IPI00013179	ipi.HUMAN.v3.71-random.fasta	21011.1	1	42	48	205	0.0028	0.563	AQVSVQPNFQQDKFLGRWFSAGL	E	A	0.95	3.25	0	3	0	0	2	2623.34	26	48	TRUE	IPI00514285
Supplementary Information S1	OvCa	OvCa_1	Mudpit_GPM00300000061	Prostaglandin-H2 D-isomerase	IPI00013179	ipi.HUMAN.v3.71-random.fasta	21011.1	1	42	48	205	0.0028	0.563	FTEDTIVFLPQTDKCMTEQ	G	-	0.95	3.85	0	1	0	0	2	2303.06	172	190	TRUE	IPI00514285
Supplementary Information S1	OvCa	OvCa_1	Mudpit_GPM00300000061	Prostaglandin-H2 D-isomerase	IPI00013179	ipi.HUMAN.v3.71-random.fasta	21011.1	1	42	48	205	0.0028	0.563	GSKGPGEDFRMATL	Q	Y	0.95	2.52	0	0	1	0	2	1465.71	135	148	TRUE	IPI00514285
Supplementary Information S1	OvCa	OvCa_1	Mudpit_GPM00300000061	Prostaglandin-H2 D-isomerase	IPI00013179	ipi.HUMAN.v3.71-random.fasta	21011.1	1	42	48	205	0.0028	0.563	IVFLPQTDKCMTEQ	T	-	0.95	8.17	0	33	0	0	2	1709.82	177	190	TRUE	IPI00514285
Supplementary Information S1	OvCa	OvCa_1	Mudpit_GPM00300000061	Prostaglandin-H2 D-isomerase	IPI00013179	ipi.HUMAN.v3.71-random.fasta	21011.1	1	42	48	205	0.0028	0.563	LLYSQGSKGPGEDFRMATL	A	Y	0.95	2.62	0	0	2	0	2	2070.03	130	148	TRUE	IPI00514285
Supplementary Information S1	OvCa	OvCa_1	Mudpit_GPM00300000061	Prostaglandin-H2 D-isomerase	IPI00013179	ipi.HUMAN.v3.71-random.fasta	21011.1	1	42	48	205	0.0028	0.563	LQPAGSLGSYS	L	Y	0.95	4.26	0	2	0	0	2	1079.54	96	106	TRUE	IPI00514285
Supplementary Information S1	OvCa	OvCa_1	Mudpit_GPM00300000061	Prostaglandin-H2 D-isomerase	IPI00013179	ipi.HUMAN.v3.71-random.fasta	21011.1	1	42	48	205	0.0028	0.563	LYSQGSKGPGEDFRMA	L	T	0.95	2.96	0	1	0	0	2	1742.82	131	146	TRUE	IPI00514285
Supplementary Information S1	OvCa	OvCa_1	Mudpit_GPM00300000061	Prostaglandin-H2 D-isomerase	IPI00013179	ipi.HUMAN.v3.71-random.fasta	21011.1	1	42	48	205	0.0028	0.563	LYSQGSKGPGEDFRMATL	L	Y	0.95	4.51	0	4	0	0	2	1956.95	131	148	TRUE	IPI00514285
Supplementary Information S1	OvCa	OvCa_1	Mudpit_GPM00300000061	Prostaglandin-H2 D-isomerase	IPI00013179	ipi.HUMAN.v3.71-random.fasta	21011.1	1	42	48	205	0.0028	0.563	PNFQQDKFLGRW	Q	F	0.95	4.32	0	1	0	0	2	1535.78	32	43	TRUE	IPI00514285
Supplementary Information S1	OvCa	OvCa_1	Mudpit_GPM00300000061	Prostaglandin-H2 D-isomerase	IPI00013179	ipi.HUMAN.v3.71-random.fasta	21011.1	1	42	48	205	0.0028	0.563	QVSVQPNFQQDKFLGRW	A	F	0.95	5.3	0	12	0	0	2	2060.04	27	43	TRUE	IPI00514285
Supplementary Information S1	OvCa	OvCa_1	Mudpit_GPM00300000061	Prostaglandin-H2 D-isomerase	IPI00013179	ipi.HUMAN.v3.71-random.fasta	21011.1	1	42	48	205	0.0028	0.563	QVSVQPNFQQDKFLGRWFSA	A	G	0.95	5.29	0	3	0	0	2	2365.17	27	46	TRUE	IPI00514285
Supplementary Information S1	OvCa	OvCa_1	Mudpit_GPM00300000061	Prostaglandin-H2 D-isomerase	IPI00013179	ipi.HUMAN.v3.71-random.fasta	21011.1	1	42	48	205	0.0028	0.563	QVSVQPNFQQDKFLGRWFSAG	A	L	0.95	4.15	0	1	0	0	2	2422.19	27	47	TRUE	IPI00514285
Supplementary Information S1	OvCa	OvCa_1	Mudpit_GPM00300000061	Prostaglandin-H2 D-isomerase	IPI00013179	ipi.HUMAN.v3.71-random.fasta	21011.1	1	42	48	205	0.0028	0.563	QVSVQPNFQQDKFLGRWFSAGL	A	A	0.95	3.34	0	1	1	0	2	2535.28	27	48	TRUE	IPI00514285
Supplementary Information S1	OvCa	OvCa_1	Mudpit_GPM00300000061	Prostaglandin-H2 D-isomerase	IPI00013179	ipi.HUMAN.v3.71-random.fasta	21011.1	1	42	48	205	0.0028	0.563	SVQPNFQQDKFLGRW	V	F	0.95	3.74	0	3	0	0	2	1849.94	29	43	TRUE	IPI00514285
Supplementary Information S1	OvCa	OvCa_1	Mudpit_GPM00300000061	Prostaglandin-H2 D-isomerase	IPI00013179	ipi.HUMAN.v3.71-random.fasta	21011.1	1	42	48	205	0.0028	0.563	SVQPNFQQDKFLGRWFSA	V	G	0.95	3.85	0	1	0	0	2	2155.07	29	46	TRUE	IPI00514285
Supplementary Information S1	OvCa	OvCa_1	Mudpit_GPM00300000061	Prostaglandin-H2 D-isomerase	IPI00013179	ipi.HUMAN.v3.71-random.fasta	21011.1	1	42	48	205	0.0028	0.563	SVVETDYDQYALLYSQGSKGPGEDFRMATL	V	Y	0.95	5.77	0	0	3	0	2	3340.57	119	148	TRUE	IPI00514285
Supplementary Information S1	OvCa	OvCa_1	Mudpit_GPM00300000061	Prostaglandin-H2 D-isomerase	IPI00013179	ipi.HUMAN.v3.71-random.fasta	21011.1	1	42	48	205	0.0028	0.563	TAFCKAQGFTEDT	F	I	0.95	4.8	0	2	0	0	2	1475.65	164	176	TRUE	IPI00514285
Supplementary Information S1	OvCa	OvCa_1	Mudpit_GPM00300000061	Prostaglandin-H2 D-isomerase	IPI00013179	ipi.HUMAN.v3.71-random.fasta	21011.1	1	42	48	205	0.0028	0.563	TDYDQYALLYSQGSKGPGEDFRM	E	A	0.95	4.82	0	0	5	0	2	2641.19	123	145	TRUE	IPI00514285
Supplementary Information S1	OvCa	OvCa_1	Mudpit_GPM00300000061	Prostaglandin-H2 D-isomerase	IPI00013179	ipi.HUMAN.v3.71-random.fasta	21011.1	1	42	48	205	0.0028	0.563	TDYDQYALLYSQGSKGPGEDFRMA	E	T	0.95	6.46	0	2	6	0	2	2712.23	123	146	TRUE	IPI00514285
Supplementary Information S1	OvCa	OvCa_1	Mudpit_GPM00300000061	Prostaglandin-H2 D-isomerase	IPI00013179	ipi.HUMAN.v3.71-random.fasta	21011.1	1	42	48	205	0.0028	0.563	TDYDQYALLYSQGSKGPGEDFRMATL	E	Y	0.95	6.96	0	2	21	0	2	2942.35	123	148	TRUE	IPI00514285
Supplementary Information S1	OvCa	OvCa_1	Mudpit_GPM00300000061	Prostaglandin-H2 D-isomerase	IPI00013179	ipi.HUMAN.v3.71-random.fasta	21011.1	1	42	48	205	0.0028	0.563	TIVFLPQTDKCMTEQ	D	-	0.95	4.22	0	6	0	0	2	1810.87	176	190	TRUE	IPI00514285
Supplementary Information S1	OvCa	OvCa_1	Mudpit_GPM00300000061	Prostaglandin-H2 D-isomerase	IPI00013179	ipi.HUMAN.v3.71-random.fasta	21011.1	1	42	48	205	0.0028	0.563	VETDYDQYALLYSQGSKGPGEDFRMATL	V	Y	0.95	4.43	0	0	3	0	2	3170.46	121	148	TRUE	IPI00514285
Supplementary Information S1	OvCa	OvCa_1	Mudpit_GPM00300000061	Prostaglandin-H2 D-isomerase	IPI00013179	ipi.HUMAN.v3.71-random.fasta	21011.1	1	42	48	205	0.0028	0.563	VFLPQTDKCMTEQ	I	-	0.95	5.22	0	6	0	0	2	1596.74	178	190	TRUE	IPI00514285
Supplementary Information S1	OvCa	OvCa_1	Mudpit_GPM00300000061	Prostaglandin-H2 D-isomerase	IPI00013179	ipi.HUMAN.v3.71-random.fasta	21011.1	1	42	48	205	0.0028	0.563	VSVQPNFQQDKFLGRW	Q	F	0.95	4.8	0	6	0	0	2	1949	28	43	TRUE	IPI00514285
Supplementary Information S1	OvCa	OvCa_1	Mudpit_GPM00300000061	Prostaglandin-H2 D-isomerase	IPI00013179	ipi.HUMAN.v3.71-random.fasta	21011.1	1	42	48	205	0.0028	0.563	VVETDYDQYA	S	L	0.95	3.92	0	2	0	0	2	1202.52	120	129	TRUE	IPI00514285
Supplementary Information S1	OvCa	OvCa_1	Mudpit_GPM00300000061	Prostaglandin-H2 D-isomerase	IPI00013179	ipi.HUMAN.v3.71-random.fasta	21011.1	1	42	48	205	0.0028	0.563	VVETDYDQYAL	S	L	0.95	4.17	0	2	0	0	2	1315.61	120	130	TRUE	IPI00514285
Supplementary Information S1	OvCa	OvCa_1	Mudpit_GPM00300000061	Prostaglandin-H2 D-isomerase	IPI00013179	ipi.HUMAN.v3.71-random.fasta	21011.1	1	42	48	205	0.0028	0.563	VVETDYDQYALL	S	Y	0.95	2.74	0	1	0	0	2	1428.69	120	131	TRUE	IPI00514285
Supplementary Information S1	OvCa	OvCa_1	Mudpit_GPM00300000061	Prostaglandin-H2 D-isomerase	IPI00013179	ipi.HUMAN.v3.71-random.fasta	21011.1	1	42	48	205	0.0028	0.563	VVETDYDQYALLYSQGSKGPGEDFRMA	S	T	0.95	7.13	0	0	4	0	2	3039.4	120	146	TRUE	IPI00514285
Supplementary Information S1	OvCa	OvCa_1	Mudpit_GPM00300000061	Prostaglandin-H2 D-isomerase	IPI00013179	ipi.HUMAN.v3.71-random.fasta	21011.1	1	42	48	205	0.0028	0.563	VVETDYDQYALLYSQGSKGPGEDFRMATL	S	Y	0.95	6.85	0	0	12	0	2	3253.54	120	148	TRUE	IPI00514285
Supplementary Information S1	OvCa	OvCa_1	Mudpit_GPM00300000061	Prostaglandin-H2 D-isomerase	IPI00013179	ipi.HUMAN.v3.71-random.fasta	21011.1	1	42	48	205	0.0028	0.563	YRSPHWGSTYS	S	V	0.95	3.7	0	2	0	0	2	1340.6	107	117	TRUE
Supplementary Information S1	OvCa	OvCa_1	Mudpit_GPM00300000061	Prostaglandin-H2 D-isomerase	IPI00013179	ipi.HUMAN.v3.71-random.fasta	21011.1	1	42	48	205	0.0028	0.563	YSQGSKGPGED	L	F	0.95	5.13	0	9	0	0	2	1124.49	132	142	TRUE	IPI00514285
Supplementary Information S1	OvCa	OvCa_1	Mudpit_GPM00300000061	Prostaglandin-H2 D-isomerase	IPI00013179	ipi.HUMAN.v3.71-random.fasta	21011.1	1	42	48	205	0.0028	0.563	YSQGSKGPGEDFRM	L	A	0.95	3.33	0	2	0	0	2	1558.7	132	145	TRUE	IPI00514285
Supplementary Information S1	OvCa	OvCa_1	Mudpit_GPM00300000061	Prostaglandin-H2 D-isomerase	IPI00013179	ipi.HUMAN.v3.71-random.fasta	21011.1	1	42	48	205	0.0028	0.563	YSQGSKGPGEDFRMAT	L	L	0.95	3.7	0	1	1	0	2	1746.78	132	147	TRUE	IPI00514285
Supplementary Information S1	OvCa	OvCa_1	Mudpit_GPM00300000061	Prostaglandin-H2 D-isomerase	IPI00013179	ipi.HUMAN.v3.71-random.fasta	21011.1	1	42	48	205	0.0028	0.563	YSQGSKGPGEDFRMATL	L	Y	0.95	4.12	1	8	6	0	2	1843.87	132	148	TRUE	IPI00514285
Supplementary Information S1	OvCa	OvCa_1	Mudpit_GPM00300000061	Prostaglandin-H2 D-isomerase	IPI00013179	ipi.HUMAN.v3.71-random.fasta	21011.1	1	42	48	205	0.0028	0.563	YSVSVVETDYDQYALL	T	Y	0.95	3.7	0	1	0	0	2	1864.89	116	131	TRUE	IPI00514285
Supplementary Information S1	OvCa	OvCa_1	Mudpit_GPM00300000061	Isoform 1 of Clusterin	IPI00291262,IPI00400826,IPI00795633,IPI00954954	ipi.HUMAN.v3.71-random.fasta	52476.9	1	4	4	12	0.000164	0.0846	ASHTSDSDVPSGVTEVVVK	V	L	0.95	3	0	0	2	0	2	1913.95	390	408	TRUE
Supplementary Information S1	OvCa	OvCa_1	Mudpit_GPM00300000061	Isoform 1 of Clusterin	IPI00291262,IPI00400826,IPI00795633,IPI00954954	ipi.HUMAN.v3.71-random.fasta	52476.9	1	4	4	12	0.000164	0.0846	FDSDPITVTVPVE	L	V	0.95	3.92	0	4	0	0	2	1418.71	410	422	TRUE
Supplementary Information S1	OvCa	OvCa_1	Mudpit_GPM00300000061	Isoform 1 of Clusterin	IPI00291262,IPI00400826,IPI00795633,IPI00954954	ipi.HUMAN.v3.71-random.fasta	52476.9	1	4	4	12	0.000164	0.0846	FDSDPITVTVPVEVSRKNP	L	K	0.95	6.68	0	0	5	0	2	2100.1	410	428	TRUE
Supplementary Information S1	OvCa	OvCa_1	Mudpit_GPM00300000061	Isoform 1 of Clusterin	IPI00291262,IPI00400826,IPI00795633,IPI00954954	ipi.HUMAN.v3.71-random.fasta	52476.9	1	4	4	12	0.000164	0.0846	SHTSDSDVPSGVTEVVVK	A	L	0.95	2.54	0	0	1	0	2	1842.91	391	408	TRUE
Supplementary Information S1	OvCa	OvCa_1	Mudpit_GPM00300000061	Cathepsin G	IPI00028064	ipi.HUMAN.v3.71-random.fasta	28819.5	0.5	1	1	1	1.37e-05	0.0627	LQIQSPAGQSRCGGFL	Y	V	0.95	2.51	0	1	0	0	2	1718.87	38	53	TRUE
Supplementary Information S1	OvCa	OvCa_1	Mudpit_GPM00300000061	Isoform 2 of CMRF35-like molecule 9	IPI00217385,IPI00741892,IPI00952724	ipi.HUMAN.v3.71-random.fasta	26156.9	1	2	2	4	5.47e-05	0.0515	FVFPGSSRPPM	L	Q	0.95	2.54	0	2	0	0	2	1237.6	123	133	TRUE
Supplementary Information S1	OvCa	OvCa_1	Mudpit_GPM00300000061	Isoform 2 of CMRF35-like molecule 9	IPI00217385,IPI00741892,IPI00952724	ipi.HUMAN.v3.71-random.fasta	26156.9	1	2	2	4	5.47e-05	0.0515	FVFPGSSRPPMQ	L	L	0.95	2.57	0	2	0	0	2	1365.66	123	134	TRUE
Supplementary Information S1	OvCa	OvCa_1	Mudpit_GPM00300000061	Vasorin	IPI00395488	ipi.HUMAN.v3.71-random.fasta	71696.1	1	2	2	7	9.57e-05	0.0461	ALPGDLSGLFPRL	Q	R	0.95	2.29	0	1	0	0	2	1355.77	278	290	TRUE
Supplementary Information S1	OvCa	OvCa_1	Mudpit_GPM00300000061	Vasorin	IPI00395488	ipi.HUMAN.v3.71-random.fasta	71696.1	1	2	2	7	9.57e-05	0.0461	LALEPGILDTANVEALRL	L	A	0.95	10.7	0	6	0	0	2	1908.08	182	199	TRUE
Supplementary Information S1	OvCa	OvCa_1	Mudpit_GPM00300000061	IGL@ protein	IPI00829640	ipi.HUMAN.v3.71-random.fasta	24836.2	0.999	1	1	1	1.37e-05	0.219	CLISDFYPGAVT	V	V	0.95	4.52	6	16	0	0	2	1325.61	155	166	FALSE	IPI00719452,IPI00154742,IPI00829877,IPI00744476,IPI00658130,IPI00941543,IPI00827875,IPI00944677,IPI00940807,IPI00887169,IPI00788824
Supplementary Information S1	OvCa	OvCa_1	Mudpit_GPM00300000061	IGL@ protein	IPI00829640	ipi.HUMAN.v3.71-random.fasta	24836.2	0.999	1	1	1	1.37e-05	0.219	CLISDFYPGAVTV	V	A	0.95	4.06	4	9	0	0	2	1424.68	155	167	FALSE	IPI00719452,IPI00154742,IPI00829877,IPI00744476,IPI00658130,IPI00941543,IPI00827875,IPI00944677,IPI00940807,IPI00887169,IPI00788824
Supplementary Information S1	OvCa	OvCa_1	Mudpit_GPM00300000061	IGL@ protein	IPI00829640	ipi.HUMAN.v3.71-random.fasta	24836.2	0.999	1	1	1	1.37e-05	0.219	FPPSSEELQANKATLVCLISDFYPGAVT	L	V	0.95	4.01	0	0	1	0	2	3054.51	139	166	FALSE	IPI00719452,IPI00154742,IPI00829877,IPI00744476,IPI00658130,IPI00941543,IPI00827875,IPI00944677,IPI00940807,IPI00887169,IPI00788824
Supplementary Information S1	OvCa	OvCa_1	Mudpit_GPM00300000061	IGL@ protein	IPI00829640	ipi.HUMAN.v3.71-random.fasta	24836.2	0.999	1	1	1	1.37e-05	0.219	LFPPSSEELQANKATLVCLISDFYPGAVT	T	V	0.95	4.23	0	0	4	0	2	3167.6	138	166	FALSE	IPI00719452,IPI00154742,IPI00829877,IPI00744476,IPI00658130,IPI00941543,IPI00827875,IPI00944677,IPI00940807,IPI00887169,IPI00788824
Supplementary Information S1	OvCa	OvCa_1	Mudpit_GPM00300000061	IGL@ protein	IPI00829640	ipi.HUMAN.v3.71-random.fasta	24836.2	0.999	1	1	1	1.37e-05	0.219	LQANKATLVCLISDFYPGAVT	E	V	0.95	7.01	0	19	0	0	2	2281.19	146	166	FALSE	IPI00719452,IPI00154742,IPI00829877,IPI00744476,IPI00658130,IPI00941543,IPI00827875,IPI00944677,IPI00940807,IPI00887169,IPI00788824
Supplementary Information S1	OvCa	OvCa_1	Mudpit_GPM00300000061	IGL@ protein	IPI00829640	ipi.HUMAN.v3.71-random.fasta	24836.2	0.999	1	1	1	1.37e-05	0.219	LQANKATLVCLISDFYPGAVTV	E	A	0.95	5.77	0	6	0	0	2	2380.26	146	167	FALSE	IPI00719452,IPI00154742,IPI00829877,IPI00744476,IPI00658130,IPI00941543,IPI00827875,IPI00944677,IPI00940807,IPI00887169,IPI00788824
Supplementary Information S1	OvCa	OvCa_1	Mudpit_GPM00300000061	IGL@ protein	IPI00829640	ipi.HUMAN.v3.71-random.fasta	24836.2	0.999	1	1	1	1.37e-05	0.219	LVCLISDFYPGAVT	T	V	0.95	2.96	0	2	0	0	2	1554.79	153	166	FALSE	IPI00719452,IPI00154742,IPI00829877,IPI00744476,IPI00658130,IPI00941543,IPI00827875,IPI00944677,IPI00940807,IPI00887169,IPI00788824
Supplementary Information S1	OvCa	OvCa_1	Mudpit_GPM00300000061	IGL@ protein	IPI00829640	ipi.HUMAN.v3.71-random.fasta	24836.2	0.999	1	1	1	1.37e-05	0.219	LVCLISDFYPGAVTV	T	A	0.95	2.74	0	1	0	0	2	1653.86	153	167	FALSE	IPI00719452,IPI00154742,IPI00829877,IPI00744476,IPI00658130,IPI00941543,IPI00827875,IPI00944677,IPI00940807,IPI00887169,IPI00788824
Supplementary Information S1	OvCa	OvCa_1	Mudpit_GPM00300000061	IGL@ protein	IPI00829640	ipi.HUMAN.v3.71-random.fasta	24836.2	0.999	1	1	1	1.37e-05	0.219	NKATLVCLISDFYPGAVT	A	V	0.95	6.55	0	10	0	0	2	1969.01	149	166	FALSE	IPI00719452,IPI00154742,IPI00829877,IPI00744476,IPI00658130,IPI00941543,IPI00827875,IPI00944677,IPI00940807,IPI00887169,IPI00788824
Supplementary Information S1	OvCa	OvCa_1	Mudpit_GPM00300000061	IGL@ protein	IPI00829640	ipi.HUMAN.v3.71-random.fasta	24836.2	0.999	1	1	1	1.37e-05	0.219	NKATLVCLISDFYPGAVTV	A	A	0.95	5.59	0	5	0	0	2	2068.08	149	167	FALSE	IPI00719452,IPI00154742,IPI00829877,IPI00744476,IPI00658130,IPI00941543,IPI00827875,IPI00944677,IPI00940807,IPI00887169,IPI00788824
Supplementary Information S1	OvCa	OvCa_1	Mudpit_GPM00300000061	IGL@ protein	IPI00829640	ipi.HUMAN.v3.71-random.fasta	24836.2	0.999	1	1	1	1.37e-05	0.219	QANKATLVCLISDFYPGAVT	L	V	0.95	6.29	0	11	0	0	2	2168.11	147	166	FALSE	IPI00719452,IPI00154742,IPI00829877,IPI00744476,IPI00658130,IPI00941543,IPI00827875,IPI00944677,IPI00940807,IPI00887169,IPI00788824
Supplementary Information S1	OvCa	OvCa_1	Mudpit_GPM00300000061	IGL@ protein	IPI00829640	ipi.HUMAN.v3.71-random.fasta	24836.2	0.999	1	1	1	1.37e-05	0.219	QANKATLVCLISDFYPGAVTV	L	A	0.95	5.03	0	7	0	0	2	2267.17	147	167	FALSE	IPI00719452,IPI00154742,IPI00829877,IPI00744476,IPI00658130,IPI00941543,IPI00827875,IPI00944677,IPI00940807,IPI00887169,IPI00788824
Supplementary Information S1	OvCa	OvCa_1	Mudpit_GPM00300000061	IGL@ protein	IPI00829640	ipi.HUMAN.v3.71-random.fasta	24836.2	0.999	1	1	1	1.37e-05	0.219	QPKANPTVTLFPPSSEELQANKATLVCL	G	I	0.95	2.6	0	0	1	0	2	3053.6	129	156	TRUE
Supplementary Information S1	OvCa	OvCa_1	Mudpit_GPM00300000061	IGL@ protein	IPI00829640	ipi.HUMAN.v3.71-random.fasta	24836.2	0.999	1	1	1	1.37e-05	0.219	TLFPPSSEELQANKATLVCLISDFYPGAVT	V	V	0.95	6.46	0	0	5	0	2	3268.65	137	166	FALSE	IPI00719452,IPI00154742,IPI00829877,IPI00744476,IPI00658130,IPI00941543,IPI00827875,IPI00944677,IPI00940807,IPI00887169,IPI00788824
Supplementary Information S1	OvCa	OvCa_1	Mudpit_GPM00300000061	IGL@ protein	IPI00829640	ipi.HUMAN.v3.71-random.fasta	24836.2	0.999	1	1	1	1.37e-05	0.219	TLFPPSSEELQANKATLVCLISDFYPGAVTV	V	A	0.95	3.8	0	0	1	0	2	3367.71	137	167	FALSE	IPI00719452,IPI00154742,IPI00829877,IPI00744476,IPI00658130,IPI00941543,IPI00827875,IPI00944677,IPI00940807,IPI00887169,IPI00788824
Supplementary Information S1	OvCa	OvCa_1	Mudpit_GPM00300000061	IGL@ protein	IPI00829640	ipi.HUMAN.v3.71-random.fasta	24836.2	0.999	1	1	1	1.37e-05	0.219	TLVCLISDFYPGAVT	A	V	0.95	5.8	0	9	0	0	2	1655.84	152	166	FALSE	IPI00719452,IPI00154742,IPI00829877,IPI00744476,IPI00658130,IPI00941543,IPI00827875,IPI00944677,IPI00940807,IPI00887169,IPI00788824
Supplementary Information S1	OvCa	OvCa_1	Mudpit_GPM00300000061	IGL@ protein	IPI00829640	ipi.HUMAN.v3.71-random.fasta	24836.2	0.999	1	1	1	1.37e-05	0.219	TLVCLISDFYPGAVTV	A	A	0.95	4.19	0	1	0	0	2	1754.9	152	167	FALSE	IPI00719452,IPI00154742,IPI00829877,IPI00744476,IPI00658130,IPI00941543,IPI00827875,IPI00944677,IPI00940807,IPI00887169,IPI00788824
Supplementary Information S1	OvCa	OvCa_1	Mudpit_GPM00300000061	IGL@ protein	IPI00829640	ipi.HUMAN.v3.71-random.fasta	24836.2	0.999	1	1	1	1.37e-05	0.219	VCLISDFYPGAVT	L	V	0.95	5.39	0	43	0	0	2	1441.7	154	166	FALSE	IPI00719452,IPI00154742,IPI00829877,IPI00744476,IPI00658130,IPI00941543,IPI00827875,IPI00944677,IPI00940807,IPI00887169,IPI00788824
Supplementary Information S1	OvCa	OvCa_1	Mudpit_GPM00300000061	IGL@ protein	IPI00829640	ipi.HUMAN.v3.71-random.fasta	24836.2	0.999	1	1	1	1.37e-05	0.219	VCLISDFYPGAVTV	L	A	0.95	5.37	1	12	0	0	2	1540.77	154	167	FALSE	IPI00719452,IPI00154742,IPI00829877,IPI00744476,IPI00658130,IPI00941543,IPI00827875,IPI00944677,IPI00940807,IPI00887169,IPI00788824
Supplementary Information S1	OvCa	OvCa_1	Mudpit_GPM00300000061	IGL@ protein	IPI00829640	ipi.HUMAN.v3.71-random.fasta	24836.2	0.999	1	1	1	1.37e-05	0.219	WYQQKPGQAPV	S	L	0.95	3.43	0	1	0	0	2	1301.66	53	63	FALSE	IPI00550162,IPI00154742,IPI00941543,IPI00829740
Supplementary Information S1	OvCa	OvCa_1	Mudpit_GPM00300000061	IGL@ protein	IPI00829640	ipi.HUMAN.v3.71-random.fasta	24836.2	0.999	1	1	1	1.37e-05	0.219	YQQKPGQAPVL	W	V	0.95	2.62	0	1	0	0	2	1228.67	54	64	FALSE	IPI00550162,IPI00154742,IPI00941543,IPI00829740
Supplementary Information S1	OvCa	OvCa_1	Mudpit_GPM00300000061	cDNA FLJ56414, highly similar to Homo sapiens proline-, glutamic acid-, leucine-rich protein 1 (PELP1), mRNA	IPI00006702,IPI00178047,IPI00787089,IPI00953543	ipi.HUMAN.v3.71-random.fasta	124850	0.5	1	1	5	6.84e-05	0.011	PGPLPPPPPPPPP	A	V	0.95	4.57	0	5	0	0	2	1256.7	886	898	TRUE
Supplementary Information S1	OvCa	OvCa_1	Mudpit_GPM00300000061	Lysosomal protective protein	IPI00021794,IPI00640525	ipi.HUMAN.v3.71-random.fasta	54449.6	0.992	1	1	1	1.37e-05	0.0396	APDQDEIQRLPGLAKQPSF	A	R	0.95	2.77	0	0	1	0	2	2110.09	29	47	TRUE
Supplementary Information S1	OvCa	OvCa_1	Mudpit_GPM00300000061	Cystatin-C	IPI00032293	ipi.HUMAN.v3.71-random.fasta	15781.2	1	3	4	12	0.000164	0.0822	AVPWQGTMTL	Y	S	0.95	3.43	0	6	0	0	2	1103.56	129	138	TRUE
Supplementary Information S1	OvCa	OvCa_1	Mudpit_GPM00300000061	Cystatin-C	IPI00032293	ipi.HUMAN.v3.71-random.fasta	15781.2	1	3	4	12	0.000164	0.0822	IYAVPWQGTMTL	Q	S	0.95	4.38	0	1	0	0	2	1379.7	127	138	TRUE
Supplementary Information S1	OvCa	OvCa_1	Mudpit_GPM00300000061	Cystatin-C	IPI00032293	ipi.HUMAN.v3.71-random.fasta	15781.2	1	3	4	12	0.000164	0.0822	YAVPWQGTMTL	I	S	0.95	2.42	2	3	0	0	2	1266.62	128	138	TRUE
Supplementary Information S1	OvCa	OvCa_1	Mudpit_GPM00300000061	14 kDa phosphohistidine phosphatase	IPI00299977,IPI00418228,IPI00513775	ipi.HUMAN.v3.71-random.fasta	13814.6	1	3	3	9	0.000123	0.144	ALIPDVDIDSDGVFKY	L	V	0.95	5.96	0	2	0	0	2	1766.89	7	22	TRUE
Supplementary Information S1	OvCa	OvCa_1	Mudpit_GPM00300000061	14 kDa phosphohistidine phosphatase	IPI00299977,IPI00418228,IPI00513775	ipi.HUMAN.v3.71-random.fasta	13814.6	1	3	3	9	0.000123	0.144	ALIPDVDIDSDGVFKYV	L	L	0.95	3.57	0	2	0	0	2	1865.95	7	23	TRUE
Supplementary Information S1	OvCa	OvCa_1	Mudpit_GPM00300000061	14 kDa phosphohistidine phosphatase	IPI00299977,IPI00418228,IPI00513775	ipi.HUMAN.v3.71-random.fasta	13814.6	1	3	3	9	0.000123	0.144	ALIPDVDIDSDGVFKYVL	L	I	0.95	4.2	0	5	0	0	2	1979.04	7	24	TRUE
Supplementary Information S1	OvCa	OvCa_1	Mudpit_GPM00300000061	Retinol-binding protein 4	IPI00022420,IPI00480192,IPI00844536	ipi.HUMAN.v3.71-random.fasta	22992.3	1	19	20	103	0.00141	0.428	AKKDPEGLFLQD	M	N	0.95	2.64	0	1	0	0	2	1360.71	46	57	TRUE
Supplementary Information S1	OvCa	OvCa_1	Mudpit_GPM00300000061	Retinol-binding protein 4	IPI00022420,IPI00480192,IPI00844536	ipi.HUMAN.v3.71-random.fasta	22992.3	1	19	20	103	0.00141	0.428	AKKDPEGLFLQDNIV	M	A	0.95	3.02	0	1	0	0	2	1686.91	46	60	TRUE
Supplementary Information S1	OvCa	OvCa_1	Mudpit_GPM00300000061	Retinol-binding protein 4	IPI00022420,IPI00480192,IPI00844536	ipi.HUMAN.v3.71-random.fasta	22992.3	1	19	20	103	0.00141	0.428	AKKDPEGLFLQDNIVAE	M	F	0.95	4.27	0	6	0	0	2	1886.99	46	62	TRUE
Supplementary Information S1	OvCa	OvCa_1	Mudpit_GPM00300000061	Retinol-binding protein 4	IPI00022420,IPI00480192,IPI00844536	ipi.HUMAN.v3.71-random.fasta	22992.3	1	19	20	103	0.00141	0.428	AKKDPEGLFLQDNIVAEF	M	S	0.95	5.43	0	2	0	0	2	2034.06	46	63	TRUE
Supplementary Information S1	OvCa	OvCa_1	Mudpit_GPM00300000061	Retinol-binding protein 4	IPI00022420,IPI00480192,IPI00844536	ipi.HUMAN.v3.71-random.fasta	22992.3	1	19	20	103	0.00141	0.428	DVCADMVGTFTDTEDPAKFKMK	W	Y	0.95	3.36	0	0	0	3	2	2506.13	86	107	TRUE
Supplementary Information S1	OvCa	OvCa_1	Mudpit_GPM00300000061	Retinol-binding protein 4	IPI00022420,IPI00480192,IPI00844536	ipi.HUMAN.v3.71-random.fasta	22992.3	1	19	20	103	0.00141	0.428	DVCADMVGTFTDTEDPAKFKMKY	W	W	0.95	3.85	0	0	2	0	2	2669.19	86	108	TRUE
Supplementary Information S1	OvCa	OvCa_1	Mudpit_GPM00300000061	Retinol-binding protein 4	IPI00022420,IPI00480192,IPI00844536	ipi.HUMAN.v3.71-random.fasta	22992.3	1	19	20	103	0.00141	0.428	FSVDETGQM	E	S	0.95	3.28	0	2	0	0	2	1029.42	63	71	TRUE
Supplementary Information S1	OvCa	OvCa_1	Mudpit_GPM00300000061	Retinol-binding protein 4	IPI00022420,IPI00480192,IPI00844536	ipi.HUMAN.v3.71-random.fasta	22992.3	1	19	20	103	0.00141	0.428	GNDDHWIVDTDYDTY	K	A	0.95	4.92	0	6	0	0	2	1828.73	118	132	TRUE
Supplementary Information S1	OvCa	OvCa_1	Mudpit_GPM00300000061	Retinol-binding protein 4	IPI00022420,IPI00480192,IPI00844536	ipi.HUMAN.v3.71-random.fasta	22992.3	1	19	20	103	0.00141	0.428	KDPEGLFLQDN	K	I	0.95	2.57	0	1	0	0	2	1275.62	48	58	TRUE
Supplementary Information S1	OvCa	OvCa_1	Mudpit_GPM00300000061	Retinol-binding protein 4	IPI00022420,IPI00480192,IPI00844536	ipi.HUMAN.v3.71-random.fasta	22992.3	1	19	20	103	0.00141	0.428	LQKGNDDHWIVDTDYD	F	T	0.95	3.27	0	4	0	0	2	1933.86	115	130	TRUE
Supplementary Information S1	OvCa	OvCa_1	Mudpit_GPM00300000061	Retinol-binding protein 4	IPI00022420,IPI00480192,IPI00844536	ipi.HUMAN.v3.71-random.fasta	22992.3	1	19	20	103	0.00141	0.428	LQKGNDDHWIVDTDYDT	F	Y	0.948	2.24	0	1	0	0	2	2034.9	115	131	TRUE
Supplementary Information S1	OvCa	OvCa_1	Mudpit_GPM00300000061	Retinol-binding protein 4	IPI00022420,IPI00480192,IPI00844536	ipi.HUMAN.v3.71-random.fasta	22992.3	1	19	20	103	0.00141	0.428	LQKGNDDHWIVDTDYDTY	F	A	0.95	4.92	0	6	3	0	2	2197.97	115	132	TRUE
Supplementary Information S1	OvCa	OvCa_1	Mudpit_GPM00300000061	Retinol-binding protein 4	IPI00022420,IPI00480192,IPI00844536	ipi.HUMAN.v3.71-random.fasta	22992.3	1	19	20	103	0.00141	0.428	RLLNLDGTCADSYS	C	F	0.95	3.82	0	2	0	0	2	1584.73	139	152	TRUE
Supplementary Information S1	OvCa	OvCa_1	Mudpit_GPM00300000061	Retinol-binding protein 4	IPI00022420,IPI00480192,IPI00844536	ipi.HUMAN.v3.71-random.fasta	22992.3	1	19	20	103	0.00141	0.428	RLLNLDGTCADSYSFV	C	F	0.95	2.44	0	1	0	0	2	1830.87	139	154	TRUE
Supplementary Information S1	OvCa	OvCa_1	Mudpit_GPM00300000061	Retinol-binding protein 4	IPI00022420,IPI00480192,IPI00844536	ipi.HUMAN.v3.71-random.fasta	22992.3	1	19	20	103	0.00141	0.428	SCRLLNLDGTCADSYS	Y	F	0.95	3.74	0	2	0	0	2	1831.8	137	152	TRUE
Supplementary Information S1	OvCa	OvCa_1	Mudpit_GPM00300000061	Retinol-binding protein 4	IPI00022420,IPI00480192,IPI00844536	ipi.HUMAN.v3.71-random.fasta	22992.3	1	19	20	103	0.00141	0.428	YSCRLLNLDGTCADS	Q	Y	0.95	5.46	0	13	0	0	2	1744.76	136	150	TRUE
Supplementary Information S1	OvCa	OvCa_1	Mudpit_GPM00300000061	Retinol-binding protein 4	IPI00022420,IPI00480192,IPI00844536	ipi.HUMAN.v3.71-random.fasta	22992.3	1	19	20	103	0.00141	0.428	YSCRLLNLDGTCADSY	Q	S	0.95	6.54	0	14	0	0	2	1907.83	136	151	TRUE
Supplementary Information S1	OvCa	OvCa_1	Mudpit_GPM00300000061	Retinol-binding protein 4	IPI00022420,IPI00480192,IPI00844536	ipi.HUMAN.v3.71-random.fasta	22992.3	1	19	20	103	0.00141	0.428	YSCRLLNLDGTCADSYS	Q	F	0.95	7.35	0	26	0	0	2	1994.86	136	152	TRUE
Supplementary Information S1	OvCa	OvCa_1	Mudpit_GPM00300000061	Retinol-binding protein 4	IPI00022420,IPI00480192,IPI00844536	ipi.HUMAN.v3.71-random.fasta	22992.3	1	19	20	103	0.00141	0.428	YSCRLLNLDGTCADSYSF	Q	V	0.95	8.59	0	7	0	0	2	2141.93	136	153	TRUE
Supplementary Information S1	OvCa	OvCa_1	Mudpit_GPM00300000061	Histone H4	IPI00453473	ipi.HUMAN.v3.71-random.fasta	11349.7	1	1	1	1	1.37e-05	0.204	IYEETRGVLKVFLENVIRDAV	L	T	0.95	2.22	0	0	1	0	2	2463.36	51	71	TRUE
Supplementary Information S1	OvCa	OvCa_1	Mudpit_GPM00300000061	cDNA FLJ59205, highly similar to Mimecan	IPI00025465	ipi.HUMAN.v3.71-random.fasta	40538.3	0.5	1	1	1	1.37e-05	0.0506	YLDHNALESVPLNLPESL	L	R	0.95	2.7	0	1	0	0	2	2024.03	277	294	TRUE
Supplementary Information S1	OvCa	OvCa_1	Mudpit_GPM00300000061	Glyceraldehyde-3-phosphate dehydrogenase	IPI00219018	ipi.HUMAN.v3.71-random.fasta	36035.3	1	5	5	15	0.000205	0.155	FNSGKVDIVAINDPFIDL	A	N	0.95	2.37	0	1	0	0	2	1977.03	23	40	TRUE
Supplementary Information S1	OvCa	OvCa_1	Mudpit_GPM00300000061	Glyceraldehyde-3-phosphate dehydrogenase	IPI00219018	ipi.HUMAN.v3.71-random.fasta	36035.3	1	5	5	15	0.000205	0.155	FRVPTANVSV	A	V	0.95	3.35	0	1	0	0	2	1089.61	233	242	TRUE
Supplementary Information S1	OvCa	OvCa_1	Mudpit_GPM00300000061	Glyceraldehyde-3-phosphate dehydrogenase	IPI00219018	ipi.HUMAN.v3.71-random.fasta	36035.3	1	5	5	15	0.000205	0.155	ISWYDNEFGYSNRVVDL	L	M	0.95	3.89	0	7	0	0	2	2076.97	311	327	TRUE
Supplementary Information S1	OvCa	OvCa_1	Mudpit_GPM00300000061	Glyceraldehyde-3-phosphate dehydrogenase	IPI00219018	ipi.HUMAN.v3.71-random.fasta	36035.3	1	5	5	15	0.000205	0.155	VTRAAFNSGKVDIVAINDPFIDL	L	N	0.95	3.49	0	0	1	0	2	2475.32	18	40	TRUE
Supplementary Information S1	OvCa	OvCa_1	Mudpit_GPM00300000061	Glyceraldehyde-3-phosphate dehydrogenase	IPI00219018	ipi.HUMAN.v3.71-random.fasta	36035.3	1	5	5	15	0.000205	0.155	VTRAAFNSGKVDIVAINDPFIDLNY	L	M	0.95	4.28	0	0	5	0	2	2752.43	18	42	TRUE
Supplementary Information S1	OvCa	OvCa_1	Mudpit_GPM00300000061	Plasma protease C1 inhibitor	IPI00291866,IPI00879931	ipi.HUMAN.v3.71-random.fasta	55137.5	0.998	2	2	3	4.1e-05	0.056	ELTETGVEAAAASA	L	I	0.95	4.68	0	2	0	0	2	1319.63	448	461	TRUE
Supplementary Information S1	OvCa	OvCa_1	Mudpit_GPM00300000061	Plasma protease C1 inhibitor	IPI00291866,IPI00879931	ipi.HUMAN.v3.71-random.fasta	55137.5	0.998	2	2	3	4.1e-05	0.056	GVTSVSQIFHSPDL	K	A	0.95	2.48	0	1	0	0	2	1486.75	217	230	TRUE
Supplementary Information S1	OvCa	OvCa_1	Mudpit_GPM00300000061	Isoform 1 of Gelsolin	IPI00026314,IPI00646773,IPI00647556	ipi.HUMAN.v3.71-random.fasta	85679.8	1	47	51	193	0.00264	0.234	DEELGGTPVQSRVVQGKEPAHL	L	M	0.95	2.31	0	0	1	0	2	2346.21	514	535	TRUE
Supplementary Information S1	OvCa	OvCa_1	Mudpit_GPM00300000061	Isoform 1 of Gelsolin	IPI00026314,IPI00646773,IPI00647556	ipi.HUMAN.v3.71-random.fasta	85679.8	1	47	51	193	0.00264	0.234	FGGKPMIIYKGGTSREGGQTAPASTRL	L	F	0.95	2.27	0	0	1	0	2	2780.45	539	565	TRUE
Supplementary Information S1	OvCa	OvCa_1	Mudpit_GPM00300000061	Isoform 1 of Gelsolin	IPI00026314,IPI00646773,IPI00647556	ipi.HUMAN.v3.71-random.fasta	85679.8	1	47	51	193	0.00264	0.234	FLGWDDDYWSVDPLDR	W	A	0.95	5.52	0	5	0	0	2	1998.89	760	775	TRUE
Supplementary Information S1	OvCa	OvCa_1	Mudpit_GPM00300000061	Isoform 1 of Gelsolin	IPI00026314,IPI00646773,IPI00647556	ipi.HUMAN.v3.71-random.fasta	85679.8	1	47	51	193	0.00264	0.234	FLGWDDDYWSVDPLDRAM	W	A	0.95	6.96	0	5	0	0	2	2216.96	760	777	TRUE
Supplementary Information S1	OvCa	OvCa_1	Mudpit_GPM00300000061	Isoform 1 of Gelsolin	IPI00026314,IPI00646773,IPI00647556	ipi.HUMAN.v3.71-random.fasta	85679.8	1	47	51	193	0.00264	0.234	FLGWDDDYWSVDPLDRAMA	W	E	0.95	8.82	0	5	0	0	2	2288	760	778	TRUE
Supplementary Information S1	OvCa	OvCa_1	Mudpit_GPM00300000061	Isoform 1 of Gelsolin	IPI00026314,IPI00646773,IPI00647556	ipi.HUMAN.v3.71-random.fasta	85679.8	1	47	51	193	0.00264	0.234	FLGWDDDYWSVDPLDRAMAE	W	L	0.95	7	0	7	0	0	2	2417.04	760	779	TRUE
Supplementary Information S1	OvCa	OvCa_1	Mudpit_GPM00300000061	Isoform 1 of Gelsolin	IPI00026314,IPI00646773,IPI00647556	ipi.HUMAN.v3.71-random.fasta	85679.8	1	47	51	193	0.00264	0.234	FLGWDDDYWSVDPLDRAMAEL	W	A	0.95	6	0	2	0	0	2	2530.12	760	780	TRUE
Supplementary Information S1	OvCa	OvCa_1	Mudpit_GPM00300000061	Isoform 1 of Gelsolin	IPI00026314,IPI00646773,IPI00647556	ipi.HUMAN.v3.71-random.fasta	85679.8	1	47	51	193	0.00264	0.234	FQVRANSAGATRAVEVLPKAGALNSNDA	L	F	0.95	2.23	0	0	1	0	2	2827.48	566	593	TRUE
Supplementary Information S1	OvCa	OvCa_1	Mudpit_GPM00300000061	Isoform 1 of Gelsolin	IPI00026314,IPI00646773,IPI00647556	ipi.HUMAN.v3.71-random.fasta	85679.8	1	47	51	193	0.00264	0.234	FVLKTPSAAY	A	L	0.95	4.39	0	11	0	0	2	1096.6	594	603	TRUE
Supplementary Information S1	OvCa	OvCa_1	Mudpit_GPM00300000061	Isoform 1 of Gelsolin	IPI00026314,IPI00646773,IPI00647556	ipi.HUMAN.v3.71-random.fasta	85679.8	1	47	51	193	0.00264	0.234	FVLKTPSAAYL	A	W	0.95	4.2	0	15	0	0	2	1209.69	594	604	TRUE
Supplementary Information S1	OvCa	OvCa_1	Mudpit_GPM00300000061	Isoform 1 of Gelsolin	IPI00026314,IPI00646773,IPI00647556	ipi.HUMAN.v3.71-random.fasta	85679.8	1	47	51	193	0.00264	0.234	LGWDDDYWSVDPLDR	F	A	0.95	4.85	0	6	0	0	2	1851.82	761	775	TRUE
Supplementary Information S1	OvCa	OvCa_1	Mudpit_GPM00300000061	Isoform 1 of Gelsolin	IPI00026314,IPI00646773,IPI00647556	ipi.HUMAN.v3.71-random.fasta	85679.8	1	47	51	193	0.00264	0.234	LGWDDDYWSVDPLDRAM	F	A	0.95	5.8	0	2	0	0	2	2069.89	761	777	TRUE
Supplementary Information S1	OvCa	OvCa_1	Mudpit_GPM00300000061	Isoform 1 of Gelsolin	IPI00026314,IPI00646773,IPI00647556	ipi.HUMAN.v3.71-random.fasta	85679.8	1	47	51	193	0.00264	0.234	LGWDDDYWSVDPLDRAMA	F	E	0.95	6.46	0	2	0	0	2	2140.93	761	778	TRUE
Supplementary Information S1	OvCa	OvCa_1	Mudpit_GPM00300000061	Isoform 1 of Gelsolin	IPI00026314,IPI00646773,IPI00647556	ipi.HUMAN.v3.71-random.fasta	85679.8	1	47	51	193	0.00264	0.234	LGWDDDYWSVDPLDRAMAE	F	L	0.95	6.96	0	3	0	0	2	2269.97	761	779	TRUE
Supplementary Information S1	OvCa	OvCa_1	Mudpit_GPM00300000061	Isoform 1 of Gelsolin	IPI00026314,IPI00646773,IPI00647556	ipi.HUMAN.v3.71-random.fasta	85679.8	1	47	51	193	0.00264	0.234	LGWDDDYWSVDPLDRAMAEL	F	A	0.95	6.09	0	1	0	0	2	2383.06	761	780	TRUE
Supplementary Information S1	OvCa	OvCa_1	Mudpit_GPM00300000061	Isoform 1 of Gelsolin	IPI00026314,IPI00646773,IPI00647556	ipi.HUMAN.v3.71-random.fasta	85679.8	1	47	51	193	0.00264	0.234	LRVLRAQPVQVAEGSEPDGF	L	W	0.95	4.46	0	0	1	0	2	2168.15	622	641	TRUE
Supplementary Information S1	OvCa	OvCa_1	Mudpit_GPM00300000061	Isoform 1 of Gelsolin	IPI00026314,IPI00646773,IPI00647556	ipi.HUMAN.v3.71-random.fasta	85679.8	1	47	51	193	0.00264	0.234	LSSHIANVERVPFDAA	Y	T	0.95	6.47	0	3	0	0	2	1725.89	410	425	TRUE
Supplementary Information S1	OvCa	OvCa_1	Mudpit_GPM00300000061	Isoform 1 of Gelsolin	IPI00026314,IPI00646773,IPI00647556	ipi.HUMAN.v3.71-random.fasta	85679.8	1	47	51	193	0.00264	0.234	LSSHIANVERVPFDAATL	Y	H	0.95	2.62	0	2	0	0	2	1940.02	410	427	TRUE
Supplementary Information S1	OvCa	OvCa_1	Mudpit_GPM00300000061	Isoform 1 of Gelsolin	IPI00026314,IPI00646773,IPI00647556	ipi.HUMAN.v3.71-random.fasta	85679.8	1	47	51	193	0.00264	0.234	LWVGTGASEAEKTGAQ	Y	E	0.95	3.82	0	1	0	0	2	1604.79	604	619	TRUE
Supplementary Information S1	OvCa	OvCa_1	Mudpit_GPM00300000061	Isoform 1 of Gelsolin	IPI00026314,IPI00646773,IPI00647556	ipi.HUMAN.v3.71-random.fasta	85679.8	1	47	51	193	0.00264	0.234	LWVGTGASEAEKTGAQEL	Y	L	0.95	9.43	0	22	7	0	2	1846.92	604	621	TRUE
Supplementary Information S1	OvCa	OvCa_1	Mudpit_GPM00300000061	Isoform 1 of Gelsolin	IPI00026314,IPI00646773,IPI00647556	ipi.HUMAN.v3.71-random.fasta	85679.8	1	47	51	193	0.00264	0.234	LWVGTGASEAEKTGAQELL	Y	R	0.95	5.48	0	3	0	0	2	1960	604	622	TRUE
Supplementary Information S1	OvCa	OvCa_1	Mudpit_GPM00300000061	Isoform 1 of Gelsolin	IPI00026314,IPI00646773,IPI00647556	ipi.HUMAN.v3.71-random.fasta	85679.8	1	47	51	193	0.00264	0.234	LWVGTGASEAEKTGAQELLRVLRAQPV	Y	Q	0.95	2.28	0	0	1	0	2	2879.57	604	630	TRUE
Supplementary Information S1	OvCa	OvCa_1	Mudpit_GPM00300000061	Isoform 1 of Gelsolin	IPI00026314,IPI00646773,IPI00647556	ipi.HUMAN.v3.71-random.fasta	85679.8	1	47	51	193	0.00264	0.234	NVERVPFDAATL	A	H	0.95	2.43	0	1	0	0	2	1331.7	416	427	TRUE
Supplementary Information S1	OvCa	OvCa_1	Mudpit_GPM00300000061	Isoform 1 of Gelsolin	IPI00026314,IPI00646773,IPI00647556	ipi.HUMAN.v3.71-random.fasta	85679.8	1	47	51	193	0.00264	0.234	NVERVPFDAATLHTSTA	A	M	0.95	2.31	0	1	0	0	2	1828.92	416	432	TRUE
Supplementary Information S1	OvCa	OvCa_1	Mudpit_GPM00300000061	Isoform 1 of Gelsolin	IPI00026314,IPI00646773,IPI00647556	ipi.HUMAN.v3.71-random.fasta	85679.8	1	47	51	193	0.00264	0.234	TVVKQGFEPPSF	I	V	0.95	3.04	0	2	0	0	2	1335.69	745	756	TRUE
Supplementary Information S1	OvCa	OvCa_1	Mudpit_GPM00300000061	Isoform 1 of Gelsolin	IPI00026314,IPI00646773,IPI00647556	ipi.HUMAN.v3.71-random.fasta	85679.8	1	47	51	193	0.00264	0.234	TVVKQGFEPPSFV	I	G	0.95	4.16	0	3	0	0	2	1434.76	745	757	TRUE
Supplementary Information S1	OvCa	OvCa_1	Mudpit_GPM00300000061	Isoform 1 of Gelsolin	IPI00026314,IPI00646773,IPI00647556	ipi.HUMAN.v3.71-random.fasta	85679.8	1	47	51	193	0.00264	0.234	VERVPFDAATL	N	H	0.95	3.15	0	4	0	0	2	1217.65	417	427	TRUE
Supplementary Information S1	OvCa	OvCa_1	Mudpit_GPM00300000061	Isoform 1 of Gelsolin	IPI00026314,IPI00646773,IPI00647556	ipi.HUMAN.v3.71-random.fasta	85679.8	1	47	51	193	0.00264	0.234	VERVPFDAATLHTSTA	N	M	0.95	4.16	0	3	1	0	2	1714.88	417	432	TRUE
Supplementary Information S1	OvCa	OvCa_1	Mudpit_GPM00300000061	Isoform 1 of Gelsolin	IPI00026314,IPI00646773,IPI00647556	ipi.HUMAN.v3.71-random.fasta	85679.8	1	47	51	193	0.00264	0.234	VEVLPKAGALNSNDA	A	F	0.95	3.66	0	1	0	0	2	1497.79	579	593	TRUE
Supplementary Information S1	OvCa	OvCa_1	Mudpit_GPM00300000061	Isoform 1 of Gelsolin	IPI00026314,IPI00646773,IPI00647556	ipi.HUMAN.v3.71-random.fasta	85679.8	1	47	51	193	0.00264	0.234	VEVLPKAGALNSNDAF	A	V	0.95	2.28	0	1	0	0	2	1644.86	579	594	TRUE
Supplementary Information S1	OvCa	OvCa_1	Mudpit_GPM00300000061	Isoform 1 of Gelsolin	IPI00026314,IPI00646773,IPI00647556	ipi.HUMAN.v3.71-random.fasta	85679.8	1	47	51	193	0.00264	0.234	VEVLPKAGALNSNDAFVLKTPSAAYL	A	W	0.95	5.15	0	0	2	0	2	2688.46	579	604	TRUE
Supplementary Information S1	OvCa	OvCa_1	Mudpit_GPM00300000061	Isoform 1 of Gelsolin	IPI00026314,IPI00646773,IPI00647556	ipi.HUMAN.v3.71-random.fasta	85679.8	1	47	51	193	0.00264	0.234	VGTGASEAEKTGAQEL	W	L	0.95	4.85	0	1	0	0	2	1547.76	606	621	TRUE
Supplementary Information S1	OvCa	OvCa_1	Mudpit_GPM00300000061	Isoform 1 of Gelsolin	IPI00026314,IPI00646773,IPI00647556	ipi.HUMAN.v3.71-random.fasta	85679.8	1	47	51	193	0.00264	0.234	VKQGFEPPSF	V	V	0.95	2.42	0	1	0	0	2	1135.58	747	756	TRUE
Supplementary Information S1	OvCa	OvCa_1	Mudpit_GPM00300000061	Isoform 1 of Gelsolin	IPI00026314,IPI00646773,IPI00647556	ipi.HUMAN.v3.71-random.fasta	85679.8	1	47	51	193	0.00264	0.234	VVKQGFEPPSF	T	V	0.95	4.54	0	2	0	0	2	1234.65	746	756	TRUE
Supplementary Information S1	OvCa	OvCa_1	Mudpit_GPM00300000061	Isoform 1 of Gelsolin	IPI00026314,IPI00646773,IPI00647556	ipi.HUMAN.v3.71-random.fasta	85679.8	1	47	51	193	0.00264	0.234	VVKQGFEPPSFV	T	G	0.95	2.96	0	1	0	0	2	1333.72	746	757	TRUE
Supplementary Information S1	OvCa	OvCa_1	Mudpit_GPM00300000061	Isoform 1 of Gelsolin	IPI00026314,IPI00646773,IPI00647556	ipi.HUMAN.v3.71-random.fasta	85679.8	1	47	51	193	0.00264	0.234	VVKQGFEPPSFVG	T	W	0.95	3.7	0	4	0	0	2	1390.74	746	758	TRUE
Supplementary Information S1	OvCa	OvCa_1	Mudpit_GPM00300000061	Isoform 1 of Gelsolin	IPI00026314,IPI00646773,IPI00647556	ipi.HUMAN.v3.71-random.fasta	85679.8	1	47	51	193	0.00264	0.234	WDDDYWSVDPLDR	G	A	0.95	7.11	0	8	0	0	2	1681.71	763	775	TRUE
Supplementary Information S1	OvCa	OvCa_1	Mudpit_GPM00300000061	Isoform 1 of Gelsolin	IPI00026314,IPI00646773,IPI00647556	ipi.HUMAN.v3.71-random.fasta	85679.8	1	47	51	193	0.00264	0.234	WDDDYWSVDPLDRAM	G	A	0.95	4.82	0	3	0	0	2	1883.79	763	777	TRUE
Supplementary Information S1	OvCa	OvCa_1	Mudpit_GPM00300000061	Isoform 1 of Gelsolin	IPI00026314,IPI00646773,IPI00647556	ipi.HUMAN.v3.71-random.fasta	85679.8	1	47	51	193	0.00264	0.234	WSVDPLDRAM	Y	A	0.95	3.51	0	5	0	0	2	1205.56	768	777	TRUE
Supplementary Information S1	OvCa	OvCa_1	Mudpit_GPM00300000061	Isoform 1 of Gelsolin	IPI00026314,IPI00646773,IPI00647556	ipi.HUMAN.v3.71-random.fasta	85679.8	1	47	51	193	0.00264	0.234	WSVDPLDRAMA	Y	E	0.95	2.52	0	1	0	0	2	1276.6	768	778	TRUE
Supplementary Information S1	OvCa	OvCa_1	Mudpit_GPM00300000061	Isoform 1 of Gelsolin	IPI00026314,IPI00646773,IPI00647556	ipi.HUMAN.v3.71-random.fasta	85679.8	1	47	51	193	0.00264	0.234	WSVDPLDRAMAE	Y	L	0.95	3.29	0	2	0	0	2	1389.65	768	779	TRUE
Supplementary Information S1	OvCa	OvCa_1	Mudpit_GPM00300000061	Isoform 1 of Gelsolin	IPI00026314,IPI00646773,IPI00647556	ipi.HUMAN.v3.71-random.fasta	85679.8	1	47	51	193	0.00264	0.234	WSVDPLDRAMAEL	Y	A	0.95	2.57	0	2	0	0	2	1518.73	768	780	TRUE
Supplementary Information S1	OvCa	OvCa_1	Mudpit_GPM00300000061	Isoform 1 of Gelsolin	IPI00026314,IPI00646773,IPI00647556	ipi.HUMAN.v3.71-random.fasta	85679.8	1	47	51	193	0.00264	0.234	WVGTGASEAEKTGAQE	L	L	0.95	6.15	0	1	0	0	2	1620.75	605	620	TRUE
Supplementary Information S1	OvCa	OvCa_1	Mudpit_GPM00300000061	Isoform 1 of Gelsolin	IPI00026314,IPI00646773,IPI00647556	ipi.HUMAN.v3.71-random.fasta	85679.8	1	47	51	193	0.00264	0.234	WVGTGASEAEKTGAQEL	L	L	0.95	7.1	0	14	4	0	2	1733.83	605	621	TRUE
Supplementary Information S1	OvCa	OvCa_1	Mudpit_GPM00300000061	Isoform 1 of Gelsolin	IPI00026314,IPI00646773,IPI00647556	ipi.HUMAN.v3.71-random.fasta	85679.8	1	47	51	193	0.00264	0.234	WVGTGASEAEKTGAQELLR	L	V	0.95	4.54	0	2	0	0	2	2003.02	605	623	TRUE
Supplementary Information S1	OvCa	OvCa_1	Mudpit_GPM00300000061	Isoform 1 of Gelsolin	IPI00026314,IPI00646773,IPI00647556	ipi.HUMAN.v3.71-random.fasta	85679.8	1	47	51	193	0.00264	0.234	YLWVGTGASEAEKTGAQEL	A	L	0.95	10.9	0	12	3	0	2	2009.98	603	621	TRUE
Supplementary Information S1	OvCa	OvCa_1	Mudpit_GPM00300000061	Isoform 1 of Gelsolin	IPI00026314,IPI00646773,IPI00647556	ipi.HUMAN.v3.71-random.fasta	85679.8	1	47	51	193	0.00264	0.234	YLWVGTGASEAEKTGAQELLRVLRAQPV	A	Q	0.95	3.21	0	0	1	0	2	3042.64	603	630	TRUE
Supplementary Information S1	OvCa	OvCa_1	Mudpit_GPM00300000061	Isoform 1 of Matrix metalloproteinase-23	IPI00012949,IPI00413642,IPI00719650,IPI00783823,IPI00872051,IPI00911097,IPI00952854	ipi.HUMAN.v3.71-random.fasta	43917.3	1	3	3	21	0.000287	0.0564	GAPAVPAWSAAQGDVAALGL	L	S	0.95	9.11	0	2	0	0	2	1821.95	41	60	TRUE
Supplementary Information S1	OvCa	OvCa_1	Mudpit_GPM00300000061	Isoform 1 of Matrix metalloproteinase-23	IPI00012949,IPI00413642,IPI00719650,IPI00783823,IPI00872051,IPI00911097,IPI00952854	ipi.HUMAN.v3.71-random.fasta	43917.3	1	3	3	21	0.000287	0.0564	LGAPAVPAWSAAQGDVAALGL	R	S	0.95	13.2	0	15	0	0	2	1935.03	40	60	TRUE
Supplementary Information S1	OvCa	OvCa_1	Mudpit_GPM00300000061	Isoform 1 of Matrix metalloproteinase-23	IPI00012949,IPI00413642,IPI00719650,IPI00783823,IPI00872051,IPI00911097,IPI00952854	ipi.HUMAN.v3.71-random.fasta	43917.3	1	3	3	21	0.000287	0.0564	RLGAPAVPAWSAAQGDVAALGL	A	S	0.95	5.31	0	4	0	0	2	2091.14	39	60	TRUE
Supplementary Information S1	OvCa	OvCa_1	Mudpit_GPM00300000061	Corticosteroid-binding globulin	IPI00027482	ipi.HUMAN.v3.71-random.fasta	45124.1	0.5	1	1	1	1.37e-05	0.0444	LYIPKVTISGVYDLGDVL	D	E	0.95	4.96	0	1	0	0	2	1965.1	299	316	TRUE
Supplementary Information S1	OvCa	OvCa_1	Mudpit_GPM00300000061	Lumican	IPI00020986	ipi.HUMAN.v3.71-random.fasta	38413.5	1	5	5	23	0.000315	0.0592	DLSFNQIARLPSGLPVSL	L	L	0.95	3.96	0	8	0	0	2	1927.07	190	207	TRUE
Supplementary Information S1	OvCa	OvCa_1	Mudpit_GPM00300000061	Lumican	IPI00020986	ipi.HUMAN.v3.71-random.fasta	38413.5	1	5	5	23	0.000315	0.0592	LSFNQIARLPSGLPVSL	D	L	0.95	4.38	0	4	0	0	2	1812.04	191	207	TRUE
Supplementary Information S1	OvCa	OvCa_1	Mudpit_GPM00300000061	Lumican	IPI00020986	ipi.HUMAN.v3.71-random.fasta	38413.5	1	5	5	23	0.000315	0.0592	NQIARLPSGLPVSL	F	L	0.95	3.28	0	7	0	0	2	1464.85	194	207	TRUE
Supplementary Information S1	OvCa	OvCa_1	Mudpit_GPM00300000061	Lumican	IPI00020986	ipi.HUMAN.v3.71-random.fasta	38413.5	1	5	5	23	0.000315	0.0592	YLDLSFNQIARLPSGLPV	E	S	0.95	2.47	0	1	0	0	2	2003.1	188	205	TRUE
Supplementary Information S1	OvCa	OvCa_1	Mudpit_GPM00300000061	Lumican	IPI00020986	ipi.HUMAN.v3.71-random.fasta	38413.5	1	5	5	23	0.000315	0.0592	YLDLSFNQIARLPSGLPVSL	E	L	0.95	3.25	0	3	0	0	2	2203.21	188	207	TRUE
Supplementary Information S1	OvCa	OvCa_1	Mudpit_GPM00300000061	HCG2036579, isoform CRA_b	IPI00550090	ipi.HUMAN.v3.71-random.fasta	180878	0.5	1	1	7	9.57e-05	0.0113	LPPPPPPPPPP	P	P	0.948	2.25	0	1	0	0	2	1102.63	251	261	FALSE	IPI00044583,IPI00386119,IPI00924780,IPI00443378,IPI00871620,IPI00795917,IPI00428732
Supplementary Information S1	OvCa	OvCa_1	Mudpit_GPM00300000061	HCG2036579, isoform CRA_b	IPI00550090	ipi.HUMAN.v3.71-random.fasta	180878	0.5	1	1	7	9.57e-05	0.0113	PPPLPPPPPPPPP	P	P	0.95	3.92	0	7	0	0	2	1296.74	248	260	TRUE
Supplementary Information S1	OvCa	OvCa_1	Mudpit_GPM00300000061	HCG2036579, isoform CRA_b	IPI00550090	ipi.HUMAN.v3.71-random.fasta	180878	0.5	1	1	7	9.57e-05	0.0113	PPPPPPPPPPP	P	L	0.95	2.72	0	15	0	0	2	1086.6	256	266	FALSE	IPI00944903,IPI00873916,IPI00924780,IPI00443378,IPI00022095,IPI00952648,IPI00795917,IPI00396412,IPI00790901,IPI00955846,IPI00219003,IPI00333420,IPI00386119,IPI00001545,IPI00871620,IPI00871157,IPI00885069,IPI00655865,IPI00844270,IPI00844523,IPI00044748,IPI00789624,IPI00946954,IPI00853376,IPI00939872,IPI00411656,IPI00014540,IPI00941361,IPI00014186,IPI00847987,IPI00011676,IPI00947119,IPI00886728
Supplementary Information S1	OvCa	OvCa_1	Mudpit_GPM00300000061	HCG2036579, isoform CRA_b	IPI00550090	ipi.HUMAN.v3.71-random.fasta	180878	0.5	1	1	7	9.57e-05	0.0113	PPPPPPPPPPPP	P	L	0.95	3.01	0	8	0	0	2	1183.65	255	266	FALSE	IPI00944903,IPI00873916,IPI00443378,IPI00924780,IPI00022095,IPI00952648,IPI00795917,IPI00396412,IPI00955846,IPI00219003,IPI00333420,IPI00386119,IPI00871620,IPI00871157,IPI00885069,IPI00844270,IPI00844523,IPI00044748,IPI00789624,IPI00946954,IPI00853376,IPI00411656,IPI00939872,IPI00014540,IPI00014186,IPI00941361,IPI00847987,IPI00947119,IPI00886728
Supplementary Information S1	OvCa	OvCa_1	Mudpit_GPM00300000061	HCG2036579, isoform CRA_b	IPI00550090	ipi.HUMAN.v3.71-random.fasta	180878	0.5	1	1	7	9.57e-05	0.0113	PPPPPPPPPPPPP	P	L	0.95	2.42	0	3	0	0	2	1280.7	254	266	FALSE	IPI00844270,IPI00844523,IPI00044748,IPI00944903,IPI00873916,IPI00924780,IPI00789624,IPI00946954,IPI00952648,IPI00795917,IPI00939872,IPI00411656,IPI00014540,IPI00396412,IPI00941361,IPI00847987,IPI00333420,IPI00947119,IPI00871620,IPI00871157
Supplementary Information S1	OvCa	OvCa_1	Mudpit_GPM00300000061	Histone H2A type 1	IPI00291764	ipi.HUMAN.v3.71-random.fasta	14074	1	5	5	12	0.000164	0.331	AERVGAGAPVYL	Y	A	0.95	5.29	0	8	0	0	2	1202.65	41	52	TRUE	IPI00216730,IPI00216456
Supplementary Information S1	OvCa	OvCa_1	Mudpit_GPM00300000061	Histone H2A type 1	IPI00291764	ipi.HUMAN.v3.71-random.fasta	14074	1	5	5	12	0.000164	0.331	AERVGAGAPVYLAA	Y	V	0.95	2.89	0	1	0	0	2	1344.73	41	54	TRUE	IPI00216730,IPI00216456
Supplementary Information S1	OvCa	OvCa_1	Mudpit_GPM00300000061	Histone H2A type 1	IPI00291764	ipi.HUMAN.v3.71-random.fasta	14074	1	5	5	12	0.000164	0.331	AIRNDEELNKLLGKVTIAQGGVLPNIQ	L	A	0.95	3.8	0	0	1	0	2	2903.63	87	113	TRUE	IPI00216457,IPI00255316
Supplementary Information S1	OvCa	OvCa_1	Mudpit_GPM00300000061	Histone H2A type 1	IPI00291764	ipi.HUMAN.v3.71-random.fasta	14074	1	5	5	12	0.000164	0.331	AIRNDEELNKLLGKVTIAQGGVLPNIQA	L	V	0.95	2.89	0	0	1	0	2	2974.67	87	114	TRUE	IPI00216457,IPI00255316
Supplementary Information S1	OvCa	OvCa_1	Mudpit_GPM00300000061	Histone H2A type 1	IPI00291764	ipi.HUMAN.v3.71-random.fasta	14074	1	5	5	12	0.000164	0.331	AIRNDEELNKLLGKVTIAQGGVLPNIQAV	L	L	0.95	3.44	0	0	1	0	2	3073.74	87	115	TRUE	IPI00216457,IPI00255316
Supplementary Information S1	OvCa	OvCa_1	Mudpit_GPM00300000061	Calreticulin	IPI00020599	ipi.HUMAN.v3.71-random.fasta	48124.9	1	6	7	21	0.000287	0.0743	DLWQVKSGTIFDNF	L	L	0.95	2.6	0	1	0	0	2	1669.82	317	330	TRUE
Supplementary Information S1	OvCa	OvCa_1	Mudpit_GPM00300000061	Calreticulin	IPI00020599	ipi.HUMAN.v3.71-random.fasta	48124.9	1	6	7	21	0.000287	0.0743	IHPEIDNPEYSPDPS	W	I	0.95	3.72	0	2	0	0	2	1709.77	290	304	TRUE
Supplementary Information S1	OvCa	OvCa_1	Mudpit_GPM00300000061	Calreticulin	IPI00020599	ipi.HUMAN.v3.71-random.fasta	48124.9	1	6	7	21	0.000287	0.0743	IHPEIDNPEYSPDPSIY	W	A	0.95	4.74	0	2	0	0	2	1985.91	290	306	TRUE
Supplementary Information S1	OvCa	OvCa_1	Mudpit_GPM00300000061	Calreticulin	IPI00020599	ipi.HUMAN.v3.71-random.fasta	48124.9	1	6	7	21	0.000287	0.0743	WQVKSGTIF	L	D	0.95	2.39	2	1	0	0	2	1065.57	319	327	TRUE
Supplementary Information S1	OvCa	OvCa_1	Mudpit_GPM00300000061	Calreticulin	IPI00020599	ipi.HUMAN.v3.71-random.fasta	48124.9	1	6	7	21	0.000287	0.0743	WQVKSGTIFDN	L	F	0.95	4.37	0	4	0	0	2	1294.64	319	329	TRUE
Supplementary Information S1	OvCa	OvCa_1	Mudpit_GPM00300000061	Calreticulin	IPI00020599	ipi.HUMAN.v3.71-random.fasta	48124.9	1	6	7	21	0.000287	0.0743	WQVKSGTIFDNF	L	L	0.95	6.14	0	9	0	0	2	1441.71	319	330	TRUE
Supplementary Information S1	OvCa	OvCa_1	Mudpit_GPM00300000061	Tubulin alpha-1A chain	IPI00180675,IPI00218343,IPI00387144,IPI00792677,IPI00930688	ipi.HUMAN.v3.71-random.fasta	50117.7	0.5	1	1	2	2.74e-05	0.0333	VDLEPTVIDEVRTGT	F	Y	0.95	4.44	0	2	0	0	2	1643.85	68	82	TRUE
Supplementary Information S1	OvCa	OvCa_1	Mudpit_GPM00300000061	IGL@ protein	IPI00154742	ipi.HUMAN.v3.71-random.fasta	24773.9	1	2	2	2	2.74e-05	0.393	AAPSVTLFPPSSEELQANKATLVCLISDFYPGAVT	K	V	0.95	4.42	0	0	2	0	2	3693.87	133	167	FALSE	IPI00719452,IPI00829877,IPI00744476,IPI00658130,IPI00827875,IPI00944677,IPI00887169,IPI00788824
Supplementary Information S1	OvCa	OvCa_1	Mudpit_GPM00300000061	IGL@ protein	IPI00154742	ipi.HUMAN.v3.71-random.fasta	24773.9	1	2	2	2	2.74e-05	0.393	AWKADSSPVKAGVETTTPSKQSNNKYAASSY	V	L	0.95	2.7	0	0	0	1	2	3273.6	169	199	FALSE	IPI00719452,IPI00829877,IPI00744476,IPI00658130,IPI00827875,IPI00944677,IPI00887169,IPI00788824
Supplementary Information S1	OvCa	OvCa_1	Mudpit_GPM00300000061	IGL@ protein	IPI00154742	ipi.HUMAN.v3.71-random.fasta	24773.9	1	2	2	2	2.74e-05	0.393	CLISDFYPGAVT	V	V	0.95	4.52	6	16	0	0	2	1325.61	156	167	FALSE	IPI00719452,IPI00829877,IPI00744476,IPI00658130,IPI00941543,IPI00827875,IPI00944677,IPI00940807,IPI00829640,IPI00887169,IPI00788824
Supplementary Information S1	OvCa	OvCa_1	Mudpit_GPM00300000061	IGL@ protein	IPI00154742	ipi.HUMAN.v3.71-random.fasta	24773.9	1	2	2	2	2.74e-05	0.393	CLISDFYPGAVTV	V	A	0.95	4.06	4	9	0	0	2	1424.68	156	168	FALSE	IPI00719452,IPI00829877,IPI00744476,IPI00658130,IPI00941543,IPI00827875,IPI00944677,IPI00940807,IPI00829640,IPI00887169,IPI00788824
Supplementary Information S1	OvCa	OvCa_1	Mudpit_GPM00300000061	IGL@ protein	IPI00154742	ipi.HUMAN.v3.71-random.fasta	24773.9	1	2	2	2	2.74e-05	0.393	FPPSSEELQANKATLVCLISDFYPGAVT	L	V	0.95	4.01	0	0	1	0	2	3054.51	140	167	FALSE	IPI00719452,IPI00829877,IPI00744476,IPI00658130,IPI00941543,IPI00827875,IPI00944677,IPI00940807,IPI00829640,IPI00887169,IPI00788824
Supplementary Information S1	OvCa	OvCa_1	Mudpit_GPM00300000061	IGL@ protein	IPI00154742	ipi.HUMAN.v3.71-random.fasta	24773.9	1	2	2	2	2.74e-05	0.393	GQPKAAPSVTLFPPSSEELQANKATL	L	V	0.95	3.29	0	0	3	0	2	2681.42	129	154	FALSE	IPI00829877,IPI00744476,IPI00658130,IPI00827875,IPI00944677,IPI00788824
Supplementary Information S1	OvCa	OvCa_1	Mudpit_GPM00300000061	IGL@ protein	IPI00154742	ipi.HUMAN.v3.71-random.fasta	24773.9	1	2	2	2	2.74e-05	0.393	GQPKAAPSVTLFPPSSEELQANKATLVCL	L	I	0.95	2.6	0	0	1	0	2	3053.6	129	157	FALSE	IPI00829877,IPI00744476,IPI00658130,IPI00827875,IPI00944677,IPI00788824
Supplementary Information S1	OvCa	OvCa_1	Mudpit_GPM00300000061	IGL@ protein	IPI00154742	ipi.HUMAN.v3.71-random.fasta	24773.9	1	2	2	2	2.74e-05	0.393	GQPKAAPSVTLFPPSSEELQANKATLVCLISDF	L	Y	0.95	3.8	0	0	3	0	2	3515.81	129	161	FALSE	IPI00829877,IPI00744476,IPI00658130,IPI00827875,IPI00944677,IPI00788824
Supplementary Information S1	OvCa	OvCa_1	Mudpit_GPM00300000061	IGL@ protein	IPI00154742	ipi.HUMAN.v3.71-random.fasta	24773.9	1	2	2	2	2.74e-05	0.393	LFPPSSEELQANKATLVCLISDFYPGAVT	T	V	0.95	4.23	0	0	4	0	2	3167.6	139	167	FALSE	IPI00719452,IPI00829877,IPI00744476,IPI00658130,IPI00941543,IPI00827875,IPI00944677,IPI00940807,IPI00829640,IPI00887169,IPI00788824
Supplementary Information S1	OvCa	OvCa_1	Mudpit_GPM00300000061	IGL@ protein	IPI00154742	ipi.HUMAN.v3.71-random.fasta	24773.9	1	2	2	2	2.74e-05	0.393	LQANKATLVCLISDFYPGAVT	E	V	0.95	7.01	0	19	0	0	2	2281.19	147	167	FALSE	IPI00719452,IPI00829877,IPI00744476,IPI00658130,IPI00941543,IPI00827875,IPI00944677,IPI00940807,IPI00829640,IPI00887169,IPI00788824
Supplementary Information S1	OvCa	OvCa_1	Mudpit_GPM00300000061	IGL@ protein	IPI00154742	ipi.HUMAN.v3.71-random.fasta	24773.9	1	2	2	2	2.74e-05	0.393	LQANKATLVCLISDFYPGAVTV	E	A	0.95	5.77	0	6	0	0	2	2380.26	147	168	FALSE	IPI00719452,IPI00829877,IPI00744476,IPI00658130,IPI00941543,IPI00827875,IPI00944677,IPI00940807,IPI00829640,IPI00887169,IPI00788824
Supplementary Information S1	OvCa	OvCa_1	Mudpit_GPM00300000061	IGL@ protein	IPI00154742	ipi.HUMAN.v3.71-random.fasta	24773.9	1	2	2	2	2.74e-05	0.393	LVCLISDFYPGAVT	T	V	0.95	2.96	0	2	0	0	2	1554.79	154	167	FALSE	IPI00719452,IPI00829877,IPI00744476,IPI00658130,IPI00941543,IPI00827875,IPI00944677,IPI00940807,IPI00829640,IPI00887169,IPI00788824
Supplementary Information S1	OvCa	OvCa_1	Mudpit_GPM00300000061	IGL@ protein	IPI00154742	ipi.HUMAN.v3.71-random.fasta	24773.9	1	2	2	2	2.74e-05	0.393	LVCLISDFYPGAVTV	T	A	0.95	2.74	0	1	0	0	2	1653.86	154	168	FALSE	IPI00719452,IPI00829877,IPI00744476,IPI00658130,IPI00941543,IPI00827875,IPI00944677,IPI00940807,IPI00829640,IPI00887169,IPI00788824
Supplementary Information S1	OvCa	OvCa_1	Mudpit_GPM00300000061	IGL@ protein	IPI00154742	ipi.HUMAN.v3.71-random.fasta	24773.9	1	2	2	2	2.74e-05	0.393	NKATLVCLISDFYPGAVT	A	V	0.95	6.55	0	10	0	0	2	1969.01	150	167	FALSE	IPI00719452,IPI00829877,IPI00744476,IPI00658130,IPI00941543,IPI00827875,IPI00944677,IPI00940807,IPI00829640,IPI00887169,IPI00788824
Supplementary Information S1	OvCa	OvCa_1	Mudpit_GPM00300000061	IGL@ protein	IPI00154742	ipi.HUMAN.v3.71-random.fasta	24773.9	1	2	2	2	2.74e-05	0.393	NKATLVCLISDFYPGAVTV	A	A	0.95	5.59	0	5	0	0	2	2068.08	150	168	FALSE	IPI00719452,IPI00829877,IPI00744476,IPI00658130,IPI00941543,IPI00827875,IPI00944677,IPI00940807,IPI00829640,IPI00887169,IPI00788824
Supplementary Information S1	OvCa	OvCa_1	Mudpit_GPM00300000061	IGL@ protein	IPI00154742	ipi.HUMAN.v3.71-random.fasta	24773.9	1	2	2	2	2.74e-05	0.393	QANKATLVCLISDFYPGAVT	L	V	0.95	6.29	0	11	0	0	2	2168.11	148	167	FALSE	IPI00719452,IPI00829877,IPI00744476,IPI00658130,IPI00941543,IPI00827875,IPI00944677,IPI00940807,IPI00829640,IPI00887169,IPI00788824
Supplementary Information S1	OvCa	OvCa_1	Mudpit_GPM00300000061	IGL@ protein	IPI00154742	ipi.HUMAN.v3.71-random.fasta	24773.9	1	2	2	2	2.74e-05	0.393	QANKATLVCLISDFYPGAVTV	L	A	0.95	5.03	0	7	0	0	2	2267.17	148	168	FALSE	IPI00719452,IPI00829877,IPI00744476,IPI00658130,IPI00941543,IPI00827875,IPI00944677,IPI00940807,IPI00829640,IPI00887169,IPI00788824
Supplementary Information S1	OvCa	OvCa_1	Mudpit_GPM00300000061	IGL@ protein	IPI00154742	ipi.HUMAN.v3.71-random.fasta	24773.9	1	2	2	2	2.74e-05	0.393	TLFPPSSEELQANKATLVCLISDFYPGAVT	V	V	0.95	6.46	0	0	5	0	2	3268.65	138	167	FALSE	IPI00719452,IPI00829877,IPI00744476,IPI00658130,IPI00941543,IPI00827875,IPI00944677,IPI00940807,IPI00829640,IPI00887169,IPI00788824
Supplementary Information S1	OvCa	OvCa_1	Mudpit_GPM00300000061	IGL@ protein	IPI00154742	ipi.HUMAN.v3.71-random.fasta	24773.9	1	2	2	2	2.74e-05	0.393	TLFPPSSEELQANKATLVCLISDFYPGAVTV	V	A	0.95	3.8	0	0	1	0	2	3367.71	138	168	FALSE	IPI00719452,IPI00829877,IPI00744476,IPI00658130,IPI00941543,IPI00827875,IPI00944677,IPI00940807,IPI00829640,IPI00887169,IPI00788824
Supplementary Information S1	OvCa	OvCa_1	Mudpit_GPM00300000061	IGL@ protein	IPI00154742	ipi.HUMAN.v3.71-random.fasta	24773.9	1	2	2	2	2.74e-05	0.393	TLVCLISDFYPGAVT	A	V	0.95	5.8	0	9	0	0	2	1655.84	153	167	FALSE	IPI00719452,IPI00829877,IPI00744476,IPI00658130,IPI00941543,IPI00827875,IPI00944677,IPI00940807,IPI00829640,IPI00887169,IPI00788824
Supplementary Information S1	OvCa	OvCa_1	Mudpit_GPM00300000061	IGL@ protein	IPI00154742	ipi.HUMAN.v3.71-random.fasta	24773.9	1	2	2	2	2.74e-05	0.393	TLVCLISDFYPGAVTV	A	A	0.95	4.19	0	1	0	0	2	1754.9	153	168	FALSE	IPI00719452,IPI00829877,IPI00744476,IPI00658130,IPI00941543,IPI00827875,IPI00944677,IPI00940807,IPI00829640,IPI00887169,IPI00788824
Supplementary Information S1	OvCa	OvCa_1	Mudpit_GPM00300000061	IGL@ protein	IPI00154742	ipi.HUMAN.v3.71-random.fasta	24773.9	1	2	2	2	2.74e-05	0.393	VAWKADSSPV	T	K	0.95	2.3	0	1	0	0	2	1059.55	168	177	FALSE	IPI00719452,IPI00829877,IPI00744476,IPI00658130,IPI00827875,IPI00944677,IPI00887169,IPI00788824
Supplementary Information S1	OvCa	OvCa_1	Mudpit_GPM00300000061	IGL@ protein	IPI00154742	ipi.HUMAN.v3.71-random.fasta	24773.9	1	2	2	2	2.74e-05	0.393	VAWKADSSPVKAGVE	T	T	0.95	3.57	0	3	0	0	2	1543.81	168	182	FALSE	IPI00719452,IPI00829877,IPI00744476,IPI00658130,IPI00827875,IPI00944677,IPI00887169,IPI00788824
Supplementary Information S1	OvCa	OvCa_1	Mudpit_GPM00300000061	IGL@ protein	IPI00154742	ipi.HUMAN.v3.71-random.fasta	24773.9	1	2	2	2	2.74e-05	0.393	VAWKADSSPVKAGVET	T	T	0.95	4.01	0	1	0	0	2	1644.86	168	183	FALSE	IPI00719452,IPI00829877,IPI00744476,IPI00658130,IPI00827875,IPI00944677,IPI00887169,IPI00788824
Supplementary Information S1	OvCa	OvCa_1	Mudpit_GPM00300000061	IGL@ protein	IPI00154742	ipi.HUMAN.v3.71-random.fasta	24773.9	1	2	2	2	2.74e-05	0.393	VAWKADSSPVKAGVETTTPSKQSNNKYA	T	A	0.95	2.55	0	0	1	0	2	2964.51	168	195	FALSE	IPI00719452,IPI00829877,IPI00744476,IPI00658130,IPI00827875,IPI00944677,IPI00887169,IPI00788824
Supplementary Information S1	OvCa	OvCa_1	Mudpit_GPM00300000061	IGL@ protein	IPI00154742	ipi.HUMAN.v3.71-random.fasta	24773.9	1	2	2	2	2.74e-05	0.393	VAWKADSSPVKAGVETTTPSKQSNNKYAASSY	T	L	0.95	2.74	0	0	1	0	2	3372.67	168	199	FALSE	IPI00719452,IPI00829877,IPI00744476,IPI00658130,IPI00827875,IPI00944677,IPI00887169,IPI00788824
Supplementary Information S1	OvCa	OvCa_1	Mudpit_GPM00300000061	IGL@ protein	IPI00154742	ipi.HUMAN.v3.71-random.fasta	24773.9	1	2	2	2	2.74e-05	0.393	VCLISDFYPGAVT	L	V	0.95	5.39	0	43	0	0	2	1441.7	155	167	FALSE	IPI00719452,IPI00829877,IPI00744476,IPI00658130,IPI00941543,IPI00827875,IPI00944677,IPI00940807,IPI00829640,IPI00887169,IPI00788824
Supplementary Information S1	OvCa	OvCa_1	Mudpit_GPM00300000061	IGL@ protein	IPI00154742	ipi.HUMAN.v3.71-random.fasta	24773.9	1	2	2	2	2.74e-05	0.393	VCLISDFYPGAVTV	L	A	0.95	5.37	1	12	0	0	2	1540.77	155	168	FALSE	IPI00719452,IPI00829877,IPI00744476,IPI00658130,IPI00941543,IPI00827875,IPI00944677,IPI00940807,IPI00829640,IPI00887169,IPI00788824
Supplementary Information S1	OvCa	OvCa_1	Mudpit_GPM00300000061	IGL@ protein	IPI00154742	ipi.HUMAN.v3.71-random.fasta	24773.9	1	2	2	2	2.74e-05	0.393	VVFGGGTKL	P	T	0.95	2.85	0	1	0	0	2	877.515	117	125	FALSE	IPI00744476,IPI00887169
Supplementary Information S1	OvCa	OvCa_1	Mudpit_GPM00300000061	IGL@ protein	IPI00154742	ipi.HUMAN.v3.71-random.fasta	24773.9	1	2	2	2	2.74e-05	0.393	WYQQKPGQAPV	H	L	0.95	3.43	0	1	0	0	2	1301.66	53	63	TRUE	IPI00550162,IPI00941543,IPI00829740,IPI00829640
Supplementary Information S1	OvCa	OvCa_1	Mudpit_GPM00300000061	IGL@ protein	IPI00154742	ipi.HUMAN.v3.71-random.fasta	24773.9	1	2	2	2	2.74e-05	0.393	YQQKPGQAPVL	W	V	0.95	2.62	0	1	0	0	2	1228.67	54	64	TRUE	IPI00550162,IPI00941543,IPI00829740,IPI00829640
Supplementary Information S1	OvCa	OvCa_1	Mudpit_GPM00300000061	Isoform 6 of Osteoclast-associated immunoglobulin-like receptor	IPI00107731,IPI00178869,IPI00292153,IPI00409588,IPI00647357,IPI00657951,IPI00795142,IPI00795786,IPI00921018	ipi.HUMAN.v3.71-random.fasta	27585	0.5	1	1	3	4.1e-05	0.0437	LVTEELPRPSL	L	V	0.95	3.34	0	3	0	0	2	1253.71	111	121	TRUE
Supplementary Information S1	OvCa	OvCa_1	Mudpit_GPM00300000061	26 kDa protein	IPI00942387	ipi.HUMAN.v3.71-random.fasta	25541.7	0.998	2	2	4	5.47e-05	0.225	CLLNNFYPRE	V	A	0.95	2.59	0	5	0	0	2	1325.63	156	165	FALSE	IPI00853045,IPI00784985,IPI00550731,IPI00889156,IPI00784865,IPI00941650,IPI00940069,IPI00941203,IPI00940952
Supplementary Information S1	OvCa	OvCa_1	Mudpit_GPM00300000061	26 kDa protein	IPI00942387	ipi.HUMAN.v3.71-random.fasta	25541.7	0.998	2	2	4	5.47e-05	0.225	CLLNNFYPREA	V	K	0.95	4.22	1	23	0	0	2	1396.67	156	166	FALSE	IPI00853045,IPI00784985,IPI00550731,IPI00889156,IPI00784865,IPI00941650,IPI00940069,IPI00941203,IPI00940952
Supplementary Information S1	OvCa	OvCa_1	Mudpit_GPM00300000061	26 kDa protein	IPI00942387	ipi.HUMAN.v3.71-random.fasta	25541.7	0.998	2	2	4	5.47e-05	0.225	FIFPPSDEQLKSG	V	T	0.95	2.82	0	2	0	0	2	1464.74	138	150	FALSE	IPI00853045,IPI00784985,IPI00550731,IPI00889156,IPI00784865,IPI00941650,IPI00940069,IPI00941203,IPI00940952
Supplementary Information S1	OvCa	OvCa_1	Mudpit_GPM00300000061	26 kDa protein	IPI00942387	ipi.HUMAN.v3.71-random.fasta	25541.7	0.998	2	2	4	5.47e-05	0.225	FIFPPSDEQLKSGTA	V	S	0.95	5	0	5	0	0	2	1636.82	138	152	FALSE	IPI00853045,IPI00784985,IPI00550731,IPI00889156,IPI00784865,IPI00941650,IPI00940069,IPI00941203,IPI00940952
Supplementary Information S1	OvCa	OvCa_1	Mudpit_GPM00300000061	26 kDa protein	IPI00942387	ipi.HUMAN.v3.71-random.fasta	25541.7	0.998	2	2	4	5.47e-05	0.225	FIFPPSDEQLKSGTAS	V	V	0.95	6.35	0	30	0	0	2	1723.85	138	153	FALSE	IPI00853045,IPI00784985,IPI00550731,IPI00889156,IPI00784865,IPI00941650,IPI00940069,IPI00941203,IPI00940952
Supplementary Information S1	OvCa	OvCa_1	Mudpit_GPM00300000061	26 kDa protein	IPI00942387	ipi.HUMAN.v3.71-random.fasta	25541.7	0.998	2	2	4	5.47e-05	0.225	FIFPPSDEQLKSGTASV	V	V	0.95	2.46	0	1	0	0	2	1822.92	138	154	FALSE	IPI00853045,IPI00784985,IPI00550731,IPI00889156,IPI00784865,IPI00941650,IPI00940069,IPI00941203,IPI00940952
Supplementary Information S1	OvCa	OvCa_1	Mudpit_GPM00300000061	26 kDa protein	IPI00942387	ipi.HUMAN.v3.71-random.fasta	25541.7	0.998	2	2	4	5.47e-05	0.225	FIFPPSDEQLKSGTASVV	V	C	0.95	2.29	0	1	0	0	2	1921.99	138	155	FALSE	IPI00853045,IPI00784985,IPI00550731,IPI00889156,IPI00784865,IPI00941650,IPI00940069,IPI00941203,IPI00940952
Supplementary Information S1	OvCa	OvCa_1	Mudpit_GPM00300000061	26 kDa protein	IPI00942387	ipi.HUMAN.v3.71-random.fasta	25541.7	0.998	2	2	4	5.47e-05	0.225	FIFPPSDEQLKSGTASVVCL	V	L	0.95	8.74	0	32	0	0	2	2195.11	138	157	FALSE	IPI00853045,IPI00784985,IPI00550731,IPI00889156,IPI00784865,IPI00941650,IPI00940069,IPI00941203,IPI00940952
Supplementary Information S1	OvCa	OvCa_1	Mudpit_GPM00300000061	26 kDa protein	IPI00942387	ipi.HUMAN.v3.71-random.fasta	25541.7	0.998	2	2	4	5.47e-05	0.225	FIFPPSDEQLKSGTASVVCLL	V	N	0.95	6	0	5	0	0	2	2308.19	138	158	FALSE	IPI00853045,IPI00784985,IPI00550731,IPI00889156,IPI00784865,IPI00941650,IPI00940069,IPI00941203,IPI00940952
Supplementary Information S1	OvCa	OvCa_1	Mudpit_GPM00300000061	26 kDa protein	IPI00942387	ipi.HUMAN.v3.71-random.fasta	25541.7	0.998	2	2	4	5.47e-05	0.225	FIFPPSDEQLKSGTASVVCLLNNF	V	Y	0.95	7.55	0	11	18	0	2	2683.34	138	161	FALSE	IPI00853045,IPI00784985,IPI00550731,IPI00889156,IPI00784865,IPI00941650,IPI00940069,IPI00941203,IPI00940952
Supplementary Information S1	OvCa	OvCa_1	Mudpit_GPM00300000061	26 kDa protein	IPI00942387	ipi.HUMAN.v3.71-random.fasta	25541.7	0.998	2	2	4	5.47e-05	0.225	IFPPSDEQLKSGTASVVCLLNNF	F	Y	0.95	4.72	0	0	9	0	2	2536.28	139	161	FALSE	IPI00853045,IPI00784985,IPI00550731,IPI00889156,IPI00784865,IPI00941650,IPI00940069,IPI00941203,IPI00940952
Supplementary Information S1	OvCa	OvCa_1	Mudpit_GPM00300000061	26 kDa protein	IPI00942387	ipi.HUMAN.v3.71-random.fasta	25541.7	0.998	2	2	4	5.47e-05	0.225	IFPPSDEQLKSGTASVVCLLNNFYPREA	F	K	0.95	3.77	0	0	5	0	2	3152.57	139	166	FALSE	IPI00853045,IPI00784985,IPI00550731,IPI00889156,IPI00784865,IPI00941650,IPI00940069,IPI00941203,IPI00940952
Supplementary Information S1	OvCa	OvCa_1	Mudpit_GPM00300000061	26 kDa protein	IPI00942387	ipi.HUMAN.v3.71-random.fasta	25541.7	0.998	2	2	4	5.47e-05	0.225	LQSGVPSRFSGSGSGTDFT	S	L	0.95	4.01	0	3	0	0	2	1886.89	76	94	TRUE	IPI00853045
Supplementary Information S1	OvCa	OvCa_1	Mudpit_GPM00300000061	26 kDa protein	IPI00942387	ipi.HUMAN.v3.71-random.fasta	25541.7	0.998	2	2	4	5.47e-05	0.225	PSVFIFPPSDEQLKSGTAS	A	V	0.95	2.96	0	4	0	0	2	2007.01	135	153	FALSE	IPI00853045,IPI00784985,IPI00550731,IPI00889156,IPI00784865,IPI00941650,IPI00940069,IPI00940952
Supplementary Information S1	OvCa	OvCa_1	Mudpit_GPM00300000061	26 kDa protein	IPI00942387	ipi.HUMAN.v3.71-random.fasta	25541.7	0.998	2	2	4	5.47e-05	0.225	PSVFIFPPSDEQLKSGTASVVCLLNNFYPREA	A	K	0.95	2.62	0	0	1	0	2	3582.79	135	166	FALSE	IPI00853045,IPI00784985,IPI00550731,IPI00889156,IPI00784865,IPI00941650,IPI00940069,IPI00940952
Supplementary Information S1	OvCa	OvCa_1	Mudpit_GPM00300000061	26 kDa protein	IPI00942387	ipi.HUMAN.v3.71-random.fasta	25541.7	0.998	2	2	4	5.47e-05	0.225	QSGVPSRFSGSGSGTDFT	L	L	0.95	4.13	0	1	0	0	2	1773.8	77	94	TRUE	IPI00853045
Supplementary Information S1	OvCa	OvCa_1	Mudpit_GPM00300000061	26 kDa protein	IPI00942387	ipi.HUMAN.v3.71-random.fasta	25541.7	0.998	2	2	4	5.47e-05	0.225	SGVPSRFSGSGSGTDFT	Q	L	0.95	7.05	0	3	0	0	2	1645.75	78	94	FALSE	IPI00892569,IPI00853045,IPI00940952
Supplementary Information S1	OvCa	OvCa_1	Mudpit_GPM00300000061	26 kDa protein	IPI00942387	ipi.HUMAN.v3.71-random.fasta	25541.7	0.998	2	2	4	5.47e-05	0.225	VCLLNNFYPREA	V	K	0.95	3.37	0	1	0	0	2	1495.74	155	166	FALSE	IPI00853045,IPI00784985,IPI00550731,IPI00889156,IPI00784865,IPI00941650,IPI00940069,IPI00941203,IPI00940952
Supplementary Information S1	OvCa	OvCa_1	Mudpit_GPM00300000061	26 kDa protein	IPI00942387	ipi.HUMAN.v3.71-random.fasta	25541.7	0.998	2	2	4	5.47e-05	0.225	VVCLLNNFYPREA	S	K	0.95	3.4	0	4	0	0	2	1594.81	154	166	FALSE	IPI00853045,IPI00784985,IPI00550731,IPI00889156,IPI00784865,IPI00941650,IPI00940069,IPI00941203,IPI00940952
Supplementary Information S1	OvCa	OvCa_1	Mudpit_GPM00300000061	26 kDa protein	IPI00942387	ipi.HUMAN.v3.71-random.fasta	25541.7	0.998	2	2	4	5.47e-05	0.225	VVCLLNNFYPREAKV	S	Q	0.95	2.25	0	0	2	0	2	1821.97	154	168	FALSE	IPI00853045,IPI00784985,IPI00550731,IPI00889156,IPI00784865,IPI00941650,IPI00940069,IPI00941203,IPI00940952
Supplementary Information S1	OvCa	OvCa_1	Mudpit_GPM00300000061	Leucine-rich alpha-2-glycoprotein	IPI00022417	ipi.HUMAN.v3.71-random.fasta	38161.7	1	28	34	142	0.00194	0.415	AGAFQGLRQLDM	A	L	0.95	3.6	0	1	0	0	2	1306.66	253	264	TRUE
Supplementary Information S1	OvCa	OvCa_1	Mudpit_GPM00300000061	Leucine-rich alpha-2-glycoprotein	IPI00022417	ipi.HUMAN.v3.71-random.fasta	38161.7	1	28	34	142	0.00194	0.415	ARVAAGAFQGL	L	R	0.95	3.27	0	3	0	0	2	1060.59	249	259	TRUE
Supplementary Information S1	OvCa	OvCa_1	Mudpit_GPM00300000061	Leucine-rich alpha-2-glycoprotein	IPI00022417	ipi.HUMAN.v3.71-random.fasta	38161.7	1	28	34	142	0.00194	0.415	ARVAAGAFQGLRQLDM	L	L	0.95	2.62	0	0	1	0	2	1719.9	249	264	TRUE
Supplementary Information S1	OvCa	OvCa_1	Mudpit_GPM00300000061	Leucine-rich alpha-2-glycoprotein	IPI00022417	ipi.HUMAN.v3.71-random.fasta	38161.7	1	28	34	142	0.00194	0.415	DLGENQLETLPPDLLRGPLQL	L	E	0.95	7.89	0	33	5	0	2	2331.26	194	214	TRUE
Supplementary Information S1	OvCa	OvCa_1	Mudpit_GPM00300000061	Leucine-rich alpha-2-glycoprotein	IPI00022417	ipi.HUMAN.v3.71-random.fasta	38161.7	1	28	34	142	0.00194	0.415	DLGENQLETLPPDLLRGPLQLERL	L	H	0.95	2.34	0	0	1	0	2	2729.48	194	217	TRUE
Supplementary Information S1	OvCa	OvCa_1	Mudpit_GPM00300000061	Leucine-rich alpha-2-glycoprotein	IPI00022417	ipi.HUMAN.v3.71-random.fasta	38161.7	1	28	34	142	0.00194	0.415	DLTRNALTGLPPGLFQ	L	A	0.95	3.62	0	4	0	0	2	1712.93	122	137	TRUE
Supplementary Information S1	OvCa	OvCa_1	Mudpit_GPM00300000061	Leucine-rich alpha-2-glycoprotein	IPI00022417	ipi.HUMAN.v3.71-random.fasta	38161.7	1	28	34	142	0.00194	0.415	DLTRNALTGLPPGLFQASATL	L	D	0.95	7.72	0	8	0	0	2	2156.17	122	142	TRUE
Supplementary Information S1	OvCa	OvCa_1	Mudpit_GPM00300000061	Leucine-rich alpha-2-glycoprotein	IPI00022417	ipi.HUMAN.v3.71-random.fasta	38161.7	1	28	34	142	0.00194	0.415	DLTRNALTGLPPGLFQASATLDT	L	L	0.95	5.36	0	16	4	0	2	2372.25	122	144	TRUE
Supplementary Information S1	OvCa	OvCa_1	Mudpit_GPM00300000061	Leucine-rich alpha-2-glycoprotein	IPI00022417	ipi.HUMAN.v3.71-random.fasta	38161.7	1	28	34	142	0.00194	0.415	DLTRNALTGLPPGLFQASATLDTL	L	V	0.95	4.27	0	6	3	0	2	2485.33	122	145	TRUE
Supplementary Information S1	OvCa	OvCa_1	Mudpit_GPM00300000061	Leucine-rich alpha-2-glycoprotein	IPI00022417	ipi.HUMAN.v3.71-random.fasta	38161.7	1	28	34	142	0.00194	0.415	ETLPPDLLRGPLQL	L	E	0.95	3.14	0	2	0	0	2	1561.9	201	214	TRUE
Supplementary Information S1	OvCa	OvCa_1	Mudpit_GPM00300000061	Leucine-rich alpha-2-glycoprotein	IPI00022417	ipi.HUMAN.v3.71-random.fasta	38161.7	1	28	34	142	0.00194	0.415	FLNGNKLARVAAGAFQGLRQLDM	L	L	0.95	2.48	0	0	0	1	2	2506.34	242	264	TRUE
Supplementary Information S1	OvCa	OvCa_1	Mudpit_GPM00300000061	Leucine-rich alpha-2-glycoprotein	IPI00022417	ipi.HUMAN.v3.71-random.fasta	38161.7	1	28	34	142	0.00194	0.415	FQGLRQLDM	A	L	0.95	2.43	0	2	0	0	2	1107.56	256	264	TRUE
Supplementary Information S1	OvCa	OvCa_1	Mudpit_GPM00300000061	Leucine-rich alpha-2-glycoprotein	IPI00022417	ipi.HUMAN.v3.71-random.fasta	38161.7	1	28	34	142	0.00194	0.415	HLSSNGLESLSPEFLRPVPQ	L	L	0.95	2.36	0	0	1	0	2	2207.15	98	117	TRUE
Supplementary Information S1	OvCa	OvCa_1	Mudpit_GPM00300000061	Leucine-rich alpha-2-glycoprotein	IPI00022417	ipi.HUMAN.v3.71-random.fasta	38161.7	1	28	34	142	0.00194	0.415	HLSSNGLESLSPEFLRPVPQL	L	R	0.95	9.82	0	6	5	0	2	2320.23	98	118	TRUE
Supplementary Information S1	OvCa	OvCa_1	Mudpit_GPM00300000061	Leucine-rich alpha-2-glycoprotein	IPI00022417	ipi.HUMAN.v3.71-random.fasta	38161.7	1	28	34	142	0.00194	0.415	LDLSNNSLASVPEGLWA	M	S	0.95	3.8	0	1	0	0	2	1785.9	265	281	TRUE
Supplementary Information S1	OvCa	OvCa_1	Mudpit_GPM00300000061	Leucine-rich alpha-2-glycoprotein	IPI00022417	ipi.HUMAN.v3.71-random.fasta	38161.7	1	28	34	142	0.00194	0.415	LLLPQPDLRYL	D	F	0.95	2.29	0	1	0	0	2	1340.79	231	241	TRUE
Supplementary Information S1	OvCa	OvCa_1	Mudpit_GPM00300000061	Leucine-rich alpha-2-glycoprotein	IPI00022417	ipi.HUMAN.v3.71-random.fasta	38161.7	1	28	34	142	0.00194	0.415	LLLPQPDLRYLFLNG	D	N	0.95	3	0	3	0	0	2	1772.01	231	245	TRUE
Supplementary Information S1	OvCa	OvCa_1	Mudpit_GPM00300000061	Leucine-rich alpha-2-glycoprotein	IPI00022417	ipi.HUMAN.v3.71-random.fasta	38161.7	1	28	34	142	0.00194	0.415	LQGASKLQELHL	L	S	0.95	3.08	0	1	0	0	2	1336.76	88	99	TRUE
Supplementary Information S1	OvCa	OvCa_1	Mudpit_GPM00300000061	Leucine-rich alpha-2-glycoprotein	IPI00022417	ipi.HUMAN.v3.71-random.fasta	38161.7	1	28	34	142	0.00194	0.415	LQGASKLQELHLSSNGLESLSPEFLRPVPQL	L	R	0.95	7.24	0	0	4	1	2	3387.83	88	118	TRUE
Supplementary Information S1	OvCa	OvCa_1	Mudpit_GPM00300000061	Leucine-rich alpha-2-glycoprotein	IPI00022417	ipi.HUMAN.v3.71-random.fasta	38161.7	1	28	34	142	0.00194	0.415	LQVLGKDLLLPQPDLR	K	Y	0.95	2.82	0	2	0	0	2	1818.09	224	239	TRUE
Supplementary Information S1	OvCa	OvCa_1	Mudpit_GPM00300000061	Leucine-rich alpha-2-glycoprotein	IPI00022417	ipi.HUMAN.v3.71-random.fasta	38161.7	1	28	34	142	0.00194	0.415	LQVLGKDLLLPQPDLRY	K	L	0.95	2.89	0	0	1	0	2	1981.15	224	240	TRUE
Supplementary Information S1	OvCa	OvCa_1	Mudpit_GPM00300000061	Leucine-rich alpha-2-glycoprotein	IPI00022417	ipi.HUMAN.v3.71-random.fasta	38161.7	1	28	34	142	0.00194	0.415	LRTLDLGENQL	L	E	0.95	2.89	0	3	0	0	2	1271.7	190	200	TRUE
Supplementary Information S1	OvCa	OvCa_1	Mudpit_GPM00300000061	Leucine-rich alpha-2-glycoprotein	IPI00022417	ipi.HUMAN.v3.71-random.fasta	38161.7	1	28	34	142	0.00194	0.415	LRTLDLGENQLETLPPDLLRGPLQL	L	E	0.95	5.68	0	1	6	0	2	2814.57	190	214	TRUE
Supplementary Information S1	OvCa	OvCa_1	Mudpit_GPM00300000061	Leucine-rich alpha-2-glycoprotein	IPI00022417	ipi.HUMAN.v3.71-random.fasta	38161.7	1	28	34	142	0.00194	0.415	QELHLSSNGLESLSPEFLRPVPQL	L	R	0.95	4.6	0	0	3	0	2	2690.42	95	118	TRUE
Supplementary Information S1	OvCa	OvCa_1	Mudpit_GPM00300000061	Leucine-rich alpha-2-glycoprotein	IPI00022417	ipi.HUMAN.v3.71-random.fasta	38161.7	1	28	34	142	0.00194	0.415	RVLDLTRNALTGLPPGLFQASATLDT	L	L	0.95	5.89	0	0	3	0	2	2740.5	119	144	TRUE
Supplementary Information S1	OvCa	OvCa_1	Mudpit_GPM00300000061	Leucine-rich alpha-2-glycoprotein	IPI00022417	ipi.HUMAN.v3.71-random.fasta	38161.7	1	28	34	142	0.00194	0.415	SLSPEFLRPVPQL	E	R	0.95	3.48	0	2	0	0	2	1482.83	106	118	TRUE
Supplementary Information S1	OvCa	OvCa_1	Mudpit_GPM00300000061	Leucine-rich alpha-2-glycoprotein	IPI00022417	ipi.HUMAN.v3.71-random.fasta	38161.7	1	28	34	142	0.00194	0.415	SNGLESLSPEFLRPVPQL	S	R	0.95	4.18	0	2	0	0	2	1983.06	101	118	TRUE
Supplementary Information S1	OvCa	OvCa_1	Mudpit_GPM00300000061	Leucine-rich alpha-2-glycoprotein	IPI00022417	ipi.HUMAN.v3.71-random.fasta	38161.7	1	28	34	142	0.00194	0.415	SSNGLESLSPEFLRPVPQL	L	R	0.95	8.17	0	6	0	0	2	2070.09	100	118	TRUE
Supplementary Information S1	OvCa	OvCa_1	Mudpit_GPM00300000061	haptoglobin isoform 2 preproprotein	IPI00478493,IPI00641737,IPI00942787	ipi.HUMAN.v3.71-random.fasta	38433.3	1	6	7	17	0.000233	0.112	DWVQKTIAEN	Q	-	0.95	2.57	0	1	0	0	2	1203.6	338	347	TRUE
Supplementary Information S1	OvCa	OvCa_1	Mudpit_GPM00300000061	haptoglobin isoform 2 preproprotein	IPI00478493,IPI00641737,IPI00942787	ipi.HUMAN.v3.71-random.fasta	38433.3	1	6	7	17	0.000233	0.112	GSFPWQAKM	K	V	0.95	3.29	0	3	0	0	2	1051.5	112	120	TRUE
Supplementary Information S1	OvCa	OvCa_1	Mudpit_GPM00300000061	haptoglobin isoform 2 preproprotein	IPI00478493,IPI00641737,IPI00942787	ipi.HUMAN.v3.71-random.fasta	38433.3	1	6	7	17	0.000233	0.112	INEQWLLTTAKN	L	L	0.95	2.34	0	1	0	0	2	1430.76	133	144	TRUE
Supplementary Information S1	OvCa	OvCa_1	Mudpit_GPM00300000061	haptoglobin isoform 2 preproprotein	IPI00478493,IPI00641737,IPI00942787	ipi.HUMAN.v3.71-random.fasta	38433.3	1	6	7	17	0.000233	0.112	INEQWLLTTAKNL	L	F	0.95	4.43	0	4	0	0	2	1543.85	133	145	TRUE
Supplementary Information S1	OvCa	OvCa_1	Mudpit_GPM00300000061	haptoglobin isoform 2 preproprotein	IPI00478493,IPI00641737,IPI00942787	ipi.HUMAN.v3.71-random.fasta	38433.3	1	6	7	17	0.000233	0.112	KVTSIQDWVQKTIAEN	V	-	0.95	3.96	0	1	5	0	2	1859.99	332	347	TRUE
Supplementary Information S1	OvCa	OvCa_1	Mudpit_GPM00300000061	haptoglobin isoform 2 preproprotein	IPI00478493,IPI00641737,IPI00942787	ipi.HUMAN.v3.71-random.fasta	38433.3	1	6	7	17	0.000233	0.112	VKVTSIQDWVQKTIAEN	Y	-	0.95	3.38	0	0	2	0	2	1959.06	331	347	TRUE
Supplementary Information S1	OvCa	OvCa_1	Mudpit_GPM00300000061	Rheumatoid factor D5 light chain (Fragment)	IPI00816799	ipi.HUMAN.v3.71-random.fasta	12748.6	1	2	2	3	4.1e-05	0.331	EIVLTQSPATL	-	S	0.95	2.29	0	1	0	0	2	1171.66	1	11	FALSE	IPI00784985,IPI00854644,IPI00829653
Supplementary Information S1	OvCa	OvCa_1	Mudpit_GPM00300000061	Rheumatoid factor D5 light chain (Fragment)	IPI00816799	ipi.HUMAN.v3.71-random.fasta	12748.6	1	2	2	3	4.1e-05	0.331	LIYDASNRATGIPAR	L	F	0.95	2.66	0	0	1	0	2	1617.87	47	61	FALSE	IPI00829653
Supplementary Information S1	OvCa	OvCa_1	Mudpit_GPM00300000061	Rheumatoid factor D5 light chain (Fragment)	IPI00816799	ipi.HUMAN.v3.71-random.fasta	12748.6	1	2	2	3	4.1e-05	0.331	LIYDASNRATGIPARFSGSGSGTDF	L	T	0.95	4.74	0	0	2	0	2	2560.24	47	71	TRUE
Supplementary Information S1	OvCa	OvCa_1	Mudpit_GPM00300000061	Rheumatoid factor D5 light chain (Fragment)	IPI00816799	ipi.HUMAN.v3.71-random.fasta	12748.6	1	2	2	3	4.1e-05	0.331	LIYDASNRATGIPARFSGSGSGTDFTLT	L	I	0.95	2.85	0	0	1	0	2	2875.42	47	74	TRUE
Supplementary Information S1	OvCa	OvCa_1	Mudpit_GPM00300000061	Submaxillary gland androgen-regulated protein 3B	IPI00023011	ipi.HUMAN.v3.71-random.fasta	8170	0.5	1	1	2	2.74e-05	0.19	GPGRIPPPPPAPYGP	Y	G	0.95	3.74	0	2	0	0	2	1469.79	55	69	TRUE
Supplementary Information S1	OvCa	OvCa_1	Mudpit_GPM00300000061	Protein AMBP	IPI00022426	ipi.HUMAN.v3.71-random.fasta	38981.5	1	42	52	373	0.0051	0.324	ADRGECVPGEQEPEPILIPR	M	V	0.95	5.57	0	1	2	0	2	2262.12	183	202	TRUE
Supplementary Information S1	OvCa	OvCa_1	Mudpit_GPM00300000061	Protein AMBP	IPI00022426	ipi.HUMAN.v3.71-random.fasta	38981.5	1	42	52	373	0.0051	0.324	AIGSTCPWLKKIMDRMTV	L	S	0.95	5.46	0	4	0	0	2	2107.09	48	65	TRUE
Supplementary Information S1	OvCa	OvCa_1	Mudpit_GPM00300000061	Protein AMBP	IPI00022426	ipi.HUMAN.v3.71-random.fasta	38981.5	1	42	52	373	0.0051	0.324	AKLYGRAPQL	T	R	0.95	2.68	0	1	0	0	2	1116.65	148	157	TRUE
Supplementary Information S1	OvCa	OvCa_1	Mudpit_GPM00300000061	Protein AMBP	IPI00022426	ipi.HUMAN.v3.71-random.fasta	38981.5	1	42	52	373	0.0051	0.324	AQGVGIPEDSIFTMADRGECVPGEQEPEPILIPR	V	V	0.95	4.54	0	0	1	0	2	3707.81	169	202	TRUE
Supplementary Information S1	OvCa	OvCa_1	Mudpit_GPM00300000061	Protein AMBP	IPI00022426	ipi.HUMAN.v3.71-random.fasta	38981.5	1	42	52	373	0.0051	0.324	ESYVVHTNYDEYA	M	I	0.95	3.47	0	1	0	0	2	1589.68	119	131	TRUE
Supplementary Information S1	OvCa	OvCa_1	Mudpit_GPM00300000061	Protein AMBP	IPI00022426	ipi.HUMAN.v3.71-random.fasta	38981.5	1	42	52	373	0.0051	0.324	FRVVAQGVGIPEDSI	D	F	0.95	3.89	0	5	0	0	2	1586.85	165	179	TRUE
Supplementary Information S1	OvCa	OvCa_1	Mudpit_GPM00300000061	Protein AMBP	IPI00022426	ipi.HUMAN.v3.71-random.fasta	38981.5	1	42	52	373	0.0051	0.324	FRVVAQGVGIPEDSIF	D	T	0.95	4.92	0	6	0	0	2	1733.92	165	180	TRUE
Supplementary Information S1	OvCa	OvCa_1	Mudpit_GPM00300000061	Protein AMBP	IPI00022426	ipi.HUMAN.v3.71-random.fasta	38981.5	1	42	52	373	0.0051	0.324	FRVVAQGVGIPEDSIFT	D	M	0.95	8.21	0	14	0	0	2	1834.97	165	181	TRUE
Supplementary Information S1	OvCa	OvCa_1	Mudpit_GPM00300000061	Protein AMBP	IPI00022426	ipi.HUMAN.v3.71-random.fasta	38981.5	1	42	52	373	0.0051	0.324	FRVVAQGVGIPEDSIFTM	D	A	0.95	8.92	0	20	0	0	2	1982.01	165	182	TRUE
Supplementary Information S1	OvCa	OvCa_1	Mudpit_GPM00300000061	Protein AMBP	IPI00022426	ipi.HUMAN.v3.71-random.fasta	38981.5	1	42	52	373	0.0051	0.324	GIPEDSIFTMADRGECVPGEQEPEPILIPR	V	V	0.95	6.8	0	0	7	0	2	3368.61	173	202	TRUE
Supplementary Information S1	OvCa	OvCa_1	Mudpit_GPM00300000061	Protein AMBP	IPI00022426	ipi.HUMAN.v3.71-random.fasta	38981.5	1	42	52	373	0.0051	0.324	GVGIPEDSIFTMADRGECVPGEQEPEPILIPR	Q	V	0.95	2.96	0	0	1	0	2	3508.71	171	202	TRUE
Supplementary Information S1	OvCa	OvCa_1	Mudpit_GPM00300000061	Protein AMBP	IPI00022426	ipi.HUMAN.v3.71-random.fasta	38981.5	1	42	52	373	0.0051	0.324	IFTMADRGECVPGEQEPEPILIPR	S	V	0.95	2.44	0	0	1	0	2	2754.36	179	202	TRUE
Supplementary Information S1	OvCa	OvCa_1	Mudpit_GPM00300000061	Protein AMBP	IPI00022426	ipi.HUMAN.v3.71-random.fasta	38981.5	1	42	52	373	0.0051	0.324	LLQDFRVVAQGV	T	G	0.95	3.24	0	2	0	0	2	1344.76	161	172	TRUE
Supplementary Information S1	OvCa	OvCa_1	Mudpit_GPM00300000061	Protein AMBP	IPI00022426	ipi.HUMAN.v3.71-random.fasta	38981.5	1	42	52	373	0.0051	0.324	LLQDFRVVAQGVGIPEDSIF	T	T	0.95	6.72	0	2	0	0	2	2203.18	161	180	TRUE
Supplementary Information S1	OvCa	OvCa_1	Mudpit_GPM00300000061	Protein AMBP	IPI00022426	ipi.HUMAN.v3.71-random.fasta	38981.5	1	42	52	373	0.0051	0.324	LLQDFRVVAQGVGIPEDSIFT	T	M	0.95	5.12	0	7	1	0	2	2304.22	161	181	TRUE
Supplementary Information S1	OvCa	OvCa_1	Mudpit_GPM00300000061	Protein AMBP	IPI00022426	ipi.HUMAN.v3.71-random.fasta	38981.5	1	42	52	373	0.0051	0.324	LQDFRVVAQG	L	V	0.95	3.85	0	2	0	0	2	1132.61	162	171	TRUE
Supplementary Information S1	OvCa	OvCa_1	Mudpit_GPM00300000061	Protein AMBP	IPI00022426	ipi.HUMAN.v3.71-random.fasta	38981.5	1	42	52	373	0.0051	0.324	LQDFRVVAQGV	L	G	0.95	2.77	0	2	0	0	2	1231.68	162	172	TRUE
Supplementary Information S1	OvCa	OvCa_1	Mudpit_GPM00300000061	Protein AMBP	IPI00022426	ipi.HUMAN.v3.71-random.fasta	38981.5	1	42	52	373	0.0051	0.324	LQDFRVVAQGVGIPEDSI	L	F	0.95	3.52	0	2	0	0	2	1943.02	162	179	TRUE
Supplementary Information S1	OvCa	OvCa_1	Mudpit_GPM00300000061	Protein AMBP	IPI00022426	ipi.HUMAN.v3.71-random.fasta	38981.5	1	42	52	373	0.0051	0.324	LQDFRVVAQGVGIPEDSIF	L	T	0.95	5.46	0	6	1	0	2	2090.09	162	180	TRUE
Supplementary Information S1	OvCa	OvCa_1	Mudpit_GPM00300000061	Protein AMBP	IPI00022426	ipi.HUMAN.v3.71-random.fasta	38981.5	1	42	52	373	0.0051	0.324	LQDFRVVAQGVGIPEDSIFT	L	M	0.95	5.27	0	8	5	0	2	2191.14	162	181	TRUE
Supplementary Information S1	OvCa	OvCa_1	Mudpit_GPM00300000061	Protein AMBP	IPI00022426	ipi.HUMAN.v3.71-random.fasta	38981.5	1	42	52	373	0.0051	0.324	LQDFRVVAQGVGIPEDSIFTM	L	A	0.95	6.55	0	12	2	0	2	2338.18	162	182	TRUE
Supplementary Information S1	OvCa	OvCa_1	Mudpit_GPM00300000061	Protein AMBP	IPI00022426	ipi.HUMAN.v3.71-random.fasta	38981.5	1	42	52	373	0.0051	0.324	LTKKFSRHHGPT	F	I	0.947	2.24	0	1	0	0	2	1408.78	134	145	TRUE
Supplementary Information S1	OvCa	OvCa_1	Mudpit_GPM00300000061	Protein AMBP	IPI00022426	ipi.HUMAN.v3.71-random.fasta	38981.5	1	42	52	373	0.0051	0.324	LTKKFSRHHGPTIT	F	A	0.95	3.38	0	3	0	0	2	1622.91	134	147	TRUE
Supplementary Information S1	OvCa	OvCa_1	Mudpit_GPM00300000061	Protein AMBP	IPI00022426	ipi.HUMAN.v3.71-random.fasta	38981.5	1	42	52	373	0.0051	0.324	LTKKFSRHHGPTITA	F	K	0.95	3.54	0	1	0	0	2	1693.95	134	148	TRUE
Supplementary Information S1	OvCa	OvCa_1	Mudpit_GPM00300000061	Protein AMBP	IPI00022426	ipi.HUMAN.v3.71-random.fasta	38981.5	1	42	52	373	0.0051	0.324	LTKKFSRHHGPTITAKL	F	Y	0.95	4.12	0	4	0	0	2	1935.13	134	150	TRUE
Supplementary Information S1	OvCa	OvCa_1	Mudpit_GPM00300000061	Protein AMBP	IPI00022426	ipi.HUMAN.v3.71-random.fasta	38981.5	1	42	52	373	0.0051	0.324	LVLGEGATEAE	T	I	0.946	2.22	0	1	0	0	2	1088.55	68	78	TRUE
Supplementary Information S1	OvCa	OvCa_1	Mudpit_GPM00300000061	Protein AMBP	IPI00022426	ipi.HUMAN.v3.71-random.fasta	38981.5	1	42	52	373	0.0051	0.324	LVLGEGATEAEI	T	S	0.95	3.51	0	2	0	0	2	1201.63	68	79	TRUE
Supplementary Information S1	OvCa	OvCa_1	Mudpit_GPM00300000061	Protein AMBP	IPI00022426	ipi.HUMAN.v3.71-random.fasta	38981.5	1	42	52	373	0.0051	0.324	LVLGEGATEAEISM	T	T	0.95	7.47	1	106	0	0	2	1419.7	68	81	TRUE
Supplementary Information S1	OvCa	OvCa_1	Mudpit_GPM00300000061	Protein AMBP	IPI00022426	ipi.HUMAN.v3.71-random.fasta	38981.5	1	42	52	373	0.0051	0.324	MADRGECVPGEQEPEPI	T	L	0.95	5.19	0	1	0	0	2	1913.84	182	198	TRUE
Supplementary Information S1	OvCa	OvCa_1	Mudpit_GPM00300000061	Protein AMBP	IPI00022426	ipi.HUMAN.v3.71-random.fasta	38981.5	1	42	52	373	0.0051	0.324	MADRGECVPGEQEPEPILIPR	T	V	0.95	5.6	0	2	3	0	2	2393.16	182	202	TRUE
Supplementary Information S1	OvCa	OvCa_1	Mudpit_GPM00300000061	Protein AMBP	IPI00022426	ipi.HUMAN.v3.71-random.fasta	38981.5	1	42	52	373	0.0051	0.324	RETLLQDFRVVAQGVGIPEDSIFT	L	M	0.95	3.15	0	0	1	0	2	2690.42	158	181	TRUE
Supplementary Information S1	OvCa	OvCa_1	Mudpit_GPM00300000061	Protein AMBP	IPI00022426	ipi.HUMAN.v3.71-random.fasta	38981.5	1	42	52	373	0.0051	0.324	RVVAQGVGIPEDSIFT	F	M	0.95	5.14	0	7	0	0	2	1687.9	166	181	TRUE
Supplementary Information S1	OvCa	OvCa_1	Mudpit_GPM00300000061	Protein AMBP	IPI00022426	ipi.HUMAN.v3.71-random.fasta	38981.5	1	42	52	373	0.0051	0.324	SYVVHTNYDEYA	E	I	0.95	3.55	0	1	0	0	2	1460.63	120	131	TRUE
Supplementary Information S1	OvCa	OvCa_1	Mudpit_GPM00300000061	Protein AMBP	IPI00022426	ipi.HUMAN.v3.71-random.fasta	38981.5	1	42	52	373	0.0051	0.324	TLLQDFRVVAQGVGIPEDSIFT	E	M	0.95	4.82	0	2	1	0	2	2405.27	160	181	TRUE
Supplementary Information S1	OvCa	OvCa_1	Mudpit_GPM00300000061	Protein AMBP	IPI00022426	ipi.HUMAN.v3.71-random.fasta	38981.5	1	42	52	373	0.0051	0.324	VGIPEDSIFTMADRGECVPGEQEPEPILIPR	G	V	0.95	4.77	0	0	1	0	2	3451.69	172	202	TRUE
Supplementary Information S1	OvCa	OvCa_1	Mudpit_GPM00300000061	Protein AMBP	IPI00022426	ipi.HUMAN.v3.71-random.fasta	38981.5	1	42	52	373	0.0051	0.324	VLGEGATEAEIS	L	M	0.95	2.72	0	1	0	0	2	1175.58	69	80	TRUE
Supplementary Information S1	OvCa	OvCa_1	Mudpit_GPM00300000061	Protein AMBP	IPI00022426	ipi.HUMAN.v3.71-random.fasta	38981.5	1	42	52	373	0.0051	0.324	VLGEGATEAEISM	L	T	0.95	5.59	0	92	0	0	2	1306.62	69	81	TRUE
Supplementary Information S1	OvCa	OvCa_1	Mudpit_GPM00300000061	Protein AMBP	IPI00022426	ipi.HUMAN.v3.71-random.fasta	38981.5	1	42	52	373	0.0051	0.324	YGRAPQLRETLLQDFRVVAQGVGIPEDSIFT	L	M	0.95	2.77	0	0	0	4	2	3475.83	151	181	TRUE
Supplementary Information S1	OvCa	OvCa_1	Mudpit_GPM00300000061	Protein AMBP	IPI00022426	ipi.HUMAN.v3.71-random.fasta	38981.5	1	42	52	373	0.0051	0.324	YGRAPQLRETLLQDFRVVAQGVGIPEDSIFTM	L	A	0.95	2.39	0	0	0	1	2	3622.87	151	182	TRUE
Supplementary Information S1	OvCa	OvCa_1	Mudpit_GPM00300000061	Protein AMBP	IPI00022426	ipi.HUMAN.v3.71-random.fasta	38981.5	1	42	52	373	0.0051	0.324	YVVHTNYDE	S	Y	0.95	3	0	6	0	0	2	1139.5	121	129	TRUE
Supplementary Information S1	OvCa	OvCa_1	Mudpit_GPM00300000061	Protein AMBP	IPI00022426	ipi.HUMAN.v3.71-random.fasta	38981.5	1	42	52	373	0.0051	0.324	YVVHTNYDEY	S	A	0.95	4.33	1	3	0	0	2	1302.56	121	130	TRUE
Supplementary Information S1	OvCa	OvCa_1	Mudpit_GPM00300000061	Protein AMBP	IPI00022426	ipi.HUMAN.v3.71-random.fasta	38981.5	1	42	52	373	0.0051	0.324	YVVHTNYDEYA	S	I	0.95	4.41	3	8	0	0	2	1373.6	121	131	TRUE
Supplementary Information S1	OvCa	OvCa_1	Mudpit_GPM00300000061	Collagen alpha-1(I) chain	IPI00297646	ipi.HUMAN.v3.71-random.fasta	138893	1	34	35	483	0.00661	0.261	AAGEPGKAGERGVPGPPGAVGPAGKDGEAGAQGPPGP	G	A	0.95	4	0	0	0	2	2	3249.59	588	624	TRUE
Supplementary Information S1	OvCa	OvCa_1	Mudpit_GPM00300000061	Collagen alpha-1(I) chain	IPI00297646	ipi.HUMAN.v3.71-random.fasta	138893	1	34	35	483	0.00661	0.261	ADGQPGAKGEPGDAGAKGDAGPPGP	G	A	0.95	3.92	0	0	4	0	2	2206	819	843	TRUE
Supplementary Information S1	OvCa	OvCa_1	Mudpit_GPM00300000061	Collagen alpha-1(I) chain	IPI00297646	ipi.HUMAN.v3.71-random.fasta	138893	1	34	35	483	0.00661	0.261	AGPPGAPGAPGAPGPVGPAGKSGDRGETGP	P	A	0.95	2.66	0	0	1	0	2	2552.25	1042	1071	TRUE
Supplementary Information S1	OvCa	OvCa_1	Mudpit_GPM00300000061	Collagen alpha-1(I) chain	IPI00297646	ipi.HUMAN.v3.71-random.fasta	138893	1	34	35	483	0.00661	0.261	AGPPGEAGKPGEQGVPGDLGAPGP	P	S	0.95	7.06	0	48	0	0	2	2176.02	649	672	TRUE
Supplementary Information S1	OvCa	OvCa_1	Mudpit_GPM00300000061	Collagen alpha-1(I) chain	IPI00297646	ipi.HUMAN.v3.71-random.fasta	138893	1	34	35	483	0.00661	0.261	ANGAPGNDGAKGDAGAPGAPGSQGAPGLQGMPGERGAAGLPGP	G	K	0.95	3	0	0	2	0	2	3819.72	699	741	TRUE
Supplementary Information S1	OvCa	OvCa_1	Mudpit_GPM00300000061	Collagen alpha-1(I) chain	IPI00297646	ipi.HUMAN.v3.71-random.fasta	138893	1	34	35	483	0.00661	0.261	APGDRGEPGPPGP	G	A	0.95	2.96	0	1	0	0	2	1251.56	798	810	TRUE
Supplementary Information S1	OvCa	OvCa_1	Mudpit_GPM00300000061	Collagen alpha-1(I) chain	IPI00297646	ipi.HUMAN.v3.71-random.fasta	138893	1	34	35	483	0.00661	0.261	DGQPGAKGEPGDAGAKGDAGPPGP	A	A	0.95	3.57	0	0	2	0	2	2150.96	820	843	TRUE
Supplementary Information S1	OvCa	OvCa_1	Mudpit_GPM00300000061	Collagen alpha-1(I) chain	IPI00297646	ipi.HUMAN.v3.71-random.fasta	138893	1	34	35	483	0.00661	0.261	GADGQPGAKGEPGDAGAKGDAGPPGP	P	A	0.95	2.96	0	0	1	0	2	2263.02	818	843	TRUE
Supplementary Information S1	OvCa	OvCa_1	Mudpit_GPM00300000061	Collagen alpha-1(I) chain	IPI00297646	ipi.HUMAN.v3.71-random.fasta	138893	1	34	35	483	0.00661	0.261	GEAGKPGEQGVPGDLGAPGP	P	S	0.95	2.32	0	1	0	0	2	1837.86	653	672	TRUE
Supplementary Information S1	OvCa	OvCa_1	Mudpit_GPM00300000061	Collagen alpha-1(I) chain	IPI00297646	ipi.HUMAN.v3.71-random.fasta	138893	1	34	35	483	0.00661	0.261	GPPGADGQPGAKGEPGDAGAKGDAGPPGP	A	A	0.95	6.08	0	0	2	0	2	2530.15	815	843	TRUE
Supplementary Information S1	OvCa	OvCa_1	Mudpit_GPM00300000061	Collagen alpha-1(I) chain	IPI00297646	ipi.HUMAN.v3.71-random.fasta	138893	1	34	35	483	0.00661	0.261	GPPGEAGKPGEQGVPGDLGAPGP	A	S	0.95	6.24	0	35	0	0	2	2104.98	650	672	TRUE
Supplementary Information S1	OvCa	OvCa_1	Mudpit_GPM00300000061	Collagen alpha-1(I) chain	IPI00297646	ipi.HUMAN.v3.71-random.fasta	138893	1	34	35	483	0.00661	0.261	GPPGPPGPPGPPGPPS	V	A	0.95	3.1	0	6	0	0	2	1393.68	1178	1193	TRUE
Supplementary Information S1	OvCa	OvCa_1	Mudpit_GPM00300000061	Collagen alpha-1(I) chain	IPI00297646	ipi.HUMAN.v3.71-random.fasta	138893	1	34	35	483	0.00661	0.261	GPPGPPGPPGPPGPPSA	V	G	0.95	6.09	0	2	0	0	2	1480.71	1178	1194	TRUE
Supplementary Information S1	OvCa	OvCa_1	Mudpit_GPM00300000061	Collagen alpha-1(I) chain	IPI00297646	ipi.HUMAN.v3.71-random.fasta	138893	1	34	35	483	0.00661	0.261	LDGAKGDAGPAGPKGEPGSPGENGAPGQMGPRG	G	L	0.95	3.54	0	0	1	0	2	3034.39	273	305	TRUE
Supplementary Information S1	OvCa	OvCa_1	Mudpit_GPM00300000061	Collagen alpha-1(I) chain	IPI00297646	ipi.HUMAN.v3.71-random.fasta	138893	1	34	35	483	0.00661	0.261	LTGSPGSPGPDGKTGPPGPAGQDGRPGPPGPPG	G	A	0.95	5.31	0	0	2	0	2	3012.39	540	572	TRUE
Supplementary Information S1	OvCa	OvCa_1	Mudpit_GPM00300000061	Collagen alpha-1(I) chain	IPI00297646	ipi.HUMAN.v3.71-random.fasta	138893	1	34	35	483	0.00661	0.261	NVGAPGAKGARGSAGPPGATGFPGAAGRVGPPGP	G	S	0.95	5.28	0	0	1	0	2	2974.49	855	888	TRUE
Supplementary Information S1	OvCa	OvCa_1	Mudpit_GPM00300000061	Collagen alpha-1(I) chain	IPI00297646	ipi.HUMAN.v3.71-random.fasta	138893	1	34	35	483	0.00661	0.261	PAGPPGEAGKPGEQGVPGDLGAPGP	G	S	0.95	2.49	0	2	0	0	2	2305.06	648	672	TRUE
Supplementary Information S1	OvCa	OvCa_1	Mudpit_GPM00300000061	Collagen alpha-1(I) chain	IPI00297646	ipi.HUMAN.v3.71-random.fasta	138893	1	34	35	483	0.00661	0.261	PPGADGQPGAKGEPGDAGAKGDAGPPGPAGPAGPPGPIG	G	N	0.95	7.08	0	0	4	0	2	3376.57	816	854	TRUE
Supplementary Information S1	OvCa	OvCa_1	Mudpit_GPM00300000061	Collagen alpha-1(I) chain	IPI00297646	ipi.HUMAN.v3.71-random.fasta	138893	1	34	35	483	0.00661	0.261	PPGEAGKPGEQGVPGDLGAPGP	G	S	0.95	6.1	0	38	0	0	2	2047.96	651	672	TRUE
Supplementary Information S1	OvCa	OvCa_1	Mudpit_GPM00300000061	Collagen alpha-1(I) chain	IPI00297646	ipi.HUMAN.v3.71-random.fasta	138893	1	34	35	483	0.00661	0.261	PPGPPGPPGPPGPPS	G	A	0.95	5.26	0	18	0	0	2	1320.66	1179	1193	TRUE
Supplementary Information S1	OvCa	OvCa_1	Mudpit_GPM00300000061	Collagen alpha-1(I) chain	IPI00297646	ipi.HUMAN.v3.71-random.fasta	138893	1	34	35	483	0.00661	0.261	PPGPPGPPGPPGPPSA	G	G	0.95	3.06	0	5	0	0	2	1407.69	1179	1194	TRUE
Supplementary Information S1	OvCa	OvCa_1	Mudpit_GPM00300000061	Collagen alpha-1(I) chain	IPI00297646	ipi.HUMAN.v3.71-random.fasta	138893	1	34	35	483	0.00661	0.261	PPGPPGPPGPPGPPSAG	G	F	0.95	4.57	0	13	0	0	2	1464.71	1179	1195	TRUE
Supplementary Information S1	OvCa	OvCa_1	Mudpit_GPM00300000061	Collagen alpha-1(I) chain	IPI00297646	ipi.HUMAN.v3.71-random.fasta	138893	1	34	35	483	0.00661	0.261	QGPGGPPGPKGNSGEPGAPGSKGDTGAKGEPGPVG	P	V	0.95	3	0	0	3	0	2	3099.43	421	455	TRUE
Supplementary Information S1	OvCa	OvCa_1	Mudpit_GPM00300000061	Collagen alpha-1(I) chain	IPI00297646	ipi.HUMAN.v3.71-random.fasta	138893	1	34	35	483	0.00661	0.261	RGPPGPPGKNGDDGEAGKPGRPGERGPPGP	P	Q	0.95	4.89	0	0	1	15	2	2940.4	220	249	TRUE
Supplementary Information S1	OvCa	OvCa_1	Mudpit_GPM00300000061	Collagen alpha-1(I) chain	IPI00297646	ipi.HUMAN.v3.71-random.fasta	138893	1	34	35	483	0.00661	0.261	SPGPDGKTGPPGP	G	A	0.95	3.32	0	2	0	0	2	1195.56	546	558	TRUE
Supplementary Information S1	OvCa	OvCa_1	Mudpit_GPM00300000061	Collagen alpha-1(I) chain	IPI00297646	ipi.HUMAN.v3.71-random.fasta	138893	1	34	35	483	0.00661	0.261	SPGSPGPDGKTGPPGP	G	A	0.95	4.32	0	3	0	0	2	1452.66	543	558	TRUE
Supplementary Information S1	OvCa	OvCa_1	Mudpit_GPM00300000061	Collagen alpha-1(I) chain	IPI00297646	ipi.HUMAN.v3.71-random.fasta	138893	1	34	35	483	0.00661	0.261	VGPPGPPGPPGPPGPP	P	S	0.95	5.13	0	22	0	0	2	1405.71	1177	1192	TRUE
Supplementary Information S1	OvCa	OvCa_1	Mudpit_GPM00300000061	Collagen alpha-1(I) chain	IPI00297646	ipi.HUMAN.v3.71-random.fasta	138893	1	34	35	483	0.00661	0.261	VGPPGPPGPPGPPGPPS	P	A	0.95	7.27	0	97	0	0	2	1476.75	1177	1193	TRUE
Supplementary Information S1	OvCa	OvCa_1	Mudpit_GPM00300000061	Collagen alpha-1(I) chain	IPI00297646	ipi.HUMAN.v3.71-random.fasta	138893	1	34	35	483	0.00661	0.261	VGPPGPPGPPGPPGPPSA	P	G	0.95	6.74	0	42	0	0	2	1563.78	1177	1194	TRUE
Supplementary Information S1	OvCa	OvCa_1	Mudpit_GPM00300000061	Collagen alpha-1(I) chain	IPI00297646	ipi.HUMAN.v3.71-random.fasta	138893	1	34	35	483	0.00661	0.261	VGPPGPPGPPGPPGPPSAG	P	F	0.95	5.85	0	81	0	0	2	1604.81	1177	1195	TRUE
Supplementary Information S1	OvCa	OvCa_1	Mudpit_GPM00300000061	Collagen alpha-1(I) chain	IPI00297646	ipi.HUMAN.v3.71-random.fasta	138893	1	34	35	483	0.00661	0.261	VGPPGPPGPPGPPGPPSAGFD	P	F	0.95	3.46	0	5	0	0	2	1914.89	1177	1197	TRUE
Supplementary Information S1	OvCa	OvCa_1	Mudpit_GPM00300000061	Collagen alpha-1(I) chain	IPI00297646	ipi.HUMAN.v3.71-random.fasta	138893	1	34	35	483	0.00661	0.261	VGPPGPPGPPGPPGPPSAGFDF	P	S	0.95	6.68	0	11	0	0	2	2061.96	1177	1198	TRUE
Supplementary Information S1	OvCa	OvCa_1	Mudpit_GPM00300000061	Collagen alpha-1(I) chain	IPI00297646	ipi.HUMAN.v3.71-random.fasta	138893	1	34	35	483	0.00661	0.261	VGPPGPPGPPGPPGPPSAGFDFS	P	F	0.95	7.34	0	8	0	0	2	2148.99	1177	1199	TRUE
Supplementary Information S1	OvCa	OvCa_1	Mudpit_GPM00300000061	Collagen alpha-1(I) chain	IPI00297646	ipi.HUMAN.v3.71-random.fasta	138893	1	34	35	483	0.00661	0.261	VGPPGPPGPPGPPGPPSAGFDFSFLPQPP	P	Q	0.95	3.96	0	0	2	0	2	2828.36	1177	1205	TRUE
Supplementary Information S1	OvCa	OvCa_1	Mudpit_GPM00300000061	25 kDa protein	IPI00940807	ipi.HUMAN.v3.71-random.fasta	24960.4	1	2	2	2	2.74e-05	0.214	CLISDFYPGAVT	V	V	0.95	4.52	6	16	0	0	2	1325.61	156	167	FALSE	IPI00719452,IPI00154742,IPI00829877,IPI00744476,IPI00658130,IPI00941543,IPI00827875,IPI00944677,IPI00829640,IPI00887169,IPI00788824
Supplementary Information S1	OvCa	OvCa_1	Mudpit_GPM00300000061	25 kDa protein	IPI00940807	ipi.HUMAN.v3.71-random.fasta	24960.4	1	2	2	2	2.74e-05	0.214	CLISDFYPGAVTV	V	A	0.95	4.06	4	9	0	0	2	1424.68	156	168	FALSE	IPI00719452,IPI00154742,IPI00829877,IPI00744476,IPI00658130,IPI00941543,IPI00827875,IPI00944677,IPI00829640,IPI00887169,IPI00788824
Supplementary Information S1	OvCa	OvCa_1	Mudpit_GPM00300000061	25 kDa protein	IPI00940807	ipi.HUMAN.v3.71-random.fasta	24960.4	1	2	2	2	2.74e-05	0.214	FPPSSEELQANKATLVCLISDFYPGAVT	L	V	0.95	4.01	0	0	1	0	2	3054.51	140	167	FALSE	IPI00719452,IPI00154742,IPI00829877,IPI00744476,IPI00658130,IPI00941543,IPI00827875,IPI00944677,IPI00829640,IPI00887169,IPI00788824
Supplementary Information S1	OvCa	OvCa_1	Mudpit_GPM00300000061	25 kDa protein	IPI00940807	ipi.HUMAN.v3.71-random.fasta	24960.4	1	2	2	2	2.74e-05	0.214	LFPPSSEELQANKATLVCLISDFYPGAVT	T	V	0.95	4.23	0	0	4	0	2	3167.6	139	167	FALSE	IPI00719452,IPI00154742,IPI00829877,IPI00744476,IPI00658130,IPI00941543,IPI00827875,IPI00944677,IPI00829640,IPI00887169,IPI00788824
Supplementary Information S1	OvCa	OvCa_1	Mudpit_GPM00300000061	25 kDa protein	IPI00940807	ipi.HUMAN.v3.71-random.fasta	24960.4	1	2	2	2	2.74e-05	0.214	LQANKATLVCLISDFYPGAVT	E	V	0.95	7.01	0	19	0	0	2	2281.19	147	167	FALSE	IPI00719452,IPI00154742,IPI00829877,IPI00744476,IPI00658130,IPI00941543,IPI00827875,IPI00944677,IPI00829640,IPI00887169,IPI00788824
Supplementary Information S1	OvCa	OvCa_1	Mudpit_GPM00300000061	25 kDa protein	IPI00940807	ipi.HUMAN.v3.71-random.fasta	24960.4	1	2	2	2	2.74e-05	0.214	LQANKATLVCLISDFYPGAVTV	E	A	0.95	5.77	0	6	0	0	2	2380.26	147	168	FALSE	IPI00719452,IPI00154742,IPI00829877,IPI00744476,IPI00658130,IPI00941543,IPI00827875,IPI00944677,IPI00829640,IPI00887169,IPI00788824
Supplementary Information S1	OvCa	OvCa_1	Mudpit_GPM00300000061	25 kDa protein	IPI00940807	ipi.HUMAN.v3.71-random.fasta	24960.4	1	2	2	2	2.74e-05	0.214	LVCLISDFYPGAVT	T	V	0.95	2.96	0	2	0	0	2	1554.79	154	167	FALSE	IPI00719452,IPI00154742,IPI00829877,IPI00744476,IPI00658130,IPI00941543,IPI00827875,IPI00944677,IPI00829640,IPI00887169,IPI00788824
Supplementary Information S1	OvCa	OvCa_1	Mudpit_GPM00300000061	25 kDa protein	IPI00940807	ipi.HUMAN.v3.71-random.fasta	24960.4	1	2	2	2	2.74e-05	0.214	LVCLISDFYPGAVTV	T	A	0.95	2.74	0	1	0	0	2	1653.86	154	168	FALSE	IPI00719452,IPI00154742,IPI00829877,IPI00744476,IPI00658130,IPI00941543,IPI00827875,IPI00944677,IPI00829640,IPI00887169,IPI00788824
Supplementary Information S1	OvCa	OvCa_1	Mudpit_GPM00300000061	25 kDa protein	IPI00940807	ipi.HUMAN.v3.71-random.fasta	24960.4	1	2	2	2	2.74e-05	0.214	NKATLVCLISDFYPGAVT	A	V	0.95	6.55	0	10	0	0	2	1969.01	150	167	FALSE	IPI00719452,IPI00154742,IPI00829877,IPI00744476,IPI00658130,IPI00941543,IPI00827875,IPI00944677,IPI00829640,IPI00887169,IPI00788824
Supplementary Information S1	OvCa	OvCa_1	Mudpit_GPM00300000061	25 kDa protein	IPI00940807	ipi.HUMAN.v3.71-random.fasta	24960.4	1	2	2	2	2.74e-05	0.214	NKATLVCLISDFYPGAVTV	A	A	0.95	5.59	0	5	0	0	2	2068.08	150	168	FALSE	IPI00719452,IPI00154742,IPI00829877,IPI00744476,IPI00658130,IPI00941543,IPI00827875,IPI00944677,IPI00829640,IPI00887169,IPI00788824
Supplementary Information S1	OvCa	OvCa_1	Mudpit_GPM00300000061	25 kDa protein	IPI00940807	ipi.HUMAN.v3.71-random.fasta	24960.4	1	2	2	2	2.74e-05	0.214	QANKATLVCLISDFYPGAVT	L	V	0.95	6.29	0	11	0	0	2	2168.11	148	167	FALSE	IPI00719452,IPI00154742,IPI00829877,IPI00744476,IPI00658130,IPI00941543,IPI00827875,IPI00944677,IPI00829640,IPI00887169,IPI00788824
Supplementary Information S1	OvCa	OvCa_1	Mudpit_GPM00300000061	25 kDa protein	IPI00940807	ipi.HUMAN.v3.71-random.fasta	24960.4	1	2	2	2	2.74e-05	0.214	QANKATLVCLISDFYPGAVTV	L	A	0.95	5.03	0	7	0	0	2	2267.17	148	168	FALSE	IPI00719452,IPI00154742,IPI00829877,IPI00744476,IPI00658130,IPI00941543,IPI00827875,IPI00944677,IPI00829640,IPI00887169,IPI00788824
Supplementary Information S1	OvCa	OvCa_1	Mudpit_GPM00300000061	25 kDa protein	IPI00940807	ipi.HUMAN.v3.71-random.fasta	24960.4	1	2	2	2	2.74e-05	0.214	QPKANPTVTLFPPSSEELQANKATLVCL	G	I	0.95	2.6	0	0	1	0	2	3053.6	130	157	TRUE
Supplementary Information S1	OvCa	OvCa_1	Mudpit_GPM00300000061	25 kDa protein	IPI00940807	ipi.HUMAN.v3.71-random.fasta	24960.4	1	2	2	2	2.74e-05	0.214	TLFPPSSEELQANKATLVCLISDFYPGAVT	V	V	0.95	6.46	0	0	5	0	2	3268.65	138	167	FALSE	IPI00719452,IPI00154742,IPI00829877,IPI00744476,IPI00658130,IPI00941543,IPI00827875,IPI00944677,IPI00829640,IPI00887169,IPI00788824
Supplementary Information S1	OvCa	OvCa_1	Mudpit_GPM00300000061	25 kDa protein	IPI00940807	ipi.HUMAN.v3.71-random.fasta	24960.4	1	2	2	2	2.74e-05	0.214	TLFPPSSEELQANKATLVCLISDFYPGAVTV	V	A	0.95	3.8	0	0	1	0	2	3367.71	138	168	FALSE	IPI00719452,IPI00154742,IPI00829877,IPI00744476,IPI00658130,IPI00941543,IPI00827875,IPI00944677,IPI00829640,IPI00887169,IPI00788824
Supplementary Information S1	OvCa	OvCa_1	Mudpit_GPM00300000061	25 kDa protein	IPI00940807	ipi.HUMAN.v3.71-random.fasta	24960.4	1	2	2	2	2.74e-05	0.214	TLVCLISDFYPGAVT	A	V	0.95	5.8	0	9	0	0	2	1655.84	153	167	FALSE	IPI00719452,IPI00154742,IPI00829877,IPI00744476,IPI00658130,IPI00941543,IPI00827875,IPI00944677,IPI00829640,IPI00887169,IPI00788824
Supplementary Information S1	OvCa	OvCa_1	Mudpit_GPM00300000061	25 kDa protein	IPI00940807	ipi.HUMAN.v3.71-random.fasta	24960.4	1	2	2	2	2.74e-05	0.214	TLVCLISDFYPGAVTV	A	A	0.95	4.19	0	1	0	0	2	1754.9	153	168	FALSE	IPI00719452,IPI00154742,IPI00829877,IPI00744476,IPI00658130,IPI00941543,IPI00827875,IPI00944677,IPI00829640,IPI00887169,IPI00788824
Supplementary Information S1	OvCa	OvCa_1	Mudpit_GPM00300000061	25 kDa protein	IPI00940807	ipi.HUMAN.v3.71-random.fasta	24960.4	1	2	2	2	2.74e-05	0.214	VCLISDFYPGAVT	L	V	0.95	5.39	0	43	0	0	2	1441.7	155	167	FALSE	IPI00719452,IPI00154742,IPI00829877,IPI00744476,IPI00658130,IPI00941543,IPI00827875,IPI00944677,IPI00829640,IPI00887169,IPI00788824
Supplementary Information S1	OvCa	OvCa_1	Mudpit_GPM00300000061	25 kDa protein	IPI00940807	ipi.HUMAN.v3.71-random.fasta	24960.4	1	2	2	2	2.74e-05	0.214	VCLISDFYPGAVTV	L	A	0.95	5.37	1	12	0	0	2	1540.77	155	168	FALSE	IPI00719452,IPI00154742,IPI00829877,IPI00744476,IPI00658130,IPI00941543,IPI00827875,IPI00944677,IPI00829640,IPI00887169,IPI00788824
Supplementary Information S1	OvCa	OvCa_1	Mudpit_GPM00300000061	25 kDa protein	IPI00940807	ipi.HUMAN.v3.71-random.fasta	24960.4	1	2	2	2	2.74e-05	0.214	YQQKPGQSPVL	W	V	0.95	2.59	0	1	0	0	2	1244.66	54	64	TRUE
Supplementary Information S1	OvCa	OvCa_1	Mudpit_GPM00300000061	Hemicentin 1	IPI00045512,IPI00871227	ipi.HUMAN.v3.71-random.fasta	613666	0.998	2	2	2	2.74e-05	0.00266	VSLPFGIATNQDL	L	I	0.95	2.82	1	0	0	0	2	1374.73	5540	5552	TRUE
Supplementary Information S1	OvCa	OvCa_1	Mudpit_GPM00300000061	Hemicentin 1	IPI00045512,IPI00871227	ipi.HUMAN.v3.71-random.fasta	613666	0.998	2	2	2	2.74e-05	0.00266	VSLPFGIATNQDLIR	L	L	0.95	5.6	0	1	0	0	2	1643.91	5540	5554	TRUE
Supplementary Information S1	OvCa	OvCa_1	Mudpit_GPM00300000061	Isoform 1 of Uromodulin	IPI00013945,IPI00640271,IPI00902579,IPI00902653	ipi.HUMAN.v3.71-random.fasta	69741.5	1	10	12	100	0.00137	0.0453	DQSRVLNLGPITR	I	K	0.95	2.39	0	1	0	0	2	1468.82	594	606	TRUE
Supplementary Information S1	OvCa	OvCa_1	Mudpit_GPM00300000061	Isoform 1 of Uromodulin	IPI00013945,IPI00640271,IPI00902579,IPI00902653	ipi.HUMAN.v3.71-random.fasta	69741.5	1	10	12	100	0.00137	0.0453	IDQSRVLNLGPITR	V	K	0.95	2.8	0	1	0	0	2	1581.91	593	606	TRUE
Supplementary Information S1	OvCa	OvCa_1	Mudpit_GPM00300000061	Isoform 1 of Uromodulin	IPI00013945,IPI00640271,IPI00902579,IPI00902653	ipi.HUMAN.v3.71-random.fasta	69741.5	1	10	12	100	0.00137	0.0453	IRVGGTGMFT	N	V	0.95	2.77	0	1	0	0	2	1038.54	448	457	TRUE
Supplementary Information S1	OvCa	OvCa_1	Mudpit_GPM00300000061	Isoform 1 of Uromodulin	IPI00013945,IPI00640271,IPI00902579,IPI00902653	ipi.HUMAN.v3.71-random.fasta	69741.5	1	10	12	100	0.00137	0.0453	NIRVGGTGMF	L	T	0.95	3.82	0	1	0	0	2	1051.54	447	456	TRUE
Supplementary Information S1	OvCa	OvCa_1	Mudpit_GPM00300000061	Isoform 1 of Uromodulin	IPI00013945,IPI00640271,IPI00902579,IPI00902653	ipi.HUMAN.v3.71-random.fasta	69741.5	1	10	12	100	0.00137	0.0453	NIRVGGTGMFT	L	V	0.95	3.46	0	2	0	0	2	1152.58	447	457	TRUE
Supplementary Information S1	OvCa	OvCa_1	Mudpit_GPM00300000061	Isoform 1 of Uromodulin	IPI00013945,IPI00640271,IPI00902579,IPI00902653	ipi.HUMAN.v3.71-random.fasta	69741.5	1	10	12	100	0.00137	0.0453	SGSVIDQSRVLNLGPITR	R	K	0.95	2.23	0	0	1	0	2	1912.06	589	606	TRUE
Supplementary Information S1	OvCa	OvCa_1	Mudpit_GPM00300000061	Isoform 1 of Uromodulin	IPI00013945,IPI00640271,IPI00902579,IPI00902653	ipi.HUMAN.v3.71-random.fasta	69741.5	1	10	12	100	0.00137	0.0453	SVIDQSRVLNLGPI	G	T	0.95	5.44	0	8	0	0	2	1510.86	591	604	TRUE
Supplementary Information S1	OvCa	OvCa_1	Mudpit_GPM00300000061	Isoform 1 of Uromodulin	IPI00013945,IPI00640271,IPI00902579,IPI00902653	ipi.HUMAN.v3.71-random.fasta	69741.5	1	10	12	100	0.00137	0.0453	SVIDQSRVLNLGPITR	G	K	0.95	3.82	0	1	9	0	2	1768.01	591	606	TRUE
Supplementary Information S1	OvCa	OvCa_1	Mudpit_GPM00300000061	Isoform 1 of Uromodulin	IPI00013945,IPI00640271,IPI00902579,IPI00902653	ipi.HUMAN.v3.71-random.fasta	69741.5	1	10	12	100	0.00137	0.0453	VIDQSRVLNLGPI	S	T	0.95	2.89	0	4	0	0	2	1423.83	592	604	TRUE
Supplementary Information S1	OvCa	OvCa_1	Mudpit_GPM00300000061	Isoform 1 of Uromodulin	IPI00013945,IPI00640271,IPI00902579,IPI00902653	ipi.HUMAN.v3.71-random.fasta	69741.5	1	10	12	100	0.00137	0.0453	VIDQSRVLNLGPITR	S	K	0.95	5.09	0	19	52	0	2	1680.98	592	606	TRUE
Supplementary Information S1	OvCa	OvCa_1	Mudpit_GPM00300000061	Isoform 2 of Microtubule-actin cross-linking factor 1, isoforms 1/2/3/5	IPI00256861,IPI00478226,IPI00550385	ipi.HUMAN.v3.71-random.fasta	620397	0.5	1	1	1	1.37e-05	0.0011	KSSVAS	S	L	0.95	4.77	1	0	0	0	2	578.315	842	847	TRUE
Supplementary Information S1	OvCa	OvCa_1	Mudpit_GPM00300000061	similar to Ig lambda chain	IPI00816555	ipi.HUMAN.v3.71-random.fasta	30332.2	0.488	1	1	1	1.37e-05	0.059	QSALTQPASVSGSPGQS	A	I	0.948	2.24	0	1	0	0	2	1584.75	20	36	TRUE
Supplementary Information S1	OvCa	OvCa_1	Mudpit_GPM00300000061	Collagen alpha-2(I) chain	IPI00304962	ipi.HUMAN.v3.71-random.fasta	129271	1	22	22	98	0.00134	0.171	AAQYDGKGVGLGPGP	F	M	0.95	3.4	0	1	0	0	2	1386.7	78	92	TRUE
Supplementary Information S1	OvCa	OvCa_1	Mudpit_GPM00300000061	Collagen alpha-2(I) chain	IPI00304962	ipi.HUMAN.v3.71-random.fasta	129271	1	22	22	98	0.00134	0.171	AVGPPGFAGEKGPSGEAGTAGPPGTPGP	G	Q	0.95	7.25	0	27	0	0	2	2481.15	836	863	TRUE
Supplementary Information S1	OvCa	OvCa_1	Mudpit_GPM00300000061	Collagen alpha-2(I) chain	IPI00304962	ipi.HUMAN.v3.71-random.fasta	129271	1	22	22	98	0.00134	0.171	AVGSPGVNGAPGEAGRD	G	G	0.95	7.8	0	2	0	0	2	1542.72	911	927	TRUE
Supplementary Information S1	OvCa	OvCa_1	Mudpit_GPM00300000061	Collagen alpha-2(I) chain	IPI00304962	ipi.HUMAN.v3.71-random.fasta	129271	1	22	22	98	0.00134	0.171	AVGSPGVNGAPGEAGRDGNPGND	G	G	0.95	3.35	0	2	0	0	2	2112.92	911	933	TRUE
Supplementary Information S1	OvCa	OvCa_1	Mudpit_GPM00300000061	Collagen alpha-2(I) chain	IPI00304962	ipi.HUMAN.v3.71-random.fasta	129271	1	22	22	98	0.00134	0.171	DFGYDGDF	Y	Y	0.95	2.92	3	0	0	0	2	935.342	1109	1116	TRUE
Supplementary Information S1	OvCa	OvCa_1	Mudpit_GPM00300000061	Collagen alpha-2(I) chain	IPI00304962	ipi.HUMAN.v3.71-random.fasta	129271	1	22	22	98	0.00134	0.171	DFGYDGDFY	Y	R	0.95	3.03	9	0	0	0	2	1098.41	1109	1117	TRUE
Supplementary Information S1	OvCa	OvCa_1	Mudpit_GPM00300000061	Collagen alpha-2(I) chain	IPI00304962	ipi.HUMAN.v3.71-random.fasta	129271	1	22	22	98	0.00134	0.171	DQGPVGRTGEVGAVGPPGFAGEKGPSGEAGTAGPPGTPGP	G	Q	0.95	2.8	0	0	1	0	2	3633.71	824	863	TRUE
Supplementary Information S1	OvCa	OvCa_1	Mudpit_GPM00300000061	Collagen alpha-2(I) chain	IPI00304962	ipi.HUMAN.v3.71-random.fasta	129271	1	22	22	98	0.00134	0.171	FAGEKGPSGEAGTAGPPGTPGP	G	Q	0.95	6.96	0	3	0	0	2	1970.91	842	863	TRUE
Supplementary Information S1	OvCa	OvCa_1	Mudpit_GPM00300000061	Collagen alpha-2(I) chain	IPI00304962	ipi.HUMAN.v3.71-random.fasta	129271	1	22	22	98	0.00134	0.171	ILGLPGSRGERGLPGVAGAVGEPGP	G	L	0.95	2.96	0	0	1	0	2	2361.25	872	896	TRUE
Supplementary Information S1	OvCa	OvCa_1	Mudpit_GPM00300000061	Collagen alpha-2(I) chain	IPI00304962	ipi.HUMAN.v3.71-random.fasta	129271	1	22	22	98	0.00134	0.171	NGPPGPAGSRGDGGPPGMTGFPGAAGRTGPPGP	P	S	0.95	6.41	0	0	5	0	2	2978.35	768	800	TRUE
Supplementary Information S1	OvCa	OvCa_1	Mudpit_GPM00300000061	Collagen alpha-2(I) chain	IPI00304962	ipi.HUMAN.v3.71-random.fasta	129271	1	22	22	98	0.00134	0.171	QGPPGPSGEEGKRGPNGEAGSAGPPGPPG	P	L	0.95	4.82	0	0	1	0	2	2626.18	369	397	TRUE
Supplementary Information S1	OvCa	OvCa_1	Mudpit_GPM00300000061	Collagen alpha-2(I) chain	IPI00304962	ipi.HUMAN.v3.71-random.fasta	129271	1	22	22	98	0.00134	0.171	RTGEVGAVGPPGFAGEKGPSGEAGTAGPPGTPGP	G	Q	0.95	7.7	0	0	8	0	2	3064.46	830	863	TRUE
Supplementary Information S1	OvCa	OvCa_1	Mudpit_GPM00300000061	Collagen alpha-2(I) chain	IPI00304962	ipi.HUMAN.v3.71-random.fasta	129271	1	22	22	98	0.00134	0.171	RTGEVGAVGPPGFAGEKGPSGEAGTAGPPGTPGPQG	G	L	0.95	6.03	0	0	8	0	2	3265.54	830	865	TRUE
Supplementary Information S1	OvCa	OvCa_1	Mudpit_GPM00300000061	Collagen alpha-2(I) chain	IPI00304962	ipi.HUMAN.v3.71-random.fasta	129271	1	22	22	98	0.00134	0.171	SPGNIGPAGKEGPVGLPG	G	I	0.95	5.32	0	2	0	0	2	1635.83	455	472	TRUE
Supplementary Information S1	OvCa	OvCa_1	Mudpit_GPM00300000061	Collagen alpha-2(I) chain	IPI00304962	ipi.HUMAN.v3.71-random.fasta	129271	1	22	22	98	0.00134	0.171	TGAKGAAGLPGVAGAPGLPGPRGIPGPVGAAGATGARG	L	L	0.95	3.62	0	0	0	3	2	3225.71	306	343	TRUE
Supplementary Information S1	OvCa	OvCa_1	Mudpit_GPM00300000061	Collagen alpha-2(I) chain	IPI00304962	ipi.HUMAN.v3.71-random.fasta	129271	1	22	22	98	0.00134	0.171	VGPPGFAGEKGPSGEAGTAGPPGTPGP	A	Q	0.95	4.96	0	2	0	0	2	2394.12	837	863	TRUE
Supplementary Information S1	OvCa	OvCa_1	Mudpit_GPM00300000061	Collagen alpha-2(I) chain	IPI00304962	ipi.HUMAN.v3.71-random.fasta	129271	1	22	22	98	0.00134	0.171	VGRTGEVGAVGPPGFAGEKGPSGEAGTAGPPGTPGP	P	Q	0.95	5.89	0	0	1	0	2	3236.55	828	863	TRUE
Supplementary Information S1	OvCa	OvCa_1	Mudpit_GPM00300000061	Collagen alpha-2(I) chain	IPI00304962	ipi.HUMAN.v3.71-random.fasta	129271	1	22	22	98	0.00134	0.171	VNGAPGEAGRDGNPGND	G	G	0.95	4.34	0	1	0	0	2	1628.69	917	933	TRUE
Supplementary Information S1	OvCa	OvCa_1	Mudpit_GPM00300000061	Collagen alpha-2(I) chain	IPI00304962	ipi.HUMAN.v3.71-random.fasta	129271	1	22	22	98	0.00134	0.171	YDGKGVGLGP	Q	G	0.95	2.92	0	3	0	0	2	962.495	81	90	TRUE
Supplementary Information S1	OvCa	OvCa_1	Mudpit_GPM00300000061	Collagen alpha-2(I) chain	IPI00304962	ipi.HUMAN.v3.71-random.fasta	129271	1	22	22	98	0.00134	0.171	YDGKGVGLGPGP	Q	M	0.95	4.6	0	5	0	0	2	1116.57	81	92	TRUE
Supplementary Information S1	OvCa	OvCa_1	Mudpit_GPM00300000061	Collagen alpha-2(I) chain	IPI00304962	ipi.HUMAN.v3.71-random.fasta	129271	1	22	22	98	0.00134	0.171	YDGKGVGLGPGPM	Q	G	0.95	4.28	0	1	0	0	2	1263.6	81	93	TRUE
Supplementary Information S1	OvCa	OvCa_1	Mudpit_GPM00300000061	Collagen alpha-2(I) chain	IPI00304962	ipi.HUMAN.v3.71-random.fasta	129271	1	22	22	98	0.00134	0.171	YDGKGVGLGPGPMG	Q	L	0.95	5.8	0	9	0	0	2	1304.63	81	94	TRUE
Supplementary Information S1	OvCa	OvCa_1	Mudpit_GPM00300000061	Monocyte differentiation antigen CD14	IPI00029260	ipi.HUMAN.v3.71-random.fasta	40058.6	1	5	5	11	0.00015	0.133	ALRNTGMETPTGVCAAL	L	A	0.95	3.49	0	1	0	0	2	1761.86	228	244	TRUE
Supplementary Information S1	OvCa	OvCa_1	Mudpit_GPM00300000061	Monocyte differentiation antigen CD14	IPI00029260	ipi.HUMAN.v3.71-random.fasta	40058.6	1	5	5	11	0.00015	0.133	DLSDNPGLGERGLM	L	A	0.95	5	0	3	0	0	2	1473.7	200	213	TRUE
Supplementary Information S1	OvCa	OvCa_1	Mudpit_GPM00300000061	Monocyte differentiation antigen CD14	IPI00029260	ipi.HUMAN.v3.71-random.fasta	40058.6	1	5	5	11	0.00015	0.133	LKITGTMPPLPLEAT	D	G	0.95	2.48	0	1	0	0	2	1581.89	126	140	TRUE
Supplementary Information S1	OvCa	OvCa_1	Mudpit_GPM00300000061	Monocyte differentiation antigen CD14	IPI00029260	ipi.HUMAN.v3.71-random.fasta	40058.6	1	5	5	11	0.00015	0.133	LKITGTMPPLPLEATGL	D	A	0.95	4.28	0	4	0	0	2	1752	126	142	TRUE
Supplementary Information S1	OvCa	OvCa_1	Mudpit_GPM00300000061	Monocyte differentiation antigen CD14	IPI00029260	ipi.HUMAN.v3.71-random.fasta	40058.6	1	5	5	11	0.00015	0.133	LKITGTMPPLPLEATGLAL	D	S	0.95	3.19	0	2	0	0	2	1936.12	126	144	TRUE
Supplementary Information S1	OvCa	OvCa_1	Mudpit_GPM00300000061	Hemopexin	IPI00022488	ipi.HUMAN.v3.71-random.fasta	51658.5	1	2	2	3	4.1e-05	0.0195	FFQGDREW	L	F	0.95	2.49	0	1	0	0	2	1084.49	161	168	TRUE
Supplementary Information S1	OvCa	OvCa_1	Mudpit_GPM00300000061	Hemopexin	IPI00022488	ipi.HUMAN.v3.71-random.fasta	51658.5	1	2	2	3	4.1e-05	0.0195	FQGDREWF	F	W	0.95	2.62	0	2	0	0	2	1084.49	162	169	TRUE
Supplementary Information S1	OvCa	OvCa_1	Mudpit_GPM00300000061	Isoform 1 of EMI domain-containing protein 1	IPI00419286,IPI00423683,IPI00473000,IPI00643817,IPI00877950,IPI00878102,IPI00878348	ipi.HUMAN.v3.71-random.fasta	45274.4	0.998	2	2	8	0.000109	0.0363	GPPGPPGPPGPPGPPA	R	P	0.95	2.33	0	4	0	0	2	1425.67	245	260	TRUE
Supplementary Information S1	OvCa	OvCa_1	Mudpit_GPM00300000061	Isoform 1 of EMI domain-containing protein 1	IPI00419286,IPI00423683,IPI00473000,IPI00643817,IPI00877950,IPI00878102,IPI00878348	ipi.HUMAN.v3.71-random.fasta	45274.4	0.998	2	2	8	0.000109	0.0363	PPGPPGPPGPPGPPA	G	P	0.95	4.36	0	4	0	0	2	1320.66	246	260	TRUE
Supplementary Information S1	OvCa	OvCa_1	Mudpit_GPM00300000061	Putative uncharacterized protein DKFZp686P15220	IPI00645363	ipi.HUMAN.v3.71-random.fasta	51705.9	1	7	9	47	0.000643	0.053	SWNSGALTSGVHTFPA	V	V	0.95	2.64	0	1	0	0	2	1631.78	182	197	TRUE	IPI00423463,IPI00399007,IPI00785084,IPI00784842,IPI00418153,IPI00940451,IPI00930124
Supplementary Information S1	OvCa	OvCa_1	Mudpit_GPM00300000061	Putative uncharacterized protein DKFZp686P15220	IPI00645363	ipi.HUMAN.v3.71-random.fasta	51705.9	1	7	9	47	0.000643	0.053	SWNSGALTSGVHTFPAVL	V	Q	0.95	6.77	0	14	0	0	2	1843.93	182	199	TRUE	IPI00423463,IPI00399007,IPI00785084,IPI00784842,IPI00418153,IPI00940451,IPI00930124
Supplementary Information S1	OvCa	OvCa_1	Mudpit_GPM00300000061	Putative uncharacterized protein DKFZp686P15220	IPI00645363	ipi.HUMAN.v3.71-random.fasta	51705.9	1	7	9	47	0.000643	0.053	SWNSGALTSGVHTFPAVLQSSGL	V	Y	0.95	6.77	0	12	3	0	2	2316.16	182	204	TRUE	IPI00423463,IPI00399007,IPI00785084,IPI00784842,IPI00418153,IPI00940451,IPI00930124
Supplementary Information S1	OvCa	OvCa_1	Mudpit_GPM00300000061	Putative uncharacterized protein DKFZp686P15220	IPI00645363	ipi.HUMAN.v3.71-random.fasta	51705.9	1	7	9	47	0.000643	0.053	TVSWNSGALTSGVHTFPAVL	V	Q	0.95	4.96	0	4	0	0	2	2044.05	180	199	TRUE	IPI00423463,IPI00399007,IPI00785084,IPI00784842,IPI00418153,IPI00940451,IPI00930124
Supplementary Information S1	OvCa	OvCa_1	Mudpit_GPM00300000061	Putative uncharacterized protein DKFZp686P15220	IPI00645363	ipi.HUMAN.v3.71-random.fasta	51705.9	1	7	9	47	0.000643	0.053	TVSWNSGALTSGVHTFPAVLQSSGL	V	Y	0.95	4.36	0	3	1	0	2	2516.28	180	204	TRUE	IPI00423463,IPI00399007,IPI00785084,IPI00784842,IPI00418153,IPI00940451,IPI00930124
Supplementary Information S1	OvCa	OvCa_1	Mudpit_GPM00300000061	Putative uncharacterized protein DKFZp686P15220	IPI00645363	ipi.HUMAN.v3.71-random.fasta	51705.9	1	7	9	47	0.000643	0.053	VSWNSGALTSGVHTFPAVL	T	Q	0.95	5.64	0	7	0	0	2	1943	181	199	TRUE	IPI00423463,IPI00399007,IPI00785084,IPI00784842,IPI00418153,IPI00940451,IPI00930124
Supplementary Information S1	OvCa	OvCa_1	Mudpit_GPM00300000061	Putative uncharacterized protein DKFZp686P15220	IPI00645363	ipi.HUMAN.v3.71-random.fasta	51705.9	1	7	9	47	0.000643	0.053	WNSGALTSGVHTFPAVL	S	Q	0.95	3.89	0	2	0	0	2	1756.9	183	199	TRUE	IPI00423463,IPI00399007,IPI00785084,IPI00784842,IPI00418153,IPI00940451,IPI00930124
Supplementary Information S1	OvCa	OvCa_1	Mudpit_GPM00300000061	Pepsin A	IPI00019641,IPI00181304,IPI00736755	ipi.HUMAN.v3.71-random.fasta	41959.9	1	3	3	5	6.84e-05	0.0902	ILQSEGSCISGFQG	Y	M	0.95	2.37	0	1	0	0	2	1482.69	337	350	TRUE
Supplementary Information S1	OvCa	OvCa_1	Mudpit_GPM00300000061	Pepsin A	IPI00019641,IPI00181304,IPI00736755	ipi.HUMAN.v3.71-random.fasta	41959.9	1	3	3	5	6.84e-05	0.0902	WQITVDSITMNG	Y	E	0.95	3.49	0	1	0	0	2	1380.65	252	263	TRUE
Supplementary Information S1	OvCa	OvCa_1	Mudpit_GPM00300000061	Pepsin A	IPI00019641,IPI00181304,IPI00736755	ipi.HUMAN.v3.71-random.fasta	41959.9	1	3	3	5	6.84e-05	0.0902	WVPVTVEGY	N	W	0.95	4.06	0	3	0	0	2	1049.53	243	251	TRUE
Supplementary Information S1	OvCa	OvCa_1	Mudpit_GPM00300000061	Hepcidin	IPI00025992	ipi.HUMAN.v3.71-random.fasta	9390.3	1	2	2	4	5.47e-05	0.214	SVFPQQTGQL	G	A	0.95	3.19	0	3	0	0	2	1104.57	25	34	TRUE
Supplementary Information S1	OvCa	OvCa_1	Mudpit_GPM00300000061	Hepcidin	IPI00025992	ipi.HUMAN.v3.71-random.fasta	9390.3	1	2	2	4	5.47e-05	0.214	SVFPQQTGQLAELQPQDR	G	A	0.95	3.28	0	1	0	0	2	2042.03	25	42	TRUE
Supplementary Information S1	OvCa	OvCa_1	Mudpit_GPM00300000061	Phosphoglycerate kinase 1	IPI00169383	ipi.HUMAN.v3.71-random.fasta	44597.3	0.992	1	1	1	1.37e-05	0.0264	VNLPQKAGGFL	G	M	0.95	2.52	0	1	0	0	2	1143.65	179	189	TRUE
Supplementary Information S1	OvCa	OvCa_1	Mudpit_GPM00300000061	cDNA FLJ56322, highly similar to Beta-1,4-galactosyltransferase 2	IPI00033031,IPI00215767,IPI00386793,IPI00759755,IPI00941315	ipi.HUMAN.v3.71-random.fasta	44746.6	0.5	1	1	1	1.37e-05	0.0324	WGWGGEDDDIFNR	Y	I	0.95	4.28	0	1	0	0	2	1566.66	305	317	TRUE
Supplementary Information S1	OvCa	OvCa_1	Mudpit_GPM00300000061	Nuclear transport factor 2	IPI00009901	ipi.HUMAN.v3.71-random.fasta	14460.9	1	7	8	11	0.00015	0.276	LLKNINDAWVCTNDM	F	F	0.95	3.41	0	1	0	0	2	1806.85	104	118	TRUE
Supplementary Information S1	OvCa	OvCa_1	Mudpit_GPM00300000061	Nuclear transport factor 2	IPI00009901	ipi.HUMAN.v3.71-random.fasta	14460.9	1	7	8	11	0.00015	0.276	MVVGQLKADEDPIMGFHQMF	S	L	0.95	3.57	0	0	1	0	2	2293.08	84	103	TRUE
Supplementary Information S1	OvCa	OvCa_1	Mudpit_GPM00300000061	Nuclear transport factor 2	IPI00009901	ipi.HUMAN.v3.71-random.fasta	14460.9	1	7	8	11	0.00015	0.276	VVGQLKADED	M	P	0.95	2.49	0	1	0	0	2	1073.55	85	94	TRUE
Supplementary Information S1	OvCa	OvCa_1	Mudpit_GPM00300000061	Nuclear transport factor 2	IPI00009901	ipi.HUMAN.v3.71-random.fasta	14460.9	1	7	8	11	0.00015	0.276	VVGQLKADEDPIMGF	M	H	0.95	2.96	0	1	0	0	2	1618.82	85	99	TRUE
Supplementary Information S1	OvCa	OvCa_1	Mudpit_GPM00300000061	Nuclear transport factor 2	IPI00009901	ipi.HUMAN.v3.71-random.fasta	14460.9	1	7	8	11	0.00015	0.276	VVGQLKADEDPIMGFHQM	M	F	0.95	2.96	0	0	2	0	2	2014.97	85	102	TRUE
Supplementary Information S1	OvCa	OvCa_1	Mudpit_GPM00300000061	Nuclear transport factor 2	IPI00009901	ipi.HUMAN.v3.71-random.fasta	14460.9	1	7	8	11	0.00015	0.276	VVGQLKADEDPIMGFHQMF	M	L	0.95	3.85	0	0	1	0	2	2162.04	85	103	TRUE
Supplementary Information S1	OvCa	OvCa_1	Mudpit_GPM00300000061	Nuclear transport factor 2	IPI00009901	ipi.HUMAN.v3.71-random.fasta	14460.9	1	7	8	11	0.00015	0.276	VVGQLKADEDPIMGFHQMFL	M	L	0.95	7.44	0	2	2	0	2	2275.13	85	104	TRUE
Supplementary Information S1	OvCa	OvCa_1	Mudpit_GPM00300000061	Phosphatidylethanolamine-binding protein 1	IPI00219446	ipi.HUMAN.v3.71-random.fasta	21038.9	0.5	1	1	6	8.21e-05	0.0695	PVDLSKWSGPLSL	M	Q	0.95	5.34	0	6	0	0	2	1398.76	2	14	TRUE
Supplementary Information S1	OvCa	OvCa_1	Mudpit_GPM00300000061	Carbonic anhydrase 1	IPI00215983	ipi.HUMAN.v3.71-random.fasta	28852.4	1	10	11	38	0.00052	0.172	FWTYPGSLTHPP	D	L	0.95	2.8	0	1	0	0	2	1402.68	192	203	TRUE
Supplementary Information S1	OvCa	OvCa_1	Mudpit_GPM00300000061	Carbonic anhydrase 1	IPI00215983	ipi.HUMAN.v3.71-random.fasta	28852.4	1	10	11	38	0.00052	0.172	HVAHWNSAKY	L	S	0.95	2.51	0	0	1	0	2	1212.59	120	129	TRUE
Supplementary Information S1	OvCa	OvCa_1	Mudpit_GPM00300000061	Carbonic anhydrase 1	IPI00215983	ipi.HUMAN.v3.71-random.fasta	28852.4	1	10	11	38	0.00052	0.172	LHVAHWNSAKY	E	S	0.95	3.04	0	0	1	0	2	1325.68	119	129	TRUE
Supplementary Information S1	OvCa	OvCa_1	Mudpit_GPM00300000061	Carbonic anhydrase 1	IPI00215983	ipi.HUMAN.v3.71-random.fasta	28852.4	1	10	11	38	0.00052	0.172	SYNPATAKEIINVGHSF	V	H	0.95	5.77	0	4	2	0	2	1847.93	51	67	TRUE
Supplementary Information S1	OvCa	OvCa_1	Mudpit_GPM00300000061	Carbonic anhydrase 1	IPI00215983	ipi.HUMAN.v3.71-random.fasta	28852.4	1	10	11	38	0.00052	0.172	VSYNPATAKEIINVGHSF	S	H	0.95	2.42	0	1	0	0	2	1947	50	67	TRUE
Supplementary Information S1	OvCa	OvCa_1	Mudpit_GPM00300000061	Carbonic anhydrase 1	IPI00215983	ipi.HUMAN.v3.71-random.fasta	28852.4	1	10	11	38	0.00052	0.172	WTYPGSLTHPP	F	L	0.95	5.32	0	10	0	0	2	1255.61	193	203	TRUE
Supplementary Information S1	OvCa	OvCa_1	Mudpit_GPM00300000061	Carbonic anhydrase 1	IPI00215983	ipi.HUMAN.v3.71-random.fasta	28852.4	1	10	11	38	0.00052	0.172	WTYPGSLTHPPL	F	Y	0.95	4.43	0	8	0	0	2	1368.7	193	204	TRUE
Supplementary Information S1	OvCa	OvCa_1	Mudpit_GPM00300000061	Carbonic anhydrase 1	IPI00215983	ipi.HUMAN.v3.71-random.fasta	28852.4	1	10	11	38	0.00052	0.172	WTYPGSLTHPPLY	F	E	0.95	2.96	0	1	0	0	2	1531.76	193	205	TRUE
Supplementary Information S1	OvCa	OvCa_1	Mudpit_GPM00300000061	Carbonic anhydrase 1	IPI00215983	ipi.HUMAN.v3.71-random.fasta	28852.4	1	10	11	38	0.00052	0.172	WTYPGSLTHPPLYE	F	S	0.95	5.6	0	5	0	0	2	1660.8	193	206	TRUE
Supplementary Information S1	OvCa	OvCa_1	Mudpit_GPM00300000061	Carbonic anhydrase 1	IPI00215983	ipi.HUMAN.v3.71-random.fasta	28852.4	1	10	11	38	0.00052	0.172	WTYPGSLTHPPLYES	F	V	0.95	4.66	0	4	0	0	2	1747.83	193	207	TRUE
Supplementary Information S1	OvCa	OvCa_1	Mudpit_GPM00300000061	Putative uncharacterized protein ENSP00000374812	IPI00829653	ipi.HUMAN.v3.71-random.fasta	12577.7	0.5	1	1	1	1.37e-05	0.348	AWYQQKPGQAPRL	L	L	0.95	4.6	0	3	0	0	2	1542.82	54	66	FALSE	IPI00784985,IPI00889156,IPI00549330,IPI00940069,IPI00030205
Supplementary Information S1	OvCa	OvCa_1	Mudpit_GPM00300000061	Putative uncharacterized protein ENSP00000374812	IPI00829653	ipi.HUMAN.v3.71-random.fasta	12577.7	0.5	1	1	1	1.37e-05	0.348	EIVLTQSPATL	G	S	0.95	2.29	0	1	0	0	2	1171.66	21	31	FALSE	IPI00784985,IPI00816799,IPI00854644
Supplementary Information S1	OvCa	OvCa_1	Mudpit_GPM00300000061	Putative uncharacterized protein ENSP00000374812	IPI00829653	ipi.HUMAN.v3.71-random.fasta	12577.7	0.5	1	1	1	1.37e-05	0.348	LAWYQQKPGQAPRL	Y	L	0.95	3.92	0	4	0	0	2	1655.9	53	66	FALSE	IPI00784985,IPI00889156,IPI00549330,IPI00940069,IPI00030205
Supplementary Information S1	OvCa	OvCa_1	Mudpit_GPM00300000061	Putative uncharacterized protein ENSP00000374812	IPI00829653	ipi.HUMAN.v3.71-random.fasta	12577.7	0.5	1	1	1	1.37e-05	0.348	LIYDASNRATGIPAR	L	F	0.95	2.66	0	0	1	0	2	1617.87	67	81	TRUE	IPI00816799
Supplementary Information S1	OvCa	OvCa_1	Mudpit_GPM00300000061	Putative uncharacterized protein ENSP00000374812	IPI00829653	ipi.HUMAN.v3.71-random.fasta	12577.7	0.5	1	1	1	1.37e-05	0.348	YQQKPGQAPRL	W	L	0.95	2.44	0	1	0	0	2	1285.7	56	66	FALSE	IPI00784985,IPI00889156,IPI00549330,IPI00940069,IPI00030205
Supplementary Information S1	OvCa	OvCa_1	Mudpit_GPM00300000061	Putative uncharacterized protein ENSP00000374812	IPI00829653	ipi.HUMAN.v3.71-random.fasta	12577.7	0.5	1	1	1	1.37e-05	0.348	YQQKPGQAPRLL	W	I	0.95	2.66	0	1	0	0	2	1398.79	56	67	FALSE	IPI00784985,IPI00889156,IPI00549330,IPI00940069,IPI00030205
Supplementary Information S1	OvCa	OvCa_1	Mudpit_GPM00300000061	Putative uncharacterized protein ENSP00000374812	IPI00829653	ipi.HUMAN.v3.71-random.fasta	12577.7	0.5	1	1	1	1.37e-05	0.348	YQQKPGQAPRLLI	W	Y	0.95	4.46	0	2	0	0	2	1511.87	56	68	FALSE	IPI00889156,IPI00549330,IPI00940069,IPI00030205
Supplementary Information S1	OvCa	OvCa_1	Mudpit_GPM00300000061	Beta-2-microglobulin	IPI00004656	ipi.HUMAN.v3.71-random.fasta	13696.9	1	43	51	273	0.00373	0.756	CRVNHVTLSQPKIVKWDR	A	D	0.95	5.51	0	0	2	0	2	2236.21	100	117	TRUE
Supplementary Information S1	OvCa	OvCa_1	Mudpit_GPM00300000061	Beta-2-microglobulin	IPI00004656	ipi.HUMAN.v3.71-random.fasta	13696.9	1	43	51	273	0.00373	0.756	CYVSGFHPSDIEVD	N	L	0.95	4.05	0	3	0	0	2	1624.7	45	58	TRUE
Supplementary Information S1	OvCa	OvCa_1	Mudpit_GPM00300000061	Beta-2-microglobulin	IPI00004656	ipi.HUMAN.v3.71-random.fasta	13696.9	1	43	51	273	0.00373	0.756	EFTPTEKDEYACRV	T	N	0.95	2.62	0	1	0	0	2	1744.79	89	102	TRUE
Supplementary Information S1	OvCa	OvCa_1	Mudpit_GPM00300000061	Beta-2-microglobulin	IPI00004656	ipi.HUMAN.v3.71-random.fasta	13696.9	1	43	51	273	0.00373	0.756	FLNCYVSGFHPSDI	N	E	0.95	3.21	0	1	0	0	2	1655.75	42	55	TRUE
Supplementary Information S1	OvCa	OvCa_1	Mudpit_GPM00300000061	Beta-2-microglobulin	IPI00004656	ipi.HUMAN.v3.71-random.fasta	13696.9	1	43	51	273	0.00373	0.756	FLNCYVSGFHPSDIEVD	N	L	0.95	5.6	0	4	0	0	2	1998.89	42	58	TRUE
Supplementary Information S1	OvCa	OvCa_1	Mudpit_GPM00300000061	Beta-2-microglobulin	IPI00004656	ipi.HUMAN.v3.71-random.fasta	13696.9	1	43	51	273	0.00373	0.756	FLNCYVSGFHPSDIEVDL	N	L	0.95	3.35	0	2	0	0	2	2111.97	42	59	TRUE
Supplementary Information S1	OvCa	OvCa_1	Mudpit_GPM00300000061	Beta-2-microglobulin	IPI00004656	ipi.HUMAN.v3.71-random.fasta	13696.9	1	43	51	273	0.00373	0.756	FTPTEKDEYACRVNHV	E	T	0.95	7.52	0	3	0	0	2	1965.91	90	105	TRUE
Supplementary Information S1	OvCa	OvCa_1	Mudpit_GPM00300000061	Beta-2-microglobulin	IPI00004656	ipi.HUMAN.v3.71-random.fasta	13696.9	1	43	51	273	0.00373	0.756	GKSNFLNCYVSGFHPSDIEVD	N	L	0.95	2.7	0	1	0	0	2	2385.08	38	58	TRUE
Supplementary Information S1	OvCa	OvCa_1	Mudpit_GPM00300000061	Beta-2-microglobulin	IPI00004656	ipi.HUMAN.v3.71-random.fasta	13696.9	1	43	51	273	0.00373	0.756	IQVYSRHPAENGKSNF	K	L	0.95	3	0	1	0	0	2	1846.92	27	42	TRUE
Supplementary Information S1	OvCa	OvCa_1	Mudpit_GPM00300000061	Beta-2-microglobulin	IPI00004656	ipi.HUMAN.v3.71-random.fasta	13696.9	1	43	51	273	0.00373	0.756	IQVYSRHPAENGKSNFLNCYVSGFHPSD	K	I	0.95	3.72	0	0	1	0	2	3223.5	27	54	TRUE
Supplementary Information S1	OvCa	OvCa_1	Mudpit_GPM00300000061	Beta-2-microglobulin	IPI00004656	ipi.HUMAN.v3.71-random.fasta	13696.9	1	43	51	273	0.00373	0.756	IQVYSRHPAENGKSNFLNCYVSGFHPSDIEVD	K	L	0.95	2.7	0	0	1	0	2	3679.72	27	58	TRUE
Supplementary Information S1	OvCa	OvCa_1	Mudpit_GPM00300000061	Beta-2-microglobulin	IPI00004656	ipi.HUMAN.v3.71-random.fasta	13696.9	1	43	51	273	0.00373	0.756	IQVYSRHPAENGKSNFLNCYVSGFHPSDIEVDL	K	L	0.95	2.21	0	0	1	0	2	3792.81	27	59	TRUE
Supplementary Information S1	OvCa	OvCa_1	Mudpit_GPM00300000061	Beta-2-microglobulin	IPI00004656	ipi.HUMAN.v3.71-random.fasta	13696.9	1	43	51	273	0.00373	0.756	LKNGERIEKVEHSDLSFSKDWS	L	F	0.95	3.6	0	2	0	0	2	2604.31	60	81	TRUE
Supplementary Information S1	OvCa	OvCa_1	Mudpit_GPM00300000061	Beta-2-microglobulin	IPI00004656	ipi.HUMAN.v3.71-random.fasta	13696.9	1	43	51	273	0.00373	0.756	LLKNGERIEKVEHSDL	D	S	0.95	2.51	0	3	0	0	2	1880.02	59	74	TRUE
Supplementary Information S1	OvCa	OvCa_1	Mudpit_GPM00300000061	Beta-2-microglobulin	IPI00004656	ipi.HUMAN.v3.71-random.fasta	13696.9	1	43	51	273	0.00373	0.756	LLKNGERIEKVEHSDLSFSK	D	D	0.95	5.4	0	2	5	0	2	2329.25	59	78	TRUE
Supplementary Information S1	OvCa	OvCa_1	Mudpit_GPM00300000061	Beta-2-microglobulin	IPI00004656	ipi.HUMAN.v3.71-random.fasta	13696.9	1	43	51	273	0.00373	0.756	LLKNGERIEKVEHSDLSFSKDWS	D	F	0.95	4.8	0	2	9	0	2	2717.39	59	81	TRUE
Supplementary Information S1	OvCa	OvCa_1	Mudpit_GPM00300000061	Beta-2-microglobulin	IPI00004656	ipi.HUMAN.v3.71-random.fasta	13696.9	1	43	51	273	0.00373	0.756	LNCYVSGFHPS	F	D	0.95	4.32	0	3	0	0	2	1280.57	43	53	TRUE
Supplementary Information S1	OvCa	OvCa_1	Mudpit_GPM00300000061	Beta-2-microglobulin	IPI00004656	ipi.HUMAN.v3.71-random.fasta	13696.9	1	43	51	273	0.00373	0.756	LNCYVSGFHPSD	F	I	0.95	6.04	1	19	0	0	2	1395.6	43	54	TRUE
Supplementary Information S1	OvCa	OvCa_1	Mudpit_GPM00300000061	Beta-2-microglobulin	IPI00004656	ipi.HUMAN.v3.71-random.fasta	13696.9	1	43	51	273	0.00373	0.756	LNCYVSGFHPSDI	F	E	0.95	4.96	1	9	0	0	2	1508.68	43	55	TRUE
Supplementary Information S1	OvCa	OvCa_1	Mudpit_GPM00300000061	Beta-2-microglobulin	IPI00004656	ipi.HUMAN.v3.71-random.fasta	13696.9	1	43	51	273	0.00373	0.756	LNCYVSGFHPSDIE	F	V	0.95	7.14	3	30	0	0	2	1637.73	43	56	TRUE
Supplementary Information S1	OvCa	OvCa_1	Mudpit_GPM00300000061	Beta-2-microglobulin	IPI00004656	ipi.HUMAN.v3.71-random.fasta	13696.9	1	43	51	273	0.00373	0.756	LNCYVSGFHPSDIEV	F	D	0.95	7.02	0	9	0	0	2	1736.8	43	57	TRUE
Supplementary Information S1	OvCa	OvCa_1	Mudpit_GPM00300000061	Beta-2-microglobulin	IPI00004656	ipi.HUMAN.v3.71-random.fasta	13696.9	1	43	51	273	0.00373	0.756	LNCYVSGFHPSDIEVD	F	L	0.95	6.33	5	38	0	0	2	1851.82	43	58	TRUE
Supplementary Information S1	OvCa	OvCa_1	Mudpit_GPM00300000061	Beta-2-microglobulin	IPI00004656	ipi.HUMAN.v3.71-random.fasta	13696.9	1	43	51	273	0.00373	0.756	LNCYVSGFHPSDIEVDL	F	L	0.95	8.21	0	31	0	0	2	1964.91	43	59	TRUE
Supplementary Information S1	OvCa	OvCa_1	Mudpit_GPM00300000061	Beta-2-microglobulin	IPI00004656	ipi.HUMAN.v3.71-random.fasta	13696.9	1	43	51	273	0.00373	0.756	LSQPKIVKWDRDM	T	-	0.95	3.07	0	2	0	0	2	1615.86	107	119	TRUE
Supplementary Information S1	OvCa	OvCa_1	Mudpit_GPM00300000061	Beta-2-microglobulin	IPI00004656	ipi.HUMAN.v3.71-random.fasta	13696.9	1	43	51	273	0.00373	0.756	NCYVSGFHPSDIE	L	V	0.95	5.4	0	1	0	0	2	1524.64	44	56	TRUE
Supplementary Information S1	OvCa	OvCa_1	Mudpit_GPM00300000061	Beta-2-microglobulin	IPI00004656	ipi.HUMAN.v3.71-random.fasta	13696.9	1	43	51	273	0.00373	0.756	NCYVSGFHPSDIEVD	L	L	0.95	7.39	0	5	0	0	2	1738.74	44	58	TRUE
Supplementary Information S1	OvCa	OvCa_1	Mudpit_GPM00300000061	Beta-2-microglobulin	IPI00004656	ipi.HUMAN.v3.71-random.fasta	13696.9	1	43	51	273	0.00373	0.756	SFSKDWSFY	L	L	0.95	3.09	0	2	0	0	2	1166.52	75	83	TRUE
Supplementary Information S1	OvCa	OvCa_1	Mudpit_GPM00300000061	Beta-2-microglobulin	IPI00004656	ipi.HUMAN.v3.71-random.fasta	13696.9	1	43	51	273	0.00373	0.756	SFSKDWSFYL	L	L	0.95	4.29	0	13	0	0	2	1279.6	75	84	TRUE
Supplementary Information S1	OvCa	OvCa_1	Mudpit_GPM00300000061	Beta-2-microglobulin	IPI00004656	ipi.HUMAN.v3.71-random.fasta	13696.9	1	43	51	273	0.00373	0.756	SFSKDWSFYLL	L	Y	0.95	3.66	0	7	0	0	2	1392.68	75	85	TRUE
Supplementary Information S1	OvCa	OvCa_1	Mudpit_GPM00300000061	Beta-2-microglobulin	IPI00004656	ipi.HUMAN.v3.71-random.fasta	13696.9	1	43	51	273	0.00373	0.756	SGFHPSDIEVD	V	L	0.95	2.4	2	0	0	0	2	1202.53	48	58	TRUE
Supplementary Information S1	OvCa	OvCa_1	Mudpit_GPM00300000061	Beta-2-microglobulin	IPI00004656	ipi.HUMAN.v3.71-random.fasta	13696.9	1	43	51	273	0.00373	0.756	SGFHPSDIEVDL	V	L	0.95	2.33	0	1	0	0	2	1315.62	48	59	TRUE
Supplementary Information S1	OvCa	OvCa_1	Mudpit_GPM00300000061	Beta-2-microglobulin	IPI00004656	ipi.HUMAN.v3.71-random.fasta	13696.9	1	43	51	273	0.00373	0.756	TLSQPKIVKWDR	V	D	0.95	3.11	0	3	0	0	2	1470.84	106	117	TRUE
Supplementary Information S1	OvCa	OvCa_1	Mudpit_GPM00300000061	Beta-2-microglobulin	IPI00004656	ipi.HUMAN.v3.71-random.fasta	13696.9	1	43	51	273	0.00373	0.756	TLSQPKIVKWDRDM	V	-	0.95	2.51	0	1	0	0	2	1716.91	106	119	TRUE
Supplementary Information S1	OvCa	OvCa_1	Mudpit_GPM00300000061	Beta-2-microglobulin	IPI00004656	ipi.HUMAN.v3.71-random.fasta	13696.9	1	43	51	273	0.00373	0.756	VEHSDLSFSKDWS	K	F	0.95	4.39	0	5	0	0	2	1536.7	69	81	TRUE
Supplementary Information S1	OvCa	OvCa_1	Mudpit_GPM00300000061	Beta-2-microglobulin	IPI00004656	ipi.HUMAN.v3.71-random.fasta	13696.9	1	43	51	273	0.00373	0.756	YSRHPAENGKSNFLNCY	V	V	0.95	5.24	0	4	0	0	2	2056.93	30	46	TRUE
Supplementary Information S1	OvCa	OvCa_1	Mudpit_GPM00300000061	Beta-2-microglobulin	IPI00004656	ipi.HUMAN.v3.71-random.fasta	13696.9	1	43	51	273	0.00373	0.756	YSRHPAENGKSNFLNCYVSGFHPSD	V	I	0.95	3.09	0	0	2	0	2	2883.29	30	54	TRUE
Supplementary Information S1	OvCa	OvCa_1	Mudpit_GPM00300000061	Beta-2-microglobulin	IPI00004656	ipi.HUMAN.v3.71-random.fasta	13696.9	1	43	51	273	0.00373	0.756	YSRHPAENGKSNFLNCYVSGFHPSDIE	V	V	0.95	4.19	0	0	3	3	2	3125.42	30	56	TRUE
Supplementary Information S1	OvCa	OvCa_1	Mudpit_GPM00300000061	Beta-2-microglobulin	IPI00004656	ipi.HUMAN.v3.71-random.fasta	13696.9	1	43	51	273	0.00373	0.756	YSRHPAENGKSNFLNCYVSGFHPSDIEVD	V	L	0.95	4.21	0	0	4	0	2	3339.51	30	58	TRUE
Supplementary Information S1	OvCa	OvCa_1	Mudpit_GPM00300000061	Beta-2-microglobulin	IPI00004656	ipi.HUMAN.v3.71-random.fasta	13696.9	1	43	51	273	0.00373	0.756	YSRHPAENGKSNFLNCYVSGFHPSDIEVDL	V	L	0.95	2.92	0	0	2	0	2	3452.6	30	59	TRUE
Supplementary Information S1	OvCa	OvCa_1	Mudpit_GPM00300000061	Beta-2-microglobulin	IPI00004656	ipi.HUMAN.v3.71-random.fasta	13696.9	1	43	51	273	0.00373	0.756	YVSGFHPSDIE	C	V	0.95	2.55	0	3	0	0	2	1250.57	46	56	TRUE
Supplementary Information S1	OvCa	OvCa_1	Mudpit_GPM00300000061	Beta-2-microglobulin	IPI00004656	ipi.HUMAN.v3.71-random.fasta	13696.9	1	43	51	273	0.00373	0.756	YVSGFHPSDIEV	C	D	0.95	2.33	0	1	0	0	2	1349.64	46	57	TRUE
Supplementary Information S1	OvCa	OvCa_1	Mudpit_GPM00300000061	Beta-2-microglobulin	IPI00004656	ipi.HUMAN.v3.71-random.fasta	13696.9	1	43	51	273	0.00373	0.756	YVSGFHPSDIEVD	C	L	0.95	4.42	2	9	0	0	2	1464.66	46	58	TRUE
Supplementary Information S1	OvCa	OvCa_1	Mudpit_GPM00300000061	Beta-2-microglobulin	IPI00004656	ipi.HUMAN.v3.71-random.fasta	13696.9	1	43	51	273	0.00373	0.756	YVSGFHPSDIEVDL	C	L	0.95	4.74	0	5	0	0	2	1577.75	46	59	TRUE
Supplementary Information S1	OvCa	OvCa_1	Mudpit_GPM00300000061	Isoform 1 of Alpha-1-antitrypsin	IPI00553177	ipi.HUMAN.v3.71-random.fasta	46719.9	1	16	21	87	0.00119	0.309	AIPMSIPPEVKFNKPFVFL	E	M	0.95	4.36	0	1	0	0	2	2174.21	379	397	TRUE
Supplementary Information S1	OvCa	OvCa_1	Mudpit_GPM00300000061	Isoform 1 of Alpha-1-antitrypsin	IPI00553177	ipi.HUMAN.v3.71-random.fasta	46719.9	1	16	21	87	0.00119	0.309	EAIPMSIPPEVKFNKPF	L	V	0.95	2.77	0	1	0	0	2	1944.03	378	394	TRUE
Supplementary Information S1	OvCa	OvCa_1	Mudpit_GPM00300000061	Isoform 1 of Alpha-1-antitrypsin	IPI00553177	ipi.HUMAN.v3.71-random.fasta	46719.9	1	16	21	87	0.00119	0.309	FFLPDEGKLQHLENELTHDIITK	I	F	0.95	2.36	0	0	1	0	2	2737.42	276	298	TRUE
Supplementary Information S1	OvCa	OvCa_1	Mudpit_GPM00300000061	Isoform 1 of Alpha-1-antitrypsin	IPI00553177	ipi.HUMAN.v3.71-random.fasta	46719.9	1	16	21	87	0.00119	0.309	KSVLGQLGITKV	L	F	0.95	3.22	0	1	0	0	2	1242.78	324	335	TRUE
Supplementary Information S1	OvCa	OvCa_1	Mudpit_GPM00300000061	Isoform 1 of Alpha-1-antitrypsin	IPI00553177	ipi.HUMAN.v3.71-random.fasta	46719.9	1	16	21	87	0.00119	0.309	LEAIPMSIPPEVKFNKPFVFL	F	M	0.95	3.72	0	2	1	0	2	2432.33	377	397	TRUE
Supplementary Information S1	OvCa	OvCa_1	Mudpit_GPM00300000061	Isoform 1 of Alpha-1-antitrypsin	IPI00553177	ipi.HUMAN.v3.71-random.fasta	46719.9	1	16	21	87	0.00119	0.309	LMIEQNTKSPLF	F	M	0.95	4.17	0	8	0	0	2	1436.75	397	408	TRUE
Supplementary Information S1	OvCa	OvCa_1	Mudpit_GPM00300000061	Isoform 1 of Alpha-1-antitrypsin	IPI00553177	ipi.HUMAN.v3.71-random.fasta	46719.9	1	16	21	87	0.00119	0.309	LRTLNQPDSQLQLTTGNG	L	L	0.95	4.82	0	5	0	0	2	1956.02	124	141	TRUE
Supplementary Information S1	OvCa	OvCa_1	Mudpit_GPM00300000061	Isoform 1 of Alpha-1-antitrypsin	IPI00553177	ipi.HUMAN.v3.71-random.fasta	46719.9	1	16	21	87	0.00119	0.309	LRTLNQPDSQLQLTTGNGL	L	F	0.95	6.25	0	5	0	0	2	2069.1	124	142	TRUE
Supplementary Information S1	OvCa	OvCa_1	Mudpit_GPM00300000061	Isoform 1 of Alpha-1-antitrypsin	IPI00553177	ipi.HUMAN.v3.71-random.fasta	46719.9	1	16	21	87	0.00119	0.309	LRTLNQPDSQLQLTTGNGLF	L	L	0.95	5.96	0	11	1	0	2	2216.17	124	143	TRUE
Supplementary Information S1	OvCa	OvCa_1	Mudpit_GPM00300000061	Isoform 1 of Alpha-1-antitrypsin	IPI00553177	ipi.HUMAN.v3.71-random.fasta	46719.9	1	16	21	87	0.00119	0.309	LSEGLKLVDKFLEDVKKL	F	Y	0.95	5.82	0	2	16	10	2	2074.22	144	161	TRUE
Supplementary Information S1	OvCa	OvCa_1	Mudpit_GPM00300000061	Isoform 1 of Alpha-1-antitrypsin	IPI00553177	ipi.HUMAN.v3.71-random.fasta	46719.9	1	16	21	87	0.00119	0.309	LVDKFLEDVKKL	K	Y	0.95	2.77	0	0	1	0	2	1446.86	150	161	TRUE
Supplementary Information S1	OvCa	OvCa_1	Mudpit_GPM00300000061	Isoform 1 of Alpha-1-antitrypsin	IPI00553177	ipi.HUMAN.v3.71-random.fasta	46719.9	1	16	21	87	0.00119	0.309	MIEQNTKSPLF	L	M	0.95	3.02	0	2	0	0	2	1307.67	398	408	TRUE
Supplementary Information S1	OvCa	OvCa_1	Mudpit_GPM00300000061	Isoform 1 of Alpha-1-antitrypsin	IPI00553177	ipi.HUMAN.v3.71-random.fasta	46719.9	1	16	21	87	0.00119	0.309	QNTKSPLFMGKVVNPTQK	E	-	0.95	2.46	0	0	1	0	2	2000.06	401	418	TRUE
Supplementary Information S1	OvCa	OvCa_1	Mudpit_GPM00300000061	Isoform 1 of Alpha-1-antitrypsin	IPI00553177	ipi.HUMAN.v3.71-random.fasta	46719.9	1	16	21	87	0.00119	0.309	SEGLKLVDKFLEDVKKL	L	Y	0.95	4.4	0	0	7	1	2	1961.13	145	161	TRUE
Supplementary Information S1	OvCa	OvCa_1	Mudpit_GPM00300000061	Isoform 1 of Alpha-1-antitrypsin	IPI00553177	ipi.HUMAN.v3.71-random.fasta	46719.9	1	16	21	87	0.00119	0.309	TIDEKGTEAAGAMF	L	L	0.95	5.89	0	6	0	0	2	1440.67	363	376	TRUE
Supplementary Information S1	OvCa	OvCa_1	Mudpit_GPM00300000061	Isoform 1 of Alpha-1-antitrypsin	IPI00553177	ipi.HUMAN.v3.71-random.fasta	46719.9	1	16	21	87	0.00119	0.309	TIDEKGTEAAGAMFL	L	E	0.95	6.19	0	4	0	0	2	1553.75	363	377	TRUE
Supplementary Information S1	OvCa	OvCa_1	Mudpit_GPM00300000061	Neurosecretory protein VGF	IPI00289501	ipi.HUMAN.v3.71-random.fasta	67239.9	0.999	1	1	1	1.37e-05	0.0276	LHLPADDVVSIIEEVEE	K	K	0.95	3.74	0	1	0	0	2	1906.97	462	478	TRUE
Supplementary Information S1	OvCa	OvCa_1	Mudpit_GPM00300000061	Isoform 1 of Fibronectin	IPI00022418,IPI00339223,IPI00339224,IPI00339225,IPI00339227,IPI00339228,IPI00414283,IPI00479723,IPI00845263,IPI00855777,IPI00855785,IPI00867588	ipi.HUMAN.v3.71-random.fasta	262581	1	3	3	3	4.1e-05	0.0155	IISCHPVGTDEEPLQFRVPGTSTS	Y	A	0.95	2.25	0	0	1	0	2	2627.28	2133	2156	TRUE
Supplementary Information S1	OvCa	OvCa_1	Mudpit_GPM00300000061	Isoform 1 of Fibronectin	IPI00022418,IPI00339223,IPI00339224,IPI00339225,IPI00339227,IPI00339228,IPI00414283,IPI00479723,IPI00845263,IPI00855777,IPI00855785,IPI00867588	ipi.HUMAN.v3.71-random.fasta	262581	1	3	3	3	4.1e-05	0.0155	IVITWTPAPRIG	T	F	0.95	2.28	0	1	0	0	2	1323.78	1103	1114	TRUE
Supplementary Information S1	OvCa	OvCa_1	Mudpit_GPM00300000061	Isoform 1 of Fibronectin	IPI00022418,IPI00339223,IPI00339224,IPI00339225,IPI00339227,IPI00339228,IPI00414283,IPI00479723,IPI00845263,IPI00855777,IPI00855785,IPI00867588	ipi.HUMAN.v3.71-random.fasta	262581	1	3	3	3	4.1e-05	0.0155	YIISCHPVGTDEEPLQFRVPGTSTS	E	A	0.95	2.62	0	0	1	0	2	2790.34	2132	2156	TRUE
Supplementary Information S1	OvCa	OvCa_1	Mudpit_GPM00300000061	Chromogranin-A	IPI00290315,IPI00383975	ipi.HUMAN.v3.71-random.fasta	50670.1	1	3	3	6	8.21e-05	0.0328	SAIEAELEKVAHQ	L	L	0.946	2.23	0	1	0	0	2	1424.74	438	450	TRUE
Supplementary Information S1	OvCa	OvCa_1	Mudpit_GPM00300000061	Chromogranin-A	IPI00290315,IPI00383975	ipi.HUMAN.v3.71-random.fasta	50670.1	1	3	3	6	8.21e-05	0.0328	SAIEAELEKVAHQL	L	Q	0.95	5.54	0	2	0	0	2	1537.82	438	451	TRUE
Supplementary Information S1	OvCa	OvCa_1	Mudpit_GPM00300000061	Chromogranin-A	IPI00290315,IPI00383975	ipi.HUMAN.v3.71-random.fasta	50670.1	1	3	3	6	8.21e-05	0.0328	SAIEAELEKVAHQLQ	L	A	0.95	5.04	0	3	0	0	2	1665.88	438	452	TRUE
Supplementary Information S1	OvCa	OvCa_1	Mudpit_GPM00300000061	Guanylate cyclase activator 2B	IPI00003437	ipi.HUMAN.v3.71-random.fasta	12050.9	0.998	2	2	5	6.84e-05	0.125	VYIQYQGFRVQL	S	E	0.95	6.08	0	4	0	0	2	1513.82	27	38	TRUE
Supplementary Information S1	OvCa	OvCa_1	Mudpit_GPM00300000061	Guanylate cyclase activator 2B	IPI00003437	ipi.HUMAN.v3.71-random.fasta	12050.9	0.998	2	2	5	6.84e-05	0.125	VYIQYQGFRVQLES	S	M	0.95	3.29	0	1	0	0	2	1729.89	27	40	TRUE
Supplementary Information S1	OvCa	OvCa_1	Mudpit_GPM00300000061	Prostaglandin D2 synthase 21kDa	IPI00514285	ipi.HUMAN.v3.71-random.fasta	24372.9	0.5	1	1	1	1.37e-05	0.522	AAPEAQVSVQPNFQQDKFLGRWFSA	Q	G	0.95	3.02	0	0	2	0	2	2821.41	22	46	FALSE	IPI00013179
Supplementary Information S1	OvCa	OvCa_1	Mudpit_GPM00300000061	Prostaglandin D2 synthase 21kDa	IPI00514285	ipi.HUMAN.v3.71-random.fasta	24372.9	0.5	1	1	1	1.37e-05	0.522	AAPEAQVSVQPNFQQDKFLGRWFSAGL	Q	A	0.95	2.66	0	0	1	0	2	2991.51	22	48	FALSE	IPI00013179
Supplementary Information S1	OvCa	OvCa_1	Mudpit_GPM00300000061	Prostaglandin D2 synthase 21kDa	IPI00514285	ipi.HUMAN.v3.71-random.fasta	24372.9	0.5	1	1	1	1.37e-05	0.522	AQVSVQPNFQQDKF	E	L	0.95	4.25	0	1	0	0	2	1635.81	26	39	FALSE	IPI00013179
Supplementary Information S1	OvCa	OvCa_1	Mudpit_GPM00300000061	Prostaglandin D2 synthase 21kDa	IPI00514285	ipi.HUMAN.v3.71-random.fasta	24372.9	0.5	1	1	1	1.37e-05	0.522	AQVSVQPNFQQDKFL	E	G	0.95	2.89	0	1	0	0	2	1748.9	26	40	FALSE	IPI00013179
Supplementary Information S1	OvCa	OvCa_1	Mudpit_GPM00300000061	Prostaglandin D2 synthase 21kDa	IPI00514285	ipi.HUMAN.v3.71-random.fasta	24372.9	0.5	1	1	1	1.37e-05	0.522	AQVSVQPNFQQDKFLGRW	E	F	0.95	7.06	0	14	0	0	2	2148.1	26	43	FALSE	IPI00013179
Supplementary Information S1	OvCa	OvCa_1	Mudpit_GPM00300000061	Prostaglandin D2 synthase 21kDa	IPI00514285	ipi.HUMAN.v3.71-random.fasta	24372.9	0.5	1	1	1	1.37e-05	0.522	AQVSVQPNFQQDKFLGRWFSA	E	G	0.95	2.35	0	1	0	0	2	2453.24	26	46	FALSE	IPI00013179
Supplementary Information S1	OvCa	OvCa_1	Mudpit_GPM00300000061	Prostaglandin D2 synthase 21kDa	IPI00514285	ipi.HUMAN.v3.71-random.fasta	24372.9	0.5	1	1	1	1.37e-05	0.522	AQVSVQPNFQQDKFLGRWFSAG	E	L	0.95	2.36	0	1	0	0	2	2510.26	26	47	FALSE	IPI00013179
Supplementary Information S1	OvCa	OvCa_1	Mudpit_GPM00300000061	Prostaglandin D2 synthase 21kDa	IPI00514285	ipi.HUMAN.v3.71-random.fasta	24372.9	0.5	1	1	1	1.37e-05	0.522	AQVSVQPNFQQDKFLGRWFSAGL	E	A	0.95	3.25	0	3	0	0	2	2623.34	26	48	FALSE	IPI00013179
Supplementary Information S1	OvCa	OvCa_1	Mudpit_GPM00300000061	Prostaglandin D2 synthase 21kDa	IPI00514285	ipi.HUMAN.v3.71-random.fasta	24372.9	0.5	1	1	1	1.37e-05	0.522	FTEDTIVFLPQTDKCMTEQ	G	-	0.95	3.85	0	1	0	0	2	2303.06	206	224	FALSE	IPI00013179
Supplementary Information S1	OvCa	OvCa_1	Mudpit_GPM00300000061	Prostaglandin D2 synthase 21kDa	IPI00514285	ipi.HUMAN.v3.71-random.fasta	24372.9	0.5	1	1	1	1.37e-05	0.522	GSKGPGEDFRMATL	Q	Y	0.95	2.52	0	0	1	0	2	1465.71	169	182	FALSE	IPI00013179
Supplementary Information S1	OvCa	OvCa_1	Mudpit_GPM00300000061	Prostaglandin D2 synthase 21kDa	IPI00514285	ipi.HUMAN.v3.71-random.fasta	24372.9	0.5	1	1	1	1.37e-05	0.522	IVFLPQTDKCMTEQ	T	-	0.95	8.17	0	33	0	0	2	1709.82	211	224	FALSE	IPI00013179
Supplementary Information S1	OvCa	OvCa_1	Mudpit_GPM00300000061	Prostaglandin D2 synthase 21kDa	IPI00514285	ipi.HUMAN.v3.71-random.fasta	24372.9	0.5	1	1	1	1.37e-05	0.522	LLYSQGSKGPGEDFRMATL	A	Y	0.95	2.62	0	0	2	0	2	2070.03	164	182	FALSE	IPI00013179
Supplementary Information S1	OvCa	OvCa_1	Mudpit_GPM00300000061	Prostaglandin D2 synthase 21kDa	IPI00514285	ipi.HUMAN.v3.71-random.fasta	24372.9	0.5	1	1	1	1.37e-05	0.522	LQPAGSLGSYS	L	Y	0.95	4.26	0	2	0	0	2	1079.54	96	106	FALSE	IPI00013179
Supplementary Information S1	OvCa	OvCa_1	Mudpit_GPM00300000061	Prostaglandin D2 synthase 21kDa	IPI00514285	ipi.HUMAN.v3.71-random.fasta	24372.9	0.5	1	1	1	1.37e-05	0.522	LYSQGSKGPGEDFRMA	L	T	0.95	2.96	0	1	0	0	2	1742.82	165	180	FALSE	IPI00013179
Supplementary Information S1	OvCa	OvCa_1	Mudpit_GPM00300000061	Prostaglandin D2 synthase 21kDa	IPI00514285	ipi.HUMAN.v3.71-random.fasta	24372.9	0.5	1	1	1	1.37e-05	0.522	LYSQGSKGPGEDFRMATL	L	Y	0.95	4.51	0	4	0	0	2	1956.95	165	182	FALSE	IPI00013179
Supplementary Information S1	OvCa	OvCa_1	Mudpit_GPM00300000061	Prostaglandin D2 synthase 21kDa	IPI00514285	ipi.HUMAN.v3.71-random.fasta	24372.9	0.5	1	1	1	1.37e-05	0.522	PNFQQDKFLGRW	Q	F	0.95	4.32	0	1	0	0	2	1535.78	32	43	FALSE	IPI00013179
Supplementary Information S1	OvCa	OvCa_1	Mudpit_GPM00300000061	Prostaglandin D2 synthase 21kDa	IPI00514285	ipi.HUMAN.v3.71-random.fasta	24372.9	0.5	1	1	1	1.37e-05	0.522	QVSVQPNFQQDKFLGRW	A	F	0.95	5.3	0	12	0	0	2	2060.04	27	43	FALSE	IPI00013179
Supplementary Information S1	OvCa	OvCa_1	Mudpit_GPM00300000061	Prostaglandin D2 synthase 21kDa	IPI00514285	ipi.HUMAN.v3.71-random.fasta	24372.9	0.5	1	1	1	1.37e-05	0.522	QVSVQPNFQQDKFLGRWFSA	A	G	0.95	5.29	0	3	0	0	2	2365.17	27	46	FALSE	IPI00013179
Supplementary Information S1	OvCa	OvCa_1	Mudpit_GPM00300000061	Prostaglandin D2 synthase 21kDa	IPI00514285	ipi.HUMAN.v3.71-random.fasta	24372.9	0.5	1	1	1	1.37e-05	0.522	QVSVQPNFQQDKFLGRWFSAG	A	L	0.95	4.15	0	1	0	0	2	2422.19	27	47	FALSE	IPI00013179
Supplementary Information S1	OvCa	OvCa_1	Mudpit_GPM00300000061	Prostaglandin D2 synthase 21kDa	IPI00514285	ipi.HUMAN.v3.71-random.fasta	24372.9	0.5	1	1	1	1.37e-05	0.522	QVSVQPNFQQDKFLGRWFSAGL	A	A	0.95	3.34	0	1	1	0	2	2535.28	27	48	FALSE	IPI00013179
Supplementary Information S1	OvCa	OvCa_1	Mudpit_GPM00300000061	Prostaglandin D2 synthase 21kDa	IPI00514285	ipi.HUMAN.v3.71-random.fasta	24372.9	0.5	1	1	1	1.37e-05	0.522	SVQPNFQQDKFLGRW	V	F	0.95	3.74	0	3	0	0	2	1849.94	29	43	FALSE	IPI00013179
Supplementary Information S1	OvCa	OvCa_1	Mudpit_GPM00300000061	Prostaglandin D2 synthase 21kDa	IPI00514285	ipi.HUMAN.v3.71-random.fasta	24372.9	0.5	1	1	1	1.37e-05	0.522	SVQPNFQQDKFLGRWFSA	V	G	0.95	3.85	0	1	0	0	2	2155.07	29	46	FALSE	IPI00013179
Supplementary Information S1	OvCa	OvCa_1	Mudpit_GPM00300000061	Prostaglandin D2 synthase 21kDa	IPI00514285	ipi.HUMAN.v3.71-random.fasta	24372.9	0.5	1	1	1	1.37e-05	0.522	SVVETDYDQYALLYSQGSKGPGEDFRMATL	V	Y	0.95	5.77	0	0	3	0	2	3340.57	153	182	FALSE	IPI00013179
Supplementary Information S1	OvCa	OvCa_1	Mudpit_GPM00300000061	Prostaglandin D2 synthase 21kDa	IPI00514285	ipi.HUMAN.v3.71-random.fasta	24372.9	0.5	1	1	1	1.37e-05	0.522	TAFCKAQGFTEDT	F	I	0.95	4.8	0	2	0	0	2	1475.65	198	210	FALSE	IPI00013179
Supplementary Information S1	OvCa	OvCa_1	Mudpit_GPM00300000061	Prostaglandin D2 synthase 21kDa	IPI00514285	ipi.HUMAN.v3.71-random.fasta	24372.9	0.5	1	1	1	1.37e-05	0.522	TDYDQYALLYSQGSKGPGEDFRM	E	A	0.95	4.82	0	0	5	0	2	2641.19	157	179	FALSE	IPI00013179
Supplementary Information S1	OvCa	OvCa_1	Mudpit_GPM00300000061	Prostaglandin D2 synthase 21kDa	IPI00514285	ipi.HUMAN.v3.71-random.fasta	24372.9	0.5	1	1	1	1.37e-05	0.522	TDYDQYALLYSQGSKGPGEDFRMA	E	T	0.95	6.46	0	2	6	0	2	2712.23	157	180	FALSE	IPI00013179
Supplementary Information S1	OvCa	OvCa_1	Mudpit_GPM00300000061	Prostaglandin D2 synthase 21kDa	IPI00514285	ipi.HUMAN.v3.71-random.fasta	24372.9	0.5	1	1	1	1.37e-05	0.522	TDYDQYALLYSQGSKGPGEDFRMATL	E	Y	0.95	6.96	0	2	21	0	2	2942.35	157	182	FALSE	IPI00013179
Supplementary Information S1	OvCa	OvCa_1	Mudpit_GPM00300000061	Prostaglandin D2 synthase 21kDa	IPI00514285	ipi.HUMAN.v3.71-random.fasta	24372.9	0.5	1	1	1	1.37e-05	0.522	TIVFLPQTDKCMTEQ	D	-	0.95	4.22	0	6	0	0	2	1810.87	210	224	FALSE	IPI00013179
Supplementary Information S1	OvCa	OvCa_1	Mudpit_GPM00300000061	Prostaglandin D2 synthase 21kDa	IPI00514285	ipi.HUMAN.v3.71-random.fasta	24372.9	0.5	1	1	1	1.37e-05	0.522	TLGQPPAAEIHGVGDWGSTYS	T	V	0.95	5.6	0	1	0	0	2	2143.01	131	151	TRUE
Supplementary Information S1	OvCa	OvCa_1	Mudpit_GPM00300000061	Prostaglandin D2 synthase 21kDa	IPI00514285	ipi.HUMAN.v3.71-random.fasta	24372.9	0.5	1	1	1	1.37e-05	0.522	VETDYDQYALLYSQGSKGPGEDFRMATL	V	Y	0.95	4.43	0	0	3	0	2	3170.46	155	182	FALSE	IPI00013179
Supplementary Information S1	OvCa	OvCa_1	Mudpit_GPM00300000061	Prostaglandin D2 synthase 21kDa	IPI00514285	ipi.HUMAN.v3.71-random.fasta	24372.9	0.5	1	1	1	1.37e-05	0.522	VFLPQTDKCMTEQ	I	-	0.95	5.22	0	6	0	0	2	1596.74	212	224	FALSE	IPI00013179
Supplementary Information S1	OvCa	OvCa_1	Mudpit_GPM00300000061	Prostaglandin D2 synthase 21kDa	IPI00514285	ipi.HUMAN.v3.71-random.fasta	24372.9	0.5	1	1	1	1.37e-05	0.522	VSVQPNFQQDKFLGRW	Q	F	0.95	4.8	0	6	0	0	2	1949	28	43	FALSE	IPI00013179
Supplementary Information S1	OvCa	OvCa_1	Mudpit_GPM00300000061	Prostaglandin D2 synthase 21kDa	IPI00514285	ipi.HUMAN.v3.71-random.fasta	24372.9	0.5	1	1	1	1.37e-05	0.522	VVETDYDQYA	S	L	0.95	3.92	0	2	0	0	2	1202.52	154	163	FALSE	IPI00013179
Supplementary Information S1	OvCa	OvCa_1	Mudpit_GPM00300000061	Prostaglandin D2 synthase 21kDa	IPI00514285	ipi.HUMAN.v3.71-random.fasta	24372.9	0.5	1	1	1	1.37e-05	0.522	VVETDYDQYAL	S	L	0.95	4.17	0	2	0	0	2	1315.61	154	164	FALSE	IPI00013179
Supplementary Information S1	OvCa	OvCa_1	Mudpit_GPM00300000061	Prostaglandin D2 synthase 21kDa	IPI00514285	ipi.HUMAN.v3.71-random.fasta	24372.9	0.5	1	1	1	1.37e-05	0.522	VVETDYDQYALL	S	Y	0.95	2.74	0	1	0	0	2	1428.69	154	165	FALSE	IPI00013179
Supplementary Information S1	OvCa	OvCa_1	Mudpit_GPM00300000061	Prostaglandin D2 synthase 21kDa	IPI00514285	ipi.HUMAN.v3.71-random.fasta	24372.9	0.5	1	1	1	1.37e-05	0.522	VVETDYDQYALLYSQGSKGPGEDFRMA	S	T	0.95	7.13	0	0	4	0	2	3039.4	154	180	FALSE	IPI00013179
Supplementary Information S1	OvCa	OvCa_1	Mudpit_GPM00300000061	Prostaglandin D2 synthase 21kDa	IPI00514285	ipi.HUMAN.v3.71-random.fasta	24372.9	0.5	1	1	1	1.37e-05	0.522	VVETDYDQYALLYSQGSKGPGEDFRMATL	S	Y	0.95	6.85	0	0	12	0	2	3253.54	154	182	FALSE	IPI00013179
Supplementary Information S1	OvCa	OvCa_1	Mudpit_GPM00300000061	Prostaglandin D2 synthase 21kDa	IPI00514285	ipi.HUMAN.v3.71-random.fasta	24372.9	0.5	1	1	1	1.37e-05	0.522	YSQGSKGPGED	L	F	0.95	5.13	0	9	0	0	2	1124.49	166	176	FALSE	IPI00013179
Supplementary Information S1	OvCa	OvCa_1	Mudpit_GPM00300000061	Prostaglandin D2 synthase 21kDa	IPI00514285	ipi.HUMAN.v3.71-random.fasta	24372.9	0.5	1	1	1	1.37e-05	0.522	YSQGSKGPGEDFRM	L	A	0.95	3.33	0	2	0	0	2	1558.7	166	179	FALSE	IPI00013179
Supplementary Information S1	OvCa	OvCa_1	Mudpit_GPM00300000061	Prostaglandin D2 synthase 21kDa	IPI00514285	ipi.HUMAN.v3.71-random.fasta	24372.9	0.5	1	1	1	1.37e-05	0.522	YSQGSKGPGEDFRMAT	L	L	0.95	3.7	0	1	1	0	2	1746.78	166	181	FALSE	IPI00013179
Supplementary Information S1	OvCa	OvCa_1	Mudpit_GPM00300000061	Prostaglandin D2 synthase 21kDa	IPI00514285	ipi.HUMAN.v3.71-random.fasta	24372.9	0.5	1	1	1	1.37e-05	0.522	YSQGSKGPGEDFRMATL	L	Y	0.95	4.12	1	8	6	0	2	1843.87	166	182	FALSE	IPI00013179
Supplementary Information S1	OvCa	OvCa_1	Mudpit_GPM00300000061	Prostaglandin D2 synthase 21kDa	IPI00514285	ipi.HUMAN.v3.71-random.fasta	24372.9	0.5	1	1	1	1.37e-05	0.522	YSVSVVETDYDQYALL	T	Y	0.95	3.7	0	1	0	0	2	1864.89	150	165	FALSE	IPI00013179
Supplementary Information S1	OvCa	OvCa_1	Mudpit_GPM00300000061	Fatty acid-binding protein, adipocyte	IPI00215746	ipi.HUMAN.v3.71-random.fasta	14700.7	0.5	1	1	1	1.37e-05	0.129	VSSENFDDYMKEVGVGF	L	A	0.95	2.55	0	1	0	0	2	1922.85	12	28	TRUE
Supplementary Information S1	OvCa	OvCa_1	Mudpit_GPM00300000061	Hemoglobin subunit beta	IPI00654755	ipi.HUMAN.v3.71-random.fasta	15980	0.5	1	1	3	4.1e-05	0.068	LVVYPWTQRF	L	F	0.95	2.82	0	3	0	0	2	1308.71	33	42	TRUE
Supplementary Information S1	OvCa	OvCa_1	Mudpit_GPM00300000061	Sphingosine-1-phosphate lyase 1	IPI00099463	ipi.HUMAN.v3.71-random.fasta	63507.9	0.5	1	1	1	1.37e-05	0.0229	PVPEVAKLAVKYK	D	I	0.95	2.49	0	0	1	0	2	1457.87	297	309	TRUE
Supplementary Information S1	OvCa	OvCa_1	Mudpit_GPM00300000061	Uteroglobin	IPI00006705	ipi.HUMAN.v3.71-random.fasta	9976.2	1	3	4	8	0.000109	0.297	EICPSFQRVIETL	A	L	0.95	4.02	0	3	0	0	2	1591.82	22	34	TRUE
Supplementary Information S1	OvCa	OvCa_1	Mudpit_GPM00300000061	Uteroglobin	IPI00006705	ipi.HUMAN.v3.71-random.fasta	9976.2	1	3	4	8	0.000109	0.297	EICPSFQRVIETLLMDTPSSYEAA	A	M	0.95	5.16	0	0	1	0	2	2773.31	22	45	TRUE
Supplementary Information S1	OvCa	OvCa_1	Mudpit_GPM00300000061	Uteroglobin	IPI00006705	ipi.HUMAN.v3.71-random.fasta	9976.2	1	3	4	8	0.000109	0.297	EICPSFQRVIETLLMDTPSSYEAAMEL	A	F	0.95	6.96	0	1	3	0	2	3162.47	22	48	TRUE
Supplementary Information S1	OvCa	OvCa_1	Mudpit_GPM00300000061	similar to hCG1686089	IPI00854644	ipi.HUMAN.v3.71-random.fasta	16529.7	0.5	1	1	1	1.37e-05	0.368	ATGIPDRFSGSGSGTDFT	R	L	0.95	6.8	0	1	0	0	2	1772.81	76	93	FALSE	IPI00784985,IPI00889156,IPI00784865,IPI00030205
Supplementary Information S1	OvCa	OvCa_1	Mudpit_GPM00300000061	similar to hCG1686089	IPI00854644	ipi.HUMAN.v3.71-random.fasta	16529.7	0.5	1	1	1	1.37e-05	0.368	ATGIPDRFSGSGSGTDFTLT	R	I	0.95	2.43	0	1	0	0	2	1986.94	76	95	FALSE	IPI00784985,IPI00889156,IPI00784865,IPI00030205
Supplementary Information S1	OvCa	OvCa_1	Mudpit_GPM00300000061	similar to hCG1686089	IPI00854644	ipi.HUMAN.v3.71-random.fasta	16529.7	0.5	1	1	1	1.37e-05	0.368	AVYYCQQY	F	G	0.95	2.64	0	1	0	0	2	1094.46	105	112	FALSE	IPI00784985,IPI00387120,IPI00889156,IPI00549330,IPI00030205
Supplementary Information S1	OvCa	OvCa_1	Mudpit_GPM00300000061	similar to hCG1686089	IPI00854644	ipi.HUMAN.v3.71-random.fasta	16529.7	0.5	1	1	1	1.37e-05	0.368	EIVLTQSPATL	G	S	0.95	2.29	0	1	0	0	2	1171.66	21	31	FALSE	IPI00784985,IPI00816799,IPI00829653
Supplementary Information S1	OvCa	OvCa_1	Mudpit_GPM00300000061	similar to hCG1686089	IPI00854644	ipi.HUMAN.v3.71-random.fasta	16529.7	0.5	1	1	1	1.37e-05	0.368	GIPDRFSGSGSGTDFT	T	L	0.95	2.77	0	1	0	0	2	1600.72	78	93	FALSE	IPI00784985,IPI00889156,IPI00784865,IPI00030205
Supplementary Information S1	OvCa	OvCa_1	Mudpit_GPM00300000061	similar to hCG1686089	IPI00854644	ipi.HUMAN.v3.71-random.fasta	16529.7	0.5	1	1	1	1.37e-05	0.368	ISRLEPEDFA	T	V	0.95	2.41	0	1	0	0	2	1176.59	96	105	FALSE	IPI00784985,IPI00889156,IPI00030205
Supplementary Information S1	OvCa	OvCa_1	Mudpit_GPM00300000061	similar to hCG1686089	IPI00854644	ipi.HUMAN.v3.71-random.fasta	16529.7	0.5	1	1	1	1.37e-05	0.368	LIYDASSRATGIPDRFSGSGSGTDFT	L	L	0.95	2.36	0	0	1	0	2	2678.27	68	93	TRUE
Supplementary Information S1	OvCa	OvCa_1	Mudpit_GPM00300000061	similar to hCG1686089	IPI00854644	ipi.HUMAN.v3.71-random.fasta	16529.7	0.5	1	1	1	1.37e-05	0.368	TGIPDRFSGSGSGTDFT	A	L	0.95	5.64	0	1	0	0	2	1701.77	77	93	FALSE	IPI00784985,IPI00889156,IPI00784865,IPI00030205
Supplementary Information S1	OvCa	OvCa_1	Mudpit_GPM00300000061	similar to hCG1686089	IPI00854644	ipi.HUMAN.v3.71-random.fasta	16529.7	0.5	1	1	1	1.37e-05	0.368	TISRLEPEDF	L	A	0.95	2.48	0	2	0	0	2	1206.6	95	104	FALSE	IPI00784985,IPI00889156,IPI00030205
Supplementary Information S1	OvCa	OvCa_1	Mudpit_GPM00300000061	Protease serine 2 isoform B	IPI00011695,IPI00815665	ipi.HUMAN.v3.71-random.fasta	28118.8	1	4	6	11	0.00015	0.111	IKLSSPAVINSRVS	L	A	0.95	2.49	0	0	1	0	2	1470.86	125	138	TRUE
Supplementary Information S1	OvCa	OvCa_1	Mudpit_GPM00300000061	Protease serine 2 isoform B	IPI00011695,IPI00815665	ipi.HUMAN.v3.71-random.fasta	28118.8	1	4	6	11	0.00015	0.111	LIKLSSPAVINSRVS	L	A	0.95	2.89	0	1	1	0	2	1583.95	124	138	TRUE
Supplementary Information S1	OvCa	OvCa_1	Mudpit_GPM00300000061	Protease serine 2 isoform B	IPI00011695,IPI00815665	ipi.HUMAN.v3.71-random.fasta	28118.8	1	4	6	11	0.00015	0.111	LIKLSSPAVINSRVSA	L	I	0.95	4.96	0	3	4	0	2	1654.99	124	139	TRUE
Supplementary Information S1	OvCa	OvCa_1	Mudpit_GPM00300000061	Protease serine 2 isoform B	IPI00011695,IPI00815665	ipi.HUMAN.v3.71-random.fasta	28118.8	1	4	6	11	0.00015	0.111	SLNSGYHFCGGSL	V	I	0.95	4.85	0	1	0	0	2	1398.61	54	66	TRUE
Supplementary Information S1	OvCa	OvCa_1	Mudpit_GPM00300000061	Talin-1	IPI00298994	ipi.HUMAN.v3.71-random.fasta	269747	0.5	1	1	2	2.74e-05	0.0102	TAVQEISHLIEPLANAARAEASQLGH	L	K	0.95	3.82	0	0	0	2	2	2726.42	1704	1729	TRUE
Supplementary Information S1	OvCa	OvCa_1	Mudpit_GPM00300000061	ProSAAS	IPI00002280	ipi.HUMAN.v3.71-random.fasta	27355.2	0.997	2	2	4	5.47e-05	0.0692	DHDVGSELPPEGVLG	A	A	0.948	2.24	0	1	0	0	2	1520.72	223	237	TRUE
Supplementary Information S1	OvCa	OvCa_1	Mudpit_GPM00300000061	ProSAAS	IPI00002280	ipi.HUMAN.v3.71-random.fasta	27355.2	0.997	2	2	4	5.47e-05	0.0692	DHDVGSELPPEGVLGALL	A	R	0.95	4.36	0	3	0	0	2	1817.93	223	240	TRUE
Supplementary Information S1	OvCa	OvCa_1	Mudpit_GPM00300000061	Isoform 1 of Putative sodium-coupled neutral amino acid transporter 10	IPI00443799	ipi.HUMAN.v3.71-random.fasta	119743	0.99	1	1	8	0.000109	0.025	LAPRDGVIIGLNPLPDVQVNDLRGALDA	Q	Q	0.95	10.2	0	0	8	0	2	2911.6	1064	1091	TRUE
Supplementary Information S1	OvCa	OvCa_1	Mudpit_GPM00300000061	6-phosphogluconolactonase	IPI00029997	ipi.HUMAN.v3.71-random.fasta	27529.5	0.998	1	1	2	2.74e-05	0.0659	LARELPAAVAPAGPASL	M	A	0.95	3.57	0	2	0	0	2	1603.92	54	70	TRUE
Supplementary Information S1	OvCa	OvCa_1	Mudpit_GPM00300000061	Phosphatidylethanolamine-binding protein 4	IPI00163563	ipi.HUMAN.v3.71-random.fasta	25715.6	0.997	2	2	2	2.74e-05	0.106	FVYLQEGKVI	F	S	0.947	2.24	0	1	0	0	2	1195.67	153	162	TRUE
Supplementary Information S1	OvCa	OvCa_1	Mudpit_GPM00300000061	Phosphatidylethanolamine-binding protein 4	IPI00163563	ipi.HUMAN.v3.71-random.fasta	25715.6	0.997	2	2	2	2.74e-05	0.106	VKFPGAVDGATYIL	I	V	0.95	3.19	0	1	0	0	2	1450.79	79	92	TRUE
Supplementary Information S1	OvCa	OvCa_1	Mudpit_GPM00300000061	V-type proton ATPase subunit S1	IPI00784119	ipi.HUMAN.v3.71-random.fasta	52009.2	1	3	3	6	8.21e-05	0.0894	IRLPYTASSGL	L	M	0.95	4.74	0	2	0	0	2	1177.66	179	189	TRUE
Supplementary Information S1	OvCa	OvCa_1	Mudpit_GPM00300000061	V-type proton ATPase subunit S1	IPI00784119	ipi.HUMAN.v3.71-random.fasta	52009.2	1	3	3	6	8.21e-05	0.0894	IRLPYTASSGLMAPREVLTGNDEVIGQVL	L	S	0.95	3	0	0	2	0	2	3099.65	179	207	TRUE
Supplementary Information S1	OvCa	OvCa_1	Mudpit_GPM00300000061	V-type proton ATPase subunit S1	IPI00784119	ipi.HUMAN.v3.71-random.fasta	52009.2	1	3	3	6	8.21e-05	0.0894	YLDPALELGPRNV	T	L	0.95	3.19	0	2	0	0	2	1456.78	77	89	TRUE
Supplementary Information S1	OvCa	OvCa_1	Mudpit_GPM00300000061	Lysyl oxidase homolog 1	IPI00001597	ipi.HUMAN.v3.71-random.fasta	63090.7	1	1	1	2	2.74e-05	0.0174	IQWENNGQVY	L	S	0.95	3.06	0	2	0	0	2	1250.58	43	52	TRUE
Supplementary Information S1	OvCa	OvCa_1	Mudpit_GPM00300000061	Basement membrane-specific heparan sulfate proteoglycan core protein	IPI00024284,IPI00943326	ipi.HUMAN.v3.71-random.fasta	468760	1	17	20	65	0.000889	0.0253	AKGSVYIGGAPDVATLTGGRF	N	S	0.95	3.27	0	0	2	0	2	2037.08	4328	4348	TRUE
Supplementary Information S1	OvCa	OvCa_1	Mudpit_GPM00300000061	Basement membrane-specific heparan sulfate proteoglycan core protein	IPI00024284,IPI00943326	ipi.HUMAN.v3.71-random.fasta	468760	1	17	20	65	0.000889	0.0253	DAPGQYGAYFHDDGF	N	L	0.95	4.07	0	3	0	0	2	1659.67	4197	4211	TRUE
Supplementary Information S1	OvCa	OvCa_1	Mudpit_GPM00300000061	Basement membrane-specific heparan sulfate proteoglycan core protein	IPI00024284,IPI00943326	ipi.HUMAN.v3.71-random.fasta	468760	1	17	20	65	0.000889	0.0253	DAPGQYGAYFHDDGFLAFPGHV	N	F	0.95	5.74	0	3	1	0	2	2381.06	4197	4218	TRUE
Supplementary Information S1	OvCa	OvCa_1	Mudpit_GPM00300000061	Basement membrane-specific heparan sulfate proteoglycan core protein	IPI00024284,IPI00943326	ipi.HUMAN.v3.71-random.fasta	468760	1	17	20	65	0.000889	0.0253	DAPGQYGAYFHDDGFLAFPGHVF	N	S	0.95	5.24	0	4	2	0	2	2528.13	4197	4219	TRUE
Supplementary Information S1	OvCa	OvCa_1	Mudpit_GPM00300000061	Basement membrane-specific heparan sulfate proteoglycan core protein	IPI00024284,IPI00943326	ipi.HUMAN.v3.71-random.fasta	468760	1	17	20	65	0.000889	0.0253	DAPGQYGAYFHDDGFLAFPGHVFSRSLPEVPET	N	I	0.95	2.48	0	0	1	0	2	3623.69	4197	4229	TRUE
Supplementary Information S1	OvCa	OvCa_1	Mudpit_GPM00300000061	Basement membrane-specific heparan sulfate proteoglycan core protein	IPI00024284,IPI00943326	ipi.HUMAN.v3.71-random.fasta	468760	1	17	20	65	0.000889	0.0253	FHDDGFLAFPGHV	Y	F	0.95	6.92	0	8	0	0	2	1458.68	4206	4218	TRUE
Supplementary Information S1	OvCa	OvCa_1	Mudpit_GPM00300000061	Basement membrane-specific heparan sulfate proteoglycan core protein	IPI00024284,IPI00943326	ipi.HUMAN.v3.71-random.fasta	468760	1	17	20	65	0.000889	0.0253	FHDDGFLAFPGHVF	Y	S	0.95	4.17	0	4	0	0	2	1605.75	4206	4219	TRUE
Supplementary Information S1	OvCa	OvCa_1	Mudpit_GPM00300000061	Basement membrane-specific heparan sulfate proteoglycan core protein	IPI00024284,IPI00943326	ipi.HUMAN.v3.71-random.fasta	468760	1	17	20	65	0.000889	0.0253	IGGAPDVATLTGGRF	Y	S	0.95	7.52	0	6	0	0	2	1431.76	4334	4348	TRUE
Supplementary Information S1	OvCa	OvCa_1	Mudpit_GPM00300000061	Basement membrane-specific heparan sulfate proteoglycan core protein	IPI00024284,IPI00943326	ipi.HUMAN.v3.71-random.fasta	468760	1	17	20	65	0.000889	0.0253	LAFPGHVFSRSLPEVPETI	F	E	0.95	5.03	0	3	0	0	2	2096.12	4212	4230	TRUE
Supplementary Information S1	OvCa	OvCa_1	Mudpit_GPM00300000061	Basement membrane-specific heparan sulfate proteoglycan core protein	IPI00024284,IPI00943326	ipi.HUMAN.v3.71-random.fasta	468760	1	17	20	65	0.000889	0.0253	LAFPGHVFSRSLPEVPETIEL	F	E	0.95	3.89	0	2	0	0	2	2338.24	4212	4232	TRUE
Supplementary Information S1	OvCa	OvCa_1	Mudpit_GPM00300000061	Basement membrane-specific heparan sulfate proteoglycan core protein	IPI00024284,IPI00943326	ipi.HUMAN.v3.71-random.fasta	468760	1	17	20	65	0.000889	0.0253	LLWQGVEVGEAGQGKDF	L	I	0.95	7.24	0	5	0	0	2	1832.92	4243	4259	TRUE
Supplementary Information S1	OvCa	OvCa_1	Mudpit_GPM00300000061	Basement membrane-specific heparan sulfate proteoglycan core protein	IPI00024284,IPI00943326	ipi.HUMAN.v3.71-random.fasta	468760	1	17	20	65	0.000889	0.0253	LLWQGVEVGEAGQGKDFI	L	S	0.95	7	0	9	0	0	2	1946	4243	4260	TRUE
Supplementary Information S1	OvCa	OvCa_1	Mudpit_GPM00300000061	Basement membrane-specific heparan sulfate proteoglycan core protein	IPI00024284,IPI00943326	ipi.HUMAN.v3.71-random.fasta	468760	1	17	20	65	0.000889	0.0253	LLWQGVEVGEAGQGKDFISL	L	G	0.95	6.77	0	1	0	0	2	2146.12	4243	4262	TRUE
Supplementary Information S1	OvCa	OvCa_1	Mudpit_GPM00300000061	Basement membrane-specific heparan sulfate proteoglycan core protein	IPI00024284,IPI00943326	ipi.HUMAN.v3.71-random.fasta	468760	1	17	20	65	0.000889	0.0253	VSGRSPGPNVAVNAKGSVY	L	I	0.95	5.08	0	2	2	0	2	1858.98	4315	4333	TRUE
Supplementary Information S1	OvCa	OvCa_1	Mudpit_GPM00300000061	Basement membrane-specific heparan sulfate proteoglycan core protein	IPI00024284,IPI00943326	ipi.HUMAN.v3.71-random.fasta	468760	1	17	20	65	0.000889	0.0253	WQGVEVGEAGQGKDF	L	I	0.95	8.28	0	4	0	0	2	1606.75	4245	4259	TRUE
Supplementary Information S1	OvCa	OvCa_1	Mudpit_GPM00300000061	Basement membrane-specific heparan sulfate proteoglycan core protein	IPI00024284,IPI00943326	ipi.HUMAN.v3.71-random.fasta	468760	1	17	20	65	0.000889	0.0253	WQGVEVGEAGQGKDFISLGLQDGHLV	L	F	0.95	3.7	0	0	2	0	2	2739.37	4245	4270	TRUE
Supplementary Information S1	OvCa	OvCa_1	Mudpit_GPM00300000061	Basement membrane-specific heparan sulfate proteoglycan core protein	IPI00024284,IPI00943326	ipi.HUMAN.v3.71-random.fasta	468760	1	17	20	65	0.000889	0.0253	YIGGAPDVATLTGGRFSSGITGCVKNLVL	V	H	0.95	2.48	0	0	1	0	2	2923.54	4333	4361	TRUE
Supplementary Information S1	OvCa	OvCa_1	Mudpit_GPM00300000061	Isoform RF1/RF2 of Retrotransposon-derived protein PEG10	IPI00022095,IPI00955846	ipi.HUMAN.v3.71-random.fasta	80155	0.5	1	1	1	1.37e-05	0.0226	PPPPPPPPPPP	P	S	0.95	2.72	0	6	0	0	2	1086.6	693	703	FALSE	IPI00944903,IPI00873916,IPI00924780,IPI00443378,IPI00952648,IPI00795917,IPI00396412,IPI00790901,IPI00219003,IPI00333420,IPI00386119,IPI00001545,IPI00871620,IPI00871157,IPI00885069,IPI00655865,IPI00844270,IPI00844523,IPI00044748,IPI00550090,IPI00789624,IPI00946954,IPI00853376,IPI00939872,IPI00411656,IPI00014540,IPI00941361,IPI00014186,IPI00847987,IPI00011676,IPI00947119,IPI00886728
Supplementary Information S1	OvCa	OvCa_1	Mudpit_GPM00300000061	Isoform RF1/RF2 of Retrotransposon-derived protein PEG10	IPI00022095,IPI00955846	ipi.HUMAN.v3.71-random.fasta	80155	0.5	1	1	1	1.37e-05	0.0226	PPPPPPPPPPPP	Q	S	0.95	3.01	0	2	0	0	2	1183.65	692	703	FALSE	IPI00944903,IPI00873916,IPI00443378,IPI00924780,IPI00952648,IPI00795917,IPI00396412,IPI00219003,IPI00333420,IPI00386119,IPI00871620,IPI00871157,IPI00885069,IPI00844270,IPI00844523,IPI00044748,IPI00550090,IPI00789624,IPI00946954,IPI00853376,IPI00411656,IPI00939872,IPI00014540,IPI00014186,IPI00941361,IPI00847987,IPI00947119,IPI00886728
Supplementary Information S1	OvCa	OvCa_1	Mudpit_GPM00300000061	Isoform RF1/RF2 of Retrotransposon-derived protein PEG10	IPI00022095,IPI00955846	ipi.HUMAN.v3.71-random.fasta	80155	0.5	1	1	1	1.37e-05	0.0226	PPPQPPPPPPPPPPPP	Y	S	0.95	2.89	0	0	1	0	2	1602.87	688	703	TRUE
Supplementary Information S1	OvCa	OvCa_1	Mudpit_GPM00300000061	Galectin-3-binding protein	IPI00023673	ipi.HUMAN.v3.71-random.fasta	65314.1	0.5	1	1	1	1.37e-05	0.0256	YPYQSFQTPQHPSFL	Y	F	0.95	3.21	0	1	0	0	2	1839.87	456	470	TRUE
Supplementary Information S1	OvCa	OvCa_1	Mudpit_GPM00300000061	Potassium/sodium hyperpolarization-activated cyclic nucleotide-gated channel 2	IPI00218946-R	ipi.HUMAN.v3.71-random.fasta	96935.3	0.5	1	1	1	1.37e-05	0.0202	QGVCPFLPQGPPRPLPSI	N	D	0.95	2.55	0	1	0	0	2	2024.03	691	708	TRUE
Supplementary Information S1	OvCa	OvCa_1	Mudpit_GPM00300000061	Peptidoglycan recognition protein 1	IPI00021085	ipi.HUMAN.v3.71-random.fasta	21712.6	1	4	4	6	8.21e-05	0.184	LACGVAQGALRSNY	L	V	0.95	2.7	0	1	0	0	2	1479.74	152	165	TRUE
Supplementary Information S1	OvCa	OvCa_1	Mudpit_GPM00300000061	Peptidoglycan recognition protein 1	IPI00021085	ipi.HUMAN.v3.71-random.fasta	21712.6	1	4	4	6	8.21e-05	0.184	LACGVAQGALRSNYVL	L	K	0.95	2.96	0	1	0	0	2	1691.89	152	167	TRUE
Supplementary Information S1	OvCa	OvCa_1	Mudpit_GPM00300000061	Peptidoglycan recognition protein 1	IPI00021085	ipi.HUMAN.v3.71-random.fasta	21712.6	1	4	4	6	8.21e-05	0.184	MDRVPTPQAIRAAQGL	Y	L	0.95	3.96	0	0	3	0	2	1723.93	136	151	TRUE
Supplementary Information S1	OvCa	OvCa_1	Mudpit_GPM00300000061	Peptidoglycan recognition protein 1	IPI00021085	ipi.HUMAN.v3.71-random.fasta	21712.6	1	4	4	6	8.21e-05	0.184	MGNYMDRVPTPQAIRAAQGL	F	L	0.95	2.51	0	0	1	0	2	2189.1	132	151	TRUE
Supplementary Information S1	OvCa	OvCa_1	Mudpit_GPM00300000061	Putative uncharacterized protein C4A	IPI00643525	ipi.HUMAN.v3.71-random.fasta	192726	1	6	8	29	0.000397	0.0333	LGEKASAGLLGAHAA	F	A	0.95	3.43	0	3	0	0	2	1365.75	1179	1193	TRUE	IPI00654875,IPI00892604
Supplementary Information S1	OvCa	OvCa_1	Mudpit_GPM00300000061	Putative uncharacterized protein C4A	IPI00643525	ipi.HUMAN.v3.71-random.fasta	192726	1	6	8	29	0.000397	0.0333	TKAPVDLLGVAHNNL	L	M	0.95	7.21	0	8	2	0	2	1561.87	1203	1217	TRUE	IPI00654875
Supplementary Information S1	OvCa	OvCa_1	Mudpit_GPM00300000061	Putative uncharacterized protein C4A	IPI00643525	ipi.HUMAN.v3.71-random.fasta	192726	1	6	8	29	0.000397	0.0333	TLTKAPVDLLGVAHNNL	L	M	0.95	5.24	0	6	1	0	2	1776	1201	1217	TRUE
Supplementary Information S1	OvCa	OvCa_1	Mudpit_GPM00300000061	Putative uncharacterized protein C4A	IPI00643525	ipi.HUMAN.v3.71-random.fasta	192726	1	6	8	29	0.000397	0.0333	VRVTASDPLDTLGSEGALSPGGVA	Y	S	0.95	7.11	0	6	0	0	2	2269.17	978	1001	TRUE	IPI00654875,IPI00892604
Supplementary Information S1	OvCa	OvCa_1	Mudpit_GPM00300000061	Putative uncharacterized protein C4A	IPI00643525	ipi.HUMAN.v3.71-random.fasta	192726	1	6	8	29	0.000397	0.0333	VRVTASDPLDTLGSEGALSPGGVAS	Y	L	0.95	3.72	0	1	0	0	2	2356.2	978	1002	TRUE	IPI00654875,IPI00892604
Supplementary Information S1	OvCa	OvCa_1	Mudpit_GPM00300000061	Putative uncharacterized protein C4A	IPI00643525	ipi.HUMAN.v3.71-random.fasta	192726	1	6	8	29	0.000397	0.0333	VRVTASDPLDTLGSEGALSPGGVASL	Y	L	0.95	8.15	0	2	0	0	2	2469.28	978	1003	TRUE	IPI00654875,IPI00892604
Supplementary Information S1	OvCa	OvCa_1	Mudpit_GPM00300000061	Homeobox protein Hox-B4	IPI00014540	ipi.HUMAN.v3.71-random.fasta	27586.5	0.5	1	1	1	1.37e-05	0.0677	PGPPPPPPPPPPPPPPP	D	G	0.95	3.09	0	0	1	0	2	1628.88	71	87	TRUE
Supplementary Information S1	OvCa	OvCa_1	Mudpit_GPM00300000061	Homeobox protein Hox-B4	IPI00014540	ipi.HUMAN.v3.71-random.fasta	27586.5	0.5	1	1	1	1.37e-05	0.0677	PPPPPPPPPPP	P	G	0.95	2.72	0	15	0	0	2	1086.6	77	87	FALSE	IPI00944903,IPI00873916,IPI00924780,IPI00443378,IPI00022095,IPI00952648,IPI00795917,IPI00396412,IPI00790901,IPI00955846,IPI00219003,IPI00333420,IPI00386119,IPI00001545,IPI00871620,IPI00871157,IPI00885069,IPI00655865,IPI00844270,IPI00844523,IPI00044748,IPI00550090,IPI00789624,IPI00946954,IPI00853376,IPI00939872,IPI00411656,IPI00941361,IPI00014186,IPI00847987,IPI00011676,IPI00947119,IPI00886728
Supplementary Information S1	OvCa	OvCa_1	Mudpit_GPM00300000061	Homeobox protein Hox-B4	IPI00014540	ipi.HUMAN.v3.71-random.fasta	27586.5	0.5	1	1	1	1.37e-05	0.0677	PPPPPPPPPPPP	P	G	0.95	3.01	0	8	0	0	2	1183.65	76	87	FALSE	IPI00944903,IPI00873916,IPI00443378,IPI00924780,IPI00022095,IPI00952648,IPI00795917,IPI00396412,IPI00955846,IPI00219003,IPI00333420,IPI00386119,IPI00871620,IPI00871157,IPI00885069,IPI00844270,IPI00844523,IPI00044748,IPI00550090,IPI00789624,IPI00946954,IPI00853376,IPI00411656,IPI00939872,IPI00014186,IPI00941361,IPI00847987,IPI00947119,IPI00886728
Supplementary Information S1	OvCa	OvCa_1	Mudpit_GPM00300000061	Homeobox protein Hox-B4	IPI00014540	ipi.HUMAN.v3.71-random.fasta	27586.5	0.5	1	1	1	1.37e-05	0.0677	PPPPPPPPPPPPP	P	G	0.95	2.42	0	3	0	0	2	1280.7	75	87	FALSE	IPI00844270,IPI00844523,IPI00044748,IPI00550090,IPI00944903,IPI00873916,IPI00924780,IPI00789624,IPI00946954,IPI00952648,IPI00795917,IPI00939872,IPI00411656,IPI00396412,IPI00941361,IPI00847987,IPI00333420,IPI00947119,IPI00871620,IPI00871157
Supplementary Information S1	OvCa	OvCa_1	Mudpit_GPM00300000061	Actin, cytoplasmic 1	IPI00021439,IPI00894498	ipi.HUMAN.v3.71-random.fasta	41719.8	1	5	6	29	0.000397	0.107	FAGDDAPRAVF	G	P	0.95	3.72	0	4	0	0	2	1165.56	21	31	TRUE	IPI00021440,IPI00025416
Supplementary Information S1	OvCa	OvCa_1	Mudpit_GPM00300000061	Actin, cytoplasmic 1	IPI00021439,IPI00894498	ipi.HUMAN.v3.71-random.fasta	41719.8	1	5	6	29	0.000397	0.107	LVVDNGSGMCKAGFAGDDAPRAVF	A	P	0.95	5.49	0	1	10	0	2	2454.15	8	31	TRUE
Supplementary Information S1	OvCa	OvCa_1	Mudpit_GPM00300000061	Actin, cytoplasmic 1	IPI00021439,IPI00894498	ipi.HUMAN.v3.71-random.fasta	41719.8	1	5	6	29	0.000397	0.107	VGMGQKDSYVGDEAQS	M	K	0.95	6.62	0	5	0	0	2	1670.73	45	60	TRUE	IPI00021440,IPI00025416
Supplementary Information S1	OvCa	OvCa_1	Mudpit_GPM00300000061	Actin, cytoplasmic 1	IPI00021439,IPI00894498	ipi.HUMAN.v3.71-random.fasta	41719.8	1	5	6	29	0.000397	0.107	VVDNGSGMCKAGFAGDDAPR	L	A	0.95	3.96	0	0	1	0	2	2023.9	9	28	TRUE
Supplementary Information S1	OvCa	OvCa_1	Mudpit_GPM00300000061	Actin, cytoplasmic 1	IPI00021439,IPI00894498	ipi.HUMAN.v3.71-random.fasta	41719.8	1	5	6	29	0.000397	0.107	VVDNGSGMCKAGFAGDDAPRAVF	L	P	0.95	4.24	0	0	8	0	2	2341.07	9	31	TRUE
Supplementary Information S1	OvCa	OvCa_1	Mudpit_GPM00300000061	Isoform 1 of Dermokine	IPI00454602,IPI00890761	ipi.HUMAN.v3.71-random.fasta	47064	1	2	3	7	9.57e-05	0.0273	NQHAYPTAYGGKY	Y	S	0.95	3.66	0	1	1	0	2	1469.68	434	446	TRUE
Supplementary Information S1	OvCa	OvCa_1	Mudpit_GPM00300000061	Isoform 1 of Dermokine	IPI00454602,IPI00890761	ipi.HUMAN.v3.71-random.fasta	47064	1	2	3	7	9.57e-05	0.0273	QHAYPTAYGGKY	N	S	0.95	4.62	0	5	0	0	2	1338.61	435	446	TRUE
Supplementary Information S1	OvCa	OvCa_1	Mudpit_GPM00300000061	Ig kappa chain C region	IPI00940952	ipi.HUMAN.v3.71-random.fasta	25899.3	0.999	2	2	5	6.84e-05	0.22	CLLNNFYPRE	V	A	0.95	2.59	0	5	0	0	2	1325.63	156	165	FALSE	IPI00942387,IPI00853045,IPI00784985,IPI00550731,IPI00889156,IPI00784865,IPI00941650,IPI00940069,IPI00941203
Supplementary Information S1	OvCa	OvCa_1	Mudpit_GPM00300000061	Ig kappa chain C region	IPI00940952	ipi.HUMAN.v3.71-random.fasta	25899.3	0.999	2	2	5	6.84e-05	0.22	CLLNNFYPREA	V	K	0.95	4.22	1	23	0	0	2	1396.67	156	166	FALSE	IPI00942387,IPI00853045,IPI00784985,IPI00550731,IPI00889156,IPI00784865,IPI00941650,IPI00940069,IPI00941203
Supplementary Information S1	OvCa	OvCa_1	Mudpit_GPM00300000061	Ig kappa chain C region	IPI00940952	ipi.HUMAN.v3.71-random.fasta	25899.3	0.999	2	2	5	6.84e-05	0.22	ESGVPSRFSGSGSGTDFT	L	L	0.95	3.92	0	2	0	0	2	1774.79	77	94	TRUE
Supplementary Information S1	OvCa	OvCa_1	Mudpit_GPM00300000061	Ig kappa chain C region	IPI00940952	ipi.HUMAN.v3.71-random.fasta	25899.3	0.999	2	2	5	6.84e-05	0.22	FIFPPSDEQLKSG	V	T	0.95	2.82	0	2	0	0	2	1464.74	138	150	FALSE	IPI00942387,IPI00853045,IPI00784985,IPI00550731,IPI00889156,IPI00784865,IPI00941650,IPI00940069,IPI00941203
Supplementary Information S1	OvCa	OvCa_1	Mudpit_GPM00300000061	Ig kappa chain C region	IPI00940952	ipi.HUMAN.v3.71-random.fasta	25899.3	0.999	2	2	5	6.84e-05	0.22	FIFPPSDEQLKSGTA	V	S	0.95	5	0	5	0	0	2	1636.82	138	152	FALSE	IPI00942387,IPI00853045,IPI00784985,IPI00550731,IPI00889156,IPI00784865,IPI00941650,IPI00940069,IPI00941203
Supplementary Information S1	OvCa	OvCa_1	Mudpit_GPM00300000061	Ig kappa chain C region	IPI00940952	ipi.HUMAN.v3.71-random.fasta	25899.3	0.999	2	2	5	6.84e-05	0.22	FIFPPSDEQLKSGTAS	V	V	0.95	6.35	0	30	0	0	2	1723.85	138	153	FALSE	IPI00942387,IPI00853045,IPI00784985,IPI00550731,IPI00889156,IPI00784865,IPI00941650,IPI00940069,IPI00941203
Supplementary Information S1	OvCa	OvCa_1	Mudpit_GPM00300000061	Ig kappa chain C region	IPI00940952	ipi.HUMAN.v3.71-random.fasta	25899.3	0.999	2	2	5	6.84e-05	0.22	FIFPPSDEQLKSGTASV	V	V	0.95	2.46	0	1	0	0	2	1822.92	138	154	FALSE	IPI00942387,IPI00853045,IPI00784985,IPI00550731,IPI00889156,IPI00784865,IPI00941650,IPI00940069,IPI00941203
Supplementary Information S1	OvCa	OvCa_1	Mudpit_GPM00300000061	Ig kappa chain C region	IPI00940952	ipi.HUMAN.v3.71-random.fasta	25899.3	0.999	2	2	5	6.84e-05	0.22	FIFPPSDEQLKSGTASVV	V	C	0.95	2.29	0	1	0	0	2	1921.99	138	155	FALSE	IPI00942387,IPI00853045,IPI00784985,IPI00550731,IPI00889156,IPI00784865,IPI00941650,IPI00940069,IPI00941203
Supplementary Information S1	OvCa	OvCa_1	Mudpit_GPM00300000061	Ig kappa chain C region	IPI00940952	ipi.HUMAN.v3.71-random.fasta	25899.3	0.999	2	2	5	6.84e-05	0.22	FIFPPSDEQLKSGTASVVCL	V	L	0.95	8.74	0	32	0	0	2	2195.11	138	157	FALSE	IPI00942387,IPI00853045,IPI00784985,IPI00550731,IPI00889156,IPI00784865,IPI00941650,IPI00940069,IPI00941203
Supplementary Information S1	OvCa	OvCa_1	Mudpit_GPM00300000061	Ig kappa chain C region	IPI00940952	ipi.HUMAN.v3.71-random.fasta	25899.3	0.999	2	2	5	6.84e-05	0.22	FIFPPSDEQLKSGTASVVCLL	V	N	0.95	6	0	5	0	0	2	2308.19	138	158	FALSE	IPI00942387,IPI00853045,IPI00784985,IPI00550731,IPI00889156,IPI00784865,IPI00941650,IPI00940069,IPI00941203
Supplementary Information S1	OvCa	OvCa_1	Mudpit_GPM00300000061	Ig kappa chain C region	IPI00940952	ipi.HUMAN.v3.71-random.fasta	25899.3	0.999	2	2	5	6.84e-05	0.22	FIFPPSDEQLKSGTASVVCLLNNF	V	Y	0.95	7.55	0	11	18	0	2	2683.34	138	161	FALSE	IPI00942387,IPI00853045,IPI00784985,IPI00550731,IPI00889156,IPI00784865,IPI00941650,IPI00940069,IPI00941203
Supplementary Information S1	OvCa	OvCa_1	Mudpit_GPM00300000061	Ig kappa chain C region	IPI00940952	ipi.HUMAN.v3.71-random.fasta	25899.3	0.999	2	2	5	6.84e-05	0.22	IFPPSDEQLKSGTASVVCLLNNF	F	Y	0.95	4.72	0	0	9	0	2	2536.28	139	161	FALSE	IPI00942387,IPI00853045,IPI00784985,IPI00550731,IPI00889156,IPI00784865,IPI00941650,IPI00940069,IPI00941203
Supplementary Information S1	OvCa	OvCa_1	Mudpit_GPM00300000061	Ig kappa chain C region	IPI00940952	ipi.HUMAN.v3.71-random.fasta	25899.3	0.999	2	2	5	6.84e-05	0.22	IFPPSDEQLKSGTASVVCLLNNFYPREA	F	K	0.95	3.77	0	0	5	0	2	3152.57	139	166	FALSE	IPI00942387,IPI00853045,IPI00784985,IPI00550731,IPI00889156,IPI00784865,IPI00941650,IPI00940069,IPI00941203
Supplementary Information S1	OvCa	OvCa_1	Mudpit_GPM00300000061	Ig kappa chain C region	IPI00940952	ipi.HUMAN.v3.71-random.fasta	25899.3	0.999	2	2	5	6.84e-05	0.22	PSVFIFPPSDEQLKSGTAS	A	V	0.95	2.96	0	4	0	0	2	2007.01	135	153	FALSE	IPI00942387,IPI00853045,IPI00784985,IPI00550731,IPI00889156,IPI00784865,IPI00941650,IPI00940069
Supplementary Information S1	OvCa	OvCa_1	Mudpit_GPM00300000061	Ig kappa chain C region	IPI00940952	ipi.HUMAN.v3.71-random.fasta	25899.3	0.999	2	2	5	6.84e-05	0.22	PSVFIFPPSDEQLKSGTASVVCLLNNFYPREA	A	K	0.95	2.62	0	0	1	0	2	3582.79	135	166	FALSE	IPI00942387,IPI00853045,IPI00784985,IPI00550731,IPI00889156,IPI00784865,IPI00941650,IPI00940069
Supplementary Information S1	OvCa	OvCa_1	Mudpit_GPM00300000061	Ig kappa chain C region	IPI00940952	ipi.HUMAN.v3.71-random.fasta	25899.3	0.999	2	2	5	6.84e-05	0.22	SGVPSRFSGSGSGTDFT	E	L	0.95	7.05	0	3	0	0	2	1645.75	78	94	TRUE	IPI00942387,IPI00892569,IPI00853045
Supplementary Information S1	OvCa	OvCa_1	Mudpit_GPM00300000061	Ig kappa chain C region	IPI00940952	ipi.HUMAN.v3.71-random.fasta	25899.3	0.999	2	2	5	6.84e-05	0.22	VCLLNNFYPREA	V	K	0.95	3.37	0	1	0	0	2	1495.74	155	166	FALSE	IPI00942387,IPI00853045,IPI00784985,IPI00550731,IPI00889156,IPI00784865,IPI00941650,IPI00940069,IPI00941203
Supplementary Information S1	OvCa	OvCa_1	Mudpit_GPM00300000061	Ig kappa chain C region	IPI00940952	ipi.HUMAN.v3.71-random.fasta	25899.3	0.999	2	2	5	6.84e-05	0.22	VVCLLNNFYPREA	S	K	0.95	3.4	0	4	0	0	2	1594.81	154	166	FALSE	IPI00942387,IPI00853045,IPI00784985,IPI00550731,IPI00889156,IPI00784865,IPI00941650,IPI00940069,IPI00941203
Supplementary Information S1	OvCa	OvCa_1	Mudpit_GPM00300000061	Ig kappa chain C region	IPI00940952	ipi.HUMAN.v3.71-random.fasta	25899.3	0.999	2	2	5	6.84e-05	0.22	VVCLLNNFYPREAKV	S	Q	0.95	2.25	0	0	2	0	2	1821.97	154	168	FALSE	IPI00942387,IPI00853045,IPI00784985,IPI00550731,IPI00889156,IPI00784865,IPI00941650,IPI00940069,IPI00941203
Supplementary Information S1	OvCa	OvCa_1	Mudpit_GPM00300000061	Ig lambda chain V-III region SH	IPI00382436	ipi.HUMAN.v3.71-random.fasta	11374.6	0.5	1	1	2	2.74e-05	0.102	YQQKPGQAPLL	W	V	0.95	2.92	0	2	0	0	2	1242.68	34	44	TRUE
Supplementary Information S1	OvCa	OvCa_1	Mudpit_GPM00300000061	25 kDa protein	IPI00941543	ipi.HUMAN.v3.71-random.fasta	24724.8	1	1	1	1	1.37e-05	0.22	CLISDFYPGAVT	V	V	0.95	4.52	6	16	0	0	2	1325.61	154	165	FALSE	IPI00719452,IPI00154742,IPI00829877,IPI00744476,IPI00658130,IPI00827875,IPI00944677,IPI00940807,IPI00829640,IPI00887169,IPI00788824
Supplementary Information S1	OvCa	OvCa_1	Mudpit_GPM00300000061	25 kDa protein	IPI00941543	ipi.HUMAN.v3.71-random.fasta	24724.8	1	1	1	1	1.37e-05	0.22	CLISDFYPGAVTV	V	A	0.95	4.06	4	9	0	0	2	1424.68	154	166	FALSE	IPI00719452,IPI00154742,IPI00829877,IPI00744476,IPI00658130,IPI00827875,IPI00944677,IPI00940807,IPI00829640,IPI00887169,IPI00788824
Supplementary Information S1	OvCa	OvCa_1	Mudpit_GPM00300000061	25 kDa protein	IPI00941543	ipi.HUMAN.v3.71-random.fasta	24724.8	1	1	1	1	1.37e-05	0.22	FPPSSEELQANKATLVCLISDFYPGAVT	L	V	0.95	4.01	0	0	1	0	2	3054.51	138	165	FALSE	IPI00719452,IPI00154742,IPI00829877,IPI00744476,IPI00658130,IPI00827875,IPI00944677,IPI00940807,IPI00829640,IPI00887169,IPI00788824
Supplementary Information S1	OvCa	OvCa_1	Mudpit_GPM00300000061	25 kDa protein	IPI00941543	ipi.HUMAN.v3.71-random.fasta	24724.8	1	1	1	1	1.37e-05	0.22	LFPPSSEELQANKATLVCLISDFYPGAVT	T	V	0.95	4.23	0	0	4	0	2	3167.6	137	165	FALSE	IPI00719452,IPI00154742,IPI00829877,IPI00744476,IPI00658130,IPI00827875,IPI00944677,IPI00940807,IPI00829640,IPI00887169,IPI00788824
Supplementary Information S1	OvCa	OvCa_1	Mudpit_GPM00300000061	25 kDa protein	IPI00941543	ipi.HUMAN.v3.71-random.fasta	24724.8	1	1	1	1	1.37e-05	0.22	LQANKATLVCLISDFYPGAVT	E	V	0.95	7.01	0	19	0	0	2	2281.19	145	165	FALSE	IPI00719452,IPI00154742,IPI00829877,IPI00744476,IPI00658130,IPI00827875,IPI00944677,IPI00940807,IPI00829640,IPI00887169,IPI00788824
Supplementary Information S1	OvCa	OvCa_1	Mudpit_GPM00300000061	25 kDa protein	IPI00941543	ipi.HUMAN.v3.71-random.fasta	24724.8	1	1	1	1	1.37e-05	0.22	LQANKATLVCLISDFYPGAVTV	E	A	0.95	5.77	0	6	0	0	2	2380.26	145	166	FALSE	IPI00719452,IPI00154742,IPI00829877,IPI00744476,IPI00658130,IPI00827875,IPI00944677,IPI00940807,IPI00829640,IPI00887169,IPI00788824
Supplementary Information S1	OvCa	OvCa_1	Mudpit_GPM00300000061	25 kDa protein	IPI00941543	ipi.HUMAN.v3.71-random.fasta	24724.8	1	1	1	1	1.37e-05	0.22	LVCLISDFYPGAVT	T	V	0.95	2.96	0	2	0	0	2	1554.79	152	165	FALSE	IPI00719452,IPI00154742,IPI00829877,IPI00744476,IPI00658130,IPI00827875,IPI00944677,IPI00940807,IPI00829640,IPI00887169,IPI00788824
Supplementary Information S1	OvCa	OvCa_1	Mudpit_GPM00300000061	25 kDa protein	IPI00941543	ipi.HUMAN.v3.71-random.fasta	24724.8	1	1	1	1	1.37e-05	0.22	LVCLISDFYPGAVTV	T	A	0.95	2.74	0	1	0	0	2	1653.86	152	166	FALSE	IPI00719452,IPI00154742,IPI00829877,IPI00744476,IPI00658130,IPI00827875,IPI00944677,IPI00940807,IPI00829640,IPI00887169,IPI00788824
Supplementary Information S1	OvCa	OvCa_1	Mudpit_GPM00300000061	25 kDa protein	IPI00941543	ipi.HUMAN.v3.71-random.fasta	24724.8	1	1	1	1	1.37e-05	0.22	NKATLVCLISDFYPGAVT	A	V	0.95	6.55	0	10	0	0	2	1969.01	148	165	FALSE	IPI00719452,IPI00154742,IPI00829877,IPI00744476,IPI00658130,IPI00827875,IPI00944677,IPI00940807,IPI00829640,IPI00887169,IPI00788824
Supplementary Information S1	OvCa	OvCa_1	Mudpit_GPM00300000061	25 kDa protein	IPI00941543	ipi.HUMAN.v3.71-random.fasta	24724.8	1	1	1	1	1.37e-05	0.22	NKATLVCLISDFYPGAVTV	A	A	0.95	5.59	0	5	0	0	2	2068.08	148	166	FALSE	IPI00719452,IPI00154742,IPI00829877,IPI00744476,IPI00658130,IPI00827875,IPI00944677,IPI00940807,IPI00829640,IPI00887169,IPI00788824
Supplementary Information S1	OvCa	OvCa_1	Mudpit_GPM00300000061	25 kDa protein	IPI00941543	ipi.HUMAN.v3.71-random.fasta	24724.8	1	1	1	1	1.37e-05	0.22	QANKATLVCLISDFYPGAVT	L	V	0.95	6.29	0	11	0	0	2	2168.11	146	165	FALSE	IPI00719452,IPI00154742,IPI00829877,IPI00744476,IPI00658130,IPI00827875,IPI00944677,IPI00940807,IPI00829640,IPI00887169,IPI00788824
Supplementary Information S1	OvCa	OvCa_1	Mudpit_GPM00300000061	25 kDa protein	IPI00941543	ipi.HUMAN.v3.71-random.fasta	24724.8	1	1	1	1	1.37e-05	0.22	QANKATLVCLISDFYPGAVTV	L	A	0.95	5.03	0	7	0	0	2	2267.17	146	166	FALSE	IPI00719452,IPI00154742,IPI00829877,IPI00744476,IPI00658130,IPI00827875,IPI00944677,IPI00940807,IPI00829640,IPI00887169,IPI00788824
Supplementary Information S1	OvCa	OvCa_1	Mudpit_GPM00300000061	25 kDa protein	IPI00941543	ipi.HUMAN.v3.71-random.fasta	24724.8	1	1	1	1	1.37e-05	0.22	QPKANPTVTLFPPSSEELQANKATLVCL	G	I	0.95	2.6	0	0	1	0	2	3053.6	128	155	TRUE
Supplementary Information S1	OvCa	OvCa_1	Mudpit_GPM00300000061	25 kDa protein	IPI00941543	ipi.HUMAN.v3.71-random.fasta	24724.8	1	1	1	1	1.37e-05	0.22	TLFPPSSEELQANKATLVCLISDFYPGAVT	V	V	0.95	6.46	0	0	5	0	2	3268.65	136	165	FALSE	IPI00719452,IPI00154742,IPI00829877,IPI00744476,IPI00658130,IPI00827875,IPI00944677,IPI00940807,IPI00829640,IPI00887169,IPI00788824
Supplementary Information S1	OvCa	OvCa_1	Mudpit_GPM00300000061	25 kDa protein	IPI00941543	ipi.HUMAN.v3.71-random.fasta	24724.8	1	1	1	1	1.37e-05	0.22	TLFPPSSEELQANKATLVCLISDFYPGAVTV	V	A	0.95	3.8	0	0	1	0	2	3367.71	136	166	FALSE	IPI00719452,IPI00154742,IPI00829877,IPI00744476,IPI00658130,IPI00827875,IPI00944677,IPI00940807,IPI00829640,IPI00887169,IPI00788824
Supplementary Information S1	OvCa	OvCa_1	Mudpit_GPM00300000061	25 kDa protein	IPI00941543	ipi.HUMAN.v3.71-random.fasta	24724.8	1	1	1	1	1.37e-05	0.22	TLVCLISDFYPGAVT	A	V	0.95	5.8	0	9	0	0	2	1655.84	151	165	FALSE	IPI00719452,IPI00154742,IPI00829877,IPI00744476,IPI00658130,IPI00827875,IPI00944677,IPI00940807,IPI00829640,IPI00887169,IPI00788824
Supplementary Information S1	OvCa	OvCa_1	Mudpit_GPM00300000061	25 kDa protein	IPI00941543	ipi.HUMAN.v3.71-random.fasta	24724.8	1	1	1	1	1.37e-05	0.22	TLVCLISDFYPGAVTV	A	A	0.95	4.19	0	1	0	0	2	1754.9	151	166	FALSE	IPI00719452,IPI00154742,IPI00829877,IPI00744476,IPI00658130,IPI00827875,IPI00944677,IPI00940807,IPI00829640,IPI00887169,IPI00788824
Supplementary Information S1	OvCa	OvCa_1	Mudpit_GPM00300000061	25 kDa protein	IPI00941543	ipi.HUMAN.v3.71-random.fasta	24724.8	1	1	1	1	1.37e-05	0.22	VCLISDFYPGAVT	L	V	0.95	5.39	0	43	0	0	2	1441.7	153	165	FALSE	IPI00719452,IPI00154742,IPI00829877,IPI00744476,IPI00658130,IPI00827875,IPI00944677,IPI00940807,IPI00829640,IPI00887169,IPI00788824
Supplementary Information S1	OvCa	OvCa_1	Mudpit_GPM00300000061	25 kDa protein	IPI00941543	ipi.HUMAN.v3.71-random.fasta	24724.8	1	1	1	1	1.37e-05	0.22	VCLISDFYPGAVTV	L	A	0.95	5.37	1	12	0	0	2	1540.77	153	166	FALSE	IPI00719452,IPI00154742,IPI00829877,IPI00744476,IPI00658130,IPI00827875,IPI00944677,IPI00940807,IPI00829640,IPI00887169,IPI00788824
Supplementary Information S1	OvCa	OvCa_1	Mudpit_GPM00300000061	25 kDa protein	IPI00941543	ipi.HUMAN.v3.71-random.fasta	24724.8	1	1	1	1	1.37e-05	0.22	WYQQKPGQAPV	H	L	0.95	3.43	0	1	0	0	2	1301.66	53	63	FALSE	IPI00550162,IPI00154742,IPI00829740,IPI00829640
Supplementary Information S1	OvCa	OvCa_1	Mudpit_GPM00300000061	25 kDa protein	IPI00941543	ipi.HUMAN.v3.71-random.fasta	24724.8	1	1	1	1	1.37e-05	0.22	YQQKPGQAPVL	W	V	0.95	2.62	0	1	0	0	2	1228.67	54	64	FALSE	IPI00550162,IPI00154742,IPI00829740,IPI00829640
Supplementary Information S1	OvCa	OvCa_1	Mudpit_GPM00300000061	Microfibrillar-associated protein 2	IPI00022621,IPI00644827	ipi.HUMAN.v3.71-random.fasta	20807.2	0.5	1	1	1	1.37e-05	0.0874	QGQYDLDPLPPFPDHV	A	Q	0.95	2.89	0	1	0	0	2	1820.85	18	33	TRUE
Supplementary Information S1	OvCa	OvCa_1	Mudpit_GPM00300000061	Isoform 1 of Fibrinogen alpha chain	IPI00021885	ipi.HUMAN.v3.71-random.fasta	94955.4	1	22	23	52	0.000711	0.174	ALTDMPQMRM	K	E	0.95	3	0	2	0	0	2	1193.55	250	259	TRUE
Supplementary Information S1	OvCa	OvCa_1	Mudpit_GPM00300000061	Isoform 1 of Fibrinogen alpha chain	IPI00021885	ipi.HUMAN.v3.71-random.fasta	94955.4	1	22	23	52	0.000711	0.174	FRVGSEAEGY	H	A	0.95	4.04	0	4	0	0	2	1114.52	742	751	TRUE
Supplementary Information S1	OvCa	OvCa_1	Mudpit_GPM00300000061	Isoform 1 of Fibrinogen alpha chain	IPI00021885	ipi.HUMAN.v3.71-random.fasta	94955.4	1	22	23	52	0.000711	0.174	GSTGNRNPGSSGTGGTATWKPGSSGP	P	G	0.95	3.17	0	0	1	0	2	2375.1	303	328	TRUE
Supplementary Information S1	OvCa	OvCa_1	Mudpit_GPM00300000061	Isoform 1 of Fibrinogen alpha chain	IPI00021885	ipi.HUMAN.v3.71-random.fasta	94955.4	1	22	23	52	0.000711	0.174	GSWNSGSSGPGSTGNRNPGSSGTGGTATWKPGSSGP	A	G	0.95	6.96	0	0	3	0	2	3291.47	293	328	TRUE
Supplementary Information S1	OvCa	OvCa_1	Mudpit_GPM00300000061	Isoform 1 of Fibrinogen alpha chain	IPI00021885	ipi.HUMAN.v3.71-random.fasta	94955.4	1	22	23	52	0.000711	0.174	IYYPGGSYDPRNNSPYEIENG	G	V	0.95	6.89	0	2	0	0	2	2405.07	820	840	TRUE
Supplementary Information S1	OvCa	OvCa_1	Mudpit_GPM00300000061	Isoform 1 of Fibrinogen alpha chain	IPI00021885	ipi.HUMAN.v3.71-random.fasta	94955.4	1	22	23	52	0.000711	0.174	LEDWAGNEAYAEYH	E	F	0.95	8.7	0	2	0	0	2	1667.7	728	741	TRUE
Supplementary Information S1	OvCa	OvCa_1	Mudpit_GPM00300000061	Isoform 1 of Fibrinogen alpha chain	IPI00021885	ipi.HUMAN.v3.71-random.fasta	94955.4	1	22	23	52	0.000711	0.174	NIKLPGSSKIFSVYCDQETSLGGWL	F	L	0.95	3.38	0	0	4	0	2	2799.4	649	673	TRUE
Supplementary Information S1	OvCa	OvCa_1	Mudpit_GPM00300000061	Isoform 1 of Fibrinogen alpha chain	IPI00021885	ipi.HUMAN.v3.71-random.fasta	94955.4	1	22	23	52	0.000711	0.174	NSGSSGPGSTGNRNPGSSGTGGTATWKPGSSGP	W	G	0.95	6.6	0	0	2	0	2	2961.33	296	328	TRUE
Supplementary Information S1	OvCa	OvCa_1	Mudpit_GPM00300000061	Isoform 1 of Fibrinogen alpha chain	IPI00021885	ipi.HUMAN.v3.71-random.fasta	94955.4	1	22	23	52	0.000711	0.174	PSSAGSWNSGSSGPGSTGNRNPGSSGTGGTATWKPGSSGP	N	G	0.95	4.08	0	0	1	0	2	3633.62	289	328	TRUE
Supplementary Information S1	OvCa	OvCa_1	Mudpit_GPM00300000061	Isoform 1 of Fibrinogen alpha chain	IPI00021885	ipi.HUMAN.v3.71-random.fasta	94955.4	1	22	23	52	0.000711	0.174	QLQKVPPEWKALTDMPQ	S	M	0.95	5.59	0	1	0	0	2	1992.03	240	256	TRUE
Supplementary Information S1	OvCa	OvCa_1	Mudpit_GPM00300000061	Isoform 1 of Fibrinogen alpha chain	IPI00021885	ipi.HUMAN.v3.71-random.fasta	94955.4	1	22	23	52	0.000711	0.174	QLQKVPPEWKALTDMPQMR	S	M	0.95	3.7	0	0	3	0	2	2279.17	240	258	TRUE
Supplementary Information S1	OvCa	OvCa_1	Mudpit_GPM00300000061	Isoform 1 of Fibrinogen alpha chain	IPI00021885	ipi.HUMAN.v3.71-random.fasta	94955.4	1	22	23	52	0.000711	0.174	QLQKVPPEWKALTDMPQMRM	S	E	0.95	2.26	0	0	1	0	2	2410.21	240	259	TRUE
Supplementary Information S1	OvCa	OvCa_1	Mudpit_GPM00300000061	Isoform 1 of Fibrinogen alpha chain	IPI00021885	ipi.HUMAN.v3.71-random.fasta	94955.4	1	22	23	52	0.000711	0.174	SAGSWNSGSSGPGSTGNRNPGSSGTGGTATWKPGSSGP	S	G	0.95	5.37	0	0	2	0	2	3449.53	291	328	TRUE
Supplementary Information S1	OvCa	OvCa_1	Mudpit_GPM00300000061	Isoform 1 of Fibrinogen alpha chain	IPI00021885	ipi.HUMAN.v3.71-random.fasta	94955.4	1	22	23	52	0.000711	0.174	SGPGSTGNRNPGSSGTGGTATWKPGSSGP	S	G	0.95	3.59	0	0	1	0	2	2616.2	300	328	TRUE
Supplementary Information S1	OvCa	OvCa_1	Mudpit_GPM00300000061	Isoform 1 of Fibrinogen alpha chain	IPI00021885	ipi.HUMAN.v3.71-random.fasta	94955.4	1	22	23	52	0.000711	0.174	SGSSGPGSTGNRNPGSSGTGGTATWKPGSSGP	N	G	0.95	3.39	0	0	3	0	2	2847.29	297	328	TRUE
Supplementary Information S1	OvCa	OvCa_1	Mudpit_GPM00300000061	Isoform 1 of Fibrinogen alpha chain	IPI00021885	ipi.HUMAN.v3.71-random.fasta	94955.4	1	22	23	52	0.000711	0.174	SWNSGSSGPGSTGNRNPGSSGTGGTATWKPGSSGP	G	G	0.95	4	0	0	1	0	2	3234.44	294	328	TRUE
Supplementary Information S1	OvCa	OvCa_1	Mudpit_GPM00300000061	Isoform 1 of Fibrinogen alpha chain	IPI00021885	ipi.HUMAN.v3.71-random.fasta	94955.4	1	22	23	52	0.000711	0.174	TGNRNPGSSGTGGTATWKPGSSGP	S	G	0.95	8.43	0	2	1	0	2	2231.04	305	328	TRUE
Supplementary Information S1	OvCa	OvCa_1	Mudpit_GPM00300000061	Isoform 1 of Fibrinogen alpha chain	IPI00021885	ipi.HUMAN.v3.71-random.fasta	94955.4	1	22	23	52	0.000711	0.174	WAGNEAYAEYH	D	F	0.95	5.74	0	7	0	0	2	1310.54	731	741	TRUE
Supplementary Information S1	OvCa	OvCa_1	Mudpit_GPM00300000061	Isoform 1 of Fibrinogen alpha chain	IPI00021885	ipi.HUMAN.v3.71-random.fasta	94955.4	1	22	23	52	0.000711	0.174	WAGNEAYAEYHF	D	R	0.95	2.43	0	1	0	0	2	1457.61	731	742	TRUE
Supplementary Information S1	OvCa	OvCa_1	Mudpit_GPM00300000061	Isoform 1 of Fibrinogen alpha chain	IPI00021885	ipi.HUMAN.v3.71-random.fasta	94955.4	1	22	23	52	0.000711	0.174	WLGNDYLHL	F	L	0.95	2.72	0	1	0	0	2	1130.56	708	716	TRUE
Supplementary Information S1	OvCa	OvCa_1	Mudpit_GPM00300000061	Isoform 1 of Fibrinogen alpha chain	IPI00021885	ipi.HUMAN.v3.71-random.fasta	94955.4	1	22	23	52	0.000711	0.174	WNSGSSGPGSTGNRNPGSSGTGGTATWKPGSSGP	S	G	0.95	5.19	0	0	3	0	2	3147.41	295	328	TRUE
Supplementary Information S1	OvCa	OvCa_1	Mudpit_GPM00300000061	Isoform 1 of Fibrinogen alpha chain	IPI00021885	ipi.HUMAN.v3.71-random.fasta	94955.4	1	22	23	52	0.000711	0.174	WYNNCQAANLNG	W	I	0.95	3.8	0	4	0	0	2	1424.6	808	819	TRUE
Supplementary Information S1	OvCa	OvCa_1	Mudpit_GPM00300000061	Apolipoprotein C-II	IPI00021856	ipi.HUMAN.v3.71-random.fasta	11266.1	1	8	8	22	0.000301	0.406	TQQPQQDEMPSPTF	G	L	0.95	2.41	0	2	0	0	2	1649.71	23	36	TRUE
Supplementary Information S1	OvCa	OvCa_1	Mudpit_GPM00300000061	Apolipoprotein C-II	IPI00021856	ipi.HUMAN.v3.71-random.fasta	11266.1	1	8	8	22	0.000301	0.406	TQQPQQDEMPSPTFL	G	T	0.95	3.13	0	1	0	0	2	1746.8	23	37	TRUE
Supplementary Information S1	OvCa	OvCa_1	Mudpit_GPM00300000061	Apolipoprotein C-II	IPI00021856	ipi.HUMAN.v3.71-random.fasta	11266.1	1	8	8	22	0.000301	0.406	TYLPAVDEKL	K	R	0.95	3.31	0	4	0	0	2	1148.62	62	71	TRUE
Supplementary Information S1	OvCa	OvCa_1	Mudpit_GPM00300000061	Apolipoprotein C-II	IPI00021856	ipi.HUMAN.v3.71-random.fasta	11266.1	1	8	8	22	0.000301	0.406	TYLPAVDEKLRD	K	L	0.947	2.24	0	1	0	0	2	1419.75	62	73	TRUE
Supplementary Information S1	OvCa	OvCa_1	Mudpit_GPM00300000061	Apolipoprotein C-II	IPI00021856	ipi.HUMAN.v3.71-random.fasta	11266.1	1	8	8	22	0.000301	0.406	WESAKTAAQNL	Y	Y	0.95	2.96	0	4	0	0	2	1218.61	48	58	TRUE
Supplementary Information S1	OvCa	OvCa_1	Mudpit_GPM00300000061	Apolipoprotein C-II	IPI00021856	ipi.HUMAN.v3.71-random.fasta	11266.1	1	8	8	22	0.000301	0.406	WESAKTAAQNLYE	Y	K	0.95	5.41	0	5	0	0	2	1510.72	48	60	TRUE
Supplementary Information S1	OvCa	OvCa_1	Mudpit_GPM00300000061	Apolipoprotein C-II	IPI00021856	ipi.HUMAN.v3.71-random.fasta	11266.1	1	8	8	22	0.000301	0.406	YEKTYLPAVDEK	L	L	0.95	3.7	0	3	0	0	2	1455.74	59	70	TRUE
Supplementary Information S1	OvCa	OvCa_1	Mudpit_GPM00300000061	Apolipoprotein C-II	IPI00021856	ipi.HUMAN.v3.71-random.fasta	11266.1	1	8	8	22	0.000301	0.406	YEKTYLPAVDEKL	L	R	0.95	7	0	2	0	0	2	1568.82	59	71	TRUE
Supplementary Information S1	OvCa	OvCa_1	Mudpit_GPM00300000061	Interferon-induced 17 kDa protein	IPI00375631	ipi.HUMAN.v3.71-random.fasta	17869.4	1	10	12	27	0.000369	0.376	AVHPSGVALQDRVPLASQGLGPGST	L	V	0.95	3.85	0	1	1	0	2	2414.28	46	70	TRUE
Supplementary Information S1	OvCa	OvCa_1	Mudpit_GPM00300000061	Interferon-induced 17 kDa protein	IPI00375631	ipi.HUMAN.v3.71-random.fasta	17869.4	1	10	12	27	0.000369	0.376	AVHPSGVALQDRVPLASQGLGPGSTV	L	L	0.95	3.77	0	0	4	0	2	2513.35	46	71	TRUE
Supplementary Information S1	OvCa	OvCa_1	Mudpit_GPM00300000061	Interferon-induced 17 kDa protein	IPI00375631	ipi.HUMAN.v3.71-random.fasta	17869.4	1	10	12	27	0.000369	0.376	AVHPSGVALQDRVPLASQGLGPGSTVL	L	L	0.95	2.6	0	0	1	0	2	2626.43	46	72	TRUE
Supplementary Information S1	OvCa	OvCa_1	Mudpit_GPM00300000061	Interferon-induced 17 kDa protein	IPI00375631	ipi.HUMAN.v3.71-random.fasta	17869.4	1	10	12	27	0.000369	0.376	GKPLEDQLPLGEYGLKPL	E	S	0.95	4.68	0	2	1	0	2	1967.09	128	145	TRUE
Supplementary Information S1	OvCa	OvCa_1	Mudpit_GPM00300000061	Interferon-induced 17 kDa protein	IPI00375631	ipi.HUMAN.v3.71-random.fasta	17869.4	1	10	12	27	0.000369	0.376	LTVKMLAGNEF	D	Q	0.95	5.12	0	7	0	0	2	1222.65	5	15	TRUE
Supplementary Information S1	OvCa	OvCa_1	Mudpit_GPM00300000061	Interferon-induced 17 kDa protein	IPI00375631	ipi.HUMAN.v3.71-random.fasta	17869.4	1	10	12	27	0.000369	0.376	LTVKMLAGNEFQ	D	V	0.95	4.42	0	1	0	0	2	1350.71	5	16	TRUE
Supplementary Information S1	OvCa	OvCa_1	Mudpit_GPM00300000061	Interferon-induced 17 kDa protein	IPI00375631	ipi.HUMAN.v3.71-random.fasta	17869.4	1	10	12	27	0.000369	0.376	WLTFEGKPLEDQLPL	F	G	0.95	5.54	0	4	0	0	2	1785.94	123	137	TRUE
Supplementary Information S1	OvCa	OvCa_1	Mudpit_GPM00300000061	Interferon-induced 17 kDa protein	IPI00375631	ipi.HUMAN.v3.71-random.fasta	17869.4	1	10	12	27	0.000369	0.376	WLTFEGKPLEDQLPLG	F	E	0.95	4.4	0	3	0	0	2	1842.96	123	138	TRUE
Supplementary Information S1	OvCa	OvCa_1	Mudpit_GPM00300000061	Interferon-induced 17 kDa protein	IPI00375631	ipi.HUMAN.v3.71-random.fasta	17869.4	1	10	12	27	0.000369	0.376	WLTFEGKPLEDQLPLGEYGLK	F	P	0.95	2.51	0	0	1	0	2	2433.27	123	143	TRUE
Supplementary Information S1	OvCa	OvCa_1	Mudpit_GPM00300000061	Interferon-induced 17 kDa protein	IPI00375631	ipi.HUMAN.v3.71-random.fasta	17869.4	1	10	12	27	0.000369	0.376	WLTFEGKPLEDQLPLGEYGLKPL	F	S	0.95	3.09	0	1	0	0	2	2643.41	123	145	TRUE
Supplementary Information S1	OvCa	OvCa_1	Mudpit_GPM00300000061	Isoform 1 of Vascular cell adhesion protein 1	IPI00018136	ipi.HUMAN.v3.71-random.fasta	81259.8	0.5	1	2	4	5.47e-05	0.0244	IVQEKPFTVEISPGPRIA	L	A	0.95	3.51	0	1	3	0	2	1981.11	307	324	TRUE
Supplementary Information S1	OvCa	OvCa_1	Mudpit_GPM00300000061	Agrin	IPI00374563,IPI00514026	ipi.HUMAN.v3.71-random.fasta	214820	1	11	12	90	0.00123	0.0352	AIVDGHLQLSYNLGSQPVVL	L	R	0.95	7.47	0	14	0	0	2	2123.15	1922	1941	TRUE
Supplementary Information S1	OvCa	OvCa_1	Mudpit_GPM00300000061	Agrin	IPI00374563,IPI00514026	ipi.HUMAN.v3.71-random.fasta	214820	1	11	12	90	0.00123	0.0352	DTDGALWLGGLPELPVGPALPKAYGTGF	L	V	0.95	6.6	0	6	7	0	2	2812.46	1986	2013	TRUE
Supplementary Information S1	OvCa	OvCa_1	Mudpit_GPM00300000061	Agrin	IPI00374563,IPI00514026	ipi.HUMAN.v3.71-random.fasta	214820	1	11	12	90	0.00123	0.0352	IVDGHLQLSYNLGSQPVVL	A	R	0.95	5.47	0	6	0	0	2	2052.11	1923	1941	TRUE
Supplementary Information S1	OvCa	OvCa_1	Mudpit_GPM00300000061	Agrin	IPI00374563,IPI00514026	ipi.HUMAN.v3.71-random.fasta	214820	1	11	12	90	0.00123	0.0352	LAIVDGHLQLSYNLGSQPVVL	A	R	0.95	6.96	0	5	0	0	2	2236.23	1921	1941	TRUE
Supplementary Information S1	OvCa	OvCa_1	Mudpit_GPM00300000061	Agrin	IPI00374563,IPI00514026	ipi.HUMAN.v3.71-random.fasta	214820	1	11	12	90	0.00123	0.0352	SAGDVDTLAFDGRT	K	F	0.95	4.41	0	1	0	0	2	1424.67	1860	1873	TRUE
Supplementary Information S1	OvCa	OvCa_1	Mudpit_GPM00300000061	Agrin	IPI00374563,IPI00514026	ipi.HUMAN.v3.71-random.fasta	214820	1	11	12	90	0.00123	0.0352	SAGDVDTLAFDGRTF	K	V	0.95	7.66	0	4	0	0	2	1571.73	1860	1874	TRUE
Supplementary Information S1	OvCa	OvCa_1	Mudpit_GPM00300000061	Agrin	IPI00374563,IPI00514026	ipi.HUMAN.v3.71-random.fasta	214820	1	11	12	90	0.00123	0.0352	SAGDVDTLAFDGRTFV	K	E	0.95	8.59	0	7	0	0	2	1670.8	1860	1875	TRUE
Supplementary Information S1	OvCa	OvCa_1	Mudpit_GPM00300000061	Agrin	IPI00374563,IPI00514026	ipi.HUMAN.v3.71-random.fasta	214820	1	11	12	90	0.00123	0.0352	SAGDVDTLAFDGRTFVEYL	K	N	0.95	8.08	0	13	0	0	2	2075.99	1860	1878	TRUE
Supplementary Information S1	OvCa	OvCa_1	Mudpit_GPM00300000061	Agrin	IPI00374563,IPI00514026	ipi.HUMAN.v3.71-random.fasta	214820	1	11	12	90	0.00123	0.0352	SAGDVDTLAFDGRTFVEYLNA	K	V	0.95	8.8	0	25	0	0	2	2261.07	1860	1880	TRUE
Supplementary Information S1	OvCa	OvCa_1	Mudpit_GPM00300000061	Agrin	IPI00374563,IPI00514026	ipi.HUMAN.v3.71-random.fasta	214820	1	11	12	90	0.00123	0.0352	SAGDVDTLAFDGRTFVEYLNAVT	K	E	0.95	3.85	0	1	0	0	2	2461.19	1860	1882	TRUE
Supplementary Information S1	OvCa	OvCa_1	Mudpit_GPM00300000061	Agrin	IPI00374563,IPI00514026	ipi.HUMAN.v3.71-random.fasta	214820	1	11	12	90	0.00123	0.0352	SYNLGSQPVVL	L	R	0.95	3.92	1	0	0	0	2	1176.63	1931	1941	TRUE
Supplementary Information S1	OvCa	OvCa_1	Mudpit_GPM00300000061	Collagen alpha-2(V) chain	IPI00739099	ipi.HUMAN.v3.71-random.fasta	144892	1	2	2	5	6.84e-05	0.046	VGSPGLPGAIGTDGTPGAKGPTGSPGTSGPPGSAGPPGSPGP	P	Q	0.95	6.64	0	0	3	0	2	3617.69	413	454	TRUE
Supplementary Information S1	OvCa	OvCa_1	Mudpit_GPM00300000061	Collagen alpha-2(V) chain	IPI00739099	ipi.HUMAN.v3.71-random.fasta	144892	1	2	2	5	6.84e-05	0.046	VQGPEGKLGPLGAPGEDGRPGPPGSIG	G	I	0.95	2.57	0	0	2	0	2	2544.27	580	606	TRUE
Supplementary Information S1	OvCa	OvCa_1	Mudpit_GPM00300000061	Ig kappa chain V-I region AU	IPI00003111	ipi.HUMAN.v3.71-random.fasta	12831	1	5	5	13	0.000178	0.342	ETGVPSRFSGSGSGTDFT	L	F	0.95	2.48	0	1	0	0	2	1788.8	77	94	TRUE
Supplementary Information S1	OvCa	OvCa_1	Mudpit_GPM00300000061	Ig kappa chain V-I region AU	IPI00003111	ipi.HUMAN.v3.71-random.fasta	12831	1	5	5	13	0.000178	0.342	LETGVPSRFSGSGSGTDF	N	T	0.95	2.49	0	2	0	0	2	1800.84	76	93	TRUE
Supplementary Information S1	OvCa	OvCa_1	Mudpit_GPM00300000061	Ig kappa chain V-I region AU	IPI00003111	ipi.HUMAN.v3.71-random.fasta	12831	1	5	5	13	0.000178	0.342	LETGVPSRFSGSGSGTDFT	N	F	0.95	7.74	0	6	0	0	2	1901.89	76	94	TRUE
Supplementary Information S1	OvCa	OvCa_1	Mudpit_GPM00300000061	Ig kappa chain V-I region AU	IPI00003111	ipi.HUMAN.v3.71-random.fasta	12831	1	5	5	13	0.000178	0.342	LETGVPSRFSGSGSGTDFTFTI	N	S	0.95	4.24	0	1	0	0	2	2263.09	76	97	TRUE
Supplementary Information S1	OvCa	OvCa_1	Mudpit_GPM00300000061	Ig kappa chain V-I region AU	IPI00003111	ipi.HUMAN.v3.71-random.fasta	12831	1	5	5	13	0.000178	0.342	SLQPEDIATYYCQQYDNL	S	-	0.95	6.22	0	3	0	0	2	2220.98	99	116	TRUE
Supplementary Information S1	OvCa	OvCa_1	Mudpit_GPM00300000061	Aminopeptidase N	IPI00221224	ipi.HUMAN.v3.71-random.fasta	109524	1	3	3	9	0.000123	0.0248	FIVSEFDYVEKQA	A	S	0.95	3.68	0	1	0	0	2	1574.77	282	294	TRUE
Supplementary Information S1	OvCa	OvCa_1	Mudpit_GPM00300000061	Aminopeptidase N	IPI00221224	ipi.HUMAN.v3.71-random.fasta	109524	1	3	3	9	0.000123	0.0248	IVSEFDYVEKQA	F	S	0.95	5.07	0	5	0	0	2	1427.71	283	294	TRUE
Supplementary Information S1	OvCa	OvCa_1	Mudpit_GPM00300000061	Aminopeptidase N	IPI00221224	ipi.HUMAN.v3.71-random.fasta	109524	1	3	3	9	0.000123	0.0248	VVLQWFTENSK	E	-	0.95	4.89	0	3	0	0	2	1350.71	957	967	TRUE
Supplementary Information S1	OvCa	OvCa_1	Mudpit_GPM00300000061	Histone H2B type 1-K	IPI00419833	ipi.HUMAN.v3.71-random.fasta	13872.6	0.998	2	2	16	0.000219	0.127	FVNDIFERI	S	A	0.95	2.36	0	2	0	0	2	1152.61	66	74	TRUE	IPI00020101,IPI00018534
Supplementary Information S1	OvCa	OvCa_1	Mudpit_GPM00300000061	Histone H2B type 1-K	IPI00419833	ipi.HUMAN.v3.71-random.fasta	13872.6	0.998	2	2	16	0.000219	0.127	FVNDIFERIAGEASRL	S	A	0.95	5.2	0	0	14	0	2	1836.96	66	81	TRUE	IPI00020101
Supplementary Information S1	OvCa	OvCa_1	Mudpit_GPM00300000061	Poliovirus receptor-related protein 4	IPI00043992	ipi.HUMAN.v3.71-random.fasta	55435.1	0.5	1	1	5	6.84e-05	0.0412	VPPLPSLNPGPALEEGQGLTL	L	A	0.95	8.33	0	5	0	0	2	2099.14	147	167	TRUE
Supplementary Information S1	OvCa	OvCa_1	Mudpit_GPM00300000061	Protein-lysine 6-oxidase	IPI00002802	ipi.HUMAN.v3.71-random.fasta	46926.2	1	2	2	4	5.47e-05	0.0528	GQQQPPREPPAAPGAWRQQ	A	I	0.95	2.54	0	0	2	0	2	2099.05	27	45	TRUE
Supplementary Information S1	OvCa	OvCa_1	Mudpit_GPM00300000061	Protein-lysine 6-oxidase	IPI00002802	ipi.HUMAN.v3.71-random.fasta	46926.2	1	2	2	4	5.47e-05	0.0528	PAAGQQQPPREPPAAPGAWRQQ	P	I	0.95	3.33	0	0	2	0	2	2338.18	24	45	TRUE
Supplementary Information S1	OvCa	OvCa_1	Mudpit_GPM00300000061	Collagen alpha-1(VI) chain	IPI00291136	ipi.HUMAN.v3.71-random.fasta	108513	1	2	2	7	9.57e-05	0.0185	DFINDATDVNDALGYVTRF	M	Y	0.95	11.4	0	4	0	0	2	2146.01	908	926	TRUE
Supplementary Information S1	OvCa	OvCa_1	Mudpit_GPM00300000061	Collagen alpha-1(VI) chain	IPI00291136	ipi.HUMAN.v3.71-random.fasta	108513	1	2	2	7	9.57e-05	0.0185	FINDATDVNDALGYVTR	D	F	0.95	9.14	0	3	0	0	2	1883.91	909	925	TRUE
Supplementary Information S1	OvCa	OvCa_1	Mudpit_GPM00300000061	Isoform 2 of Inter-alpha-trypsin inhibitor heavy chain H4	IPI00218192,IPI00896413,IPI00896419,IPI00922043,IPI00944960	ipi.HUMAN.v3.71-random.fasta	101224	1	13	14	30	0.00041	0.0952	FSVMPGLKM	L	T	0.95	2.62	0	3	0	0	2	1009.52	803	811	TRUE
Supplementary Information S1	OvCa	OvCa_1	Mudpit_GPM00300000061	Isoform 2 of Inter-alpha-trypsin inhibitor heavy chain H4	IPI00218192,IPI00896413,IPI00896419,IPI00922043,IPI00944960	ipi.HUMAN.v3.71-random.fasta	101224	1	13	14	30	0.00041	0.0952	FSVMPGLKMTM	L	D	0.95	4.49	0	4	0	0	2	1241.61	803	813	TRUE
Supplementary Information S1	OvCa	OvCa_1	Mudpit_GPM00300000061	Isoform 2 of Inter-alpha-trypsin inhibitor heavy chain H4	IPI00218192,IPI00896413,IPI00896419,IPI00922043,IPI00944960	ipi.HUMAN.v3.71-random.fasta	101224	1	13	14	30	0.00041	0.0952	FSVMPGLKMTMDKTGL	L	L	0.95	3.62	0	2	0	0	2	1755.89	803	818	TRUE
Supplementary Information S1	OvCa	OvCa_1	Mudpit_GPM00300000061	Isoform 2 of Inter-alpha-trypsin inhibitor heavy chain H4	IPI00218192,IPI00896413,IPI00896419,IPI00922043,IPI00944960	ipi.HUMAN.v3.71-random.fasta	101224	1	13	14	30	0.00041	0.0952	FSVMPGLKMTMDKTGLLL	L	L	0.95	3.92	0	1	4	0	2	1982.05	803	820	TRUE
Supplementary Information S1	OvCa	OvCa_1	Mudpit_GPM00300000061	Isoform 2 of Inter-alpha-trypsin inhibitor heavy chain H4	IPI00218192,IPI00896413,IPI00896419,IPI00922043,IPI00944960	ipi.HUMAN.v3.71-random.fasta	101224	1	13	14	30	0.00041	0.0952	IKILDDLSPRDQFNL	L	I	0.95	2.85	0	1	0	0	2	1786.97	298	312	TRUE
Supplementary Information S1	OvCa	OvCa_1	Mudpit_GPM00300000061	Isoform 2 of Inter-alpha-trypsin inhibitor heavy chain H4	IPI00218192,IPI00896413,IPI00896419,IPI00922043,IPI00944960	ipi.HUMAN.v3.71-random.fasta	101224	1	13	14	30	0.00041	0.0952	LLLSDPDKVTIGL	L	L	0.95	2.89	0	2	0	0	2	1383.81	819	831	TRUE
Supplementary Information S1	OvCa	OvCa_1	Mudpit_GPM00300000061	Isoform 2 of Inter-alpha-trypsin inhibitor heavy chain H4	IPI00218192,IPI00896413,IPI00896419,IPI00922043,IPI00944960	ipi.HUMAN.v3.71-random.fasta	101224	1	13	14	30	0.00041	0.0952	LLLSDPDKVTIGLL	L	F	0.95	2.6	0	2	0	0	2	1496.89	819	832	TRUE
Supplementary Information S1	OvCa	OvCa_1	Mudpit_GPM00300000061	Isoform 2 of Inter-alpha-trypsin inhibitor heavy chain H4	IPI00218192,IPI00896413,IPI00896419,IPI00922043,IPI00944960	ipi.HUMAN.v3.71-random.fasta	101224	1	13	14	30	0.00041	0.0952	LSDPDKVTIGL	L	L	0.95	2.27	0	1	0	0	2	1157.64	821	831	TRUE
Supplementary Information S1	OvCa	OvCa_1	Mudpit_GPM00300000061	Isoform 2 of Inter-alpha-trypsin inhibitor heavy chain H4	IPI00218192,IPI00896413,IPI00896419,IPI00922043,IPI00944960	ipi.HUMAN.v3.71-random.fasta	101224	1	13	14	30	0.00041	0.0952	LSDPDKVTIGLLFWDGRGEGLRL	L	L	0.95	2.47	0	0	0	1	2	2557.38	821	843	TRUE
Supplementary Information S1	OvCa	OvCa_1	Mudpit_GPM00300000061	Isoform 2 of Inter-alpha-trypsin inhibitor heavy chain H4	IPI00218192,IPI00896413,IPI00896419,IPI00922043,IPI00944960	ipi.HUMAN.v3.71-random.fasta	101224	1	13	14	30	0.00041	0.0952	LSDPEQGVEVTGQYEREKAG	L	F	0.95	3.1	0	2	0	0	2	2192.05	744	763	TRUE
Supplementary Information S1	OvCa	OvCa_1	Mudpit_GPM00300000061	Isoform 2 of Inter-alpha-trypsin inhibitor heavy chain H4	IPI00218192,IPI00896413,IPI00896419,IPI00922043,IPI00944960	ipi.HUMAN.v3.71-random.fasta	101224	1	13	14	30	0.00041	0.0952	PDPAVSRVMNM	N	K	0.948	2.25	0	1	0	0	2	1216.58	674	684	TRUE
Supplementary Information S1	OvCa	OvCa_1	Mudpit_GPM00300000061	Isoform 2 of Inter-alpha-trypsin inhibitor heavy chain H4	IPI00218192,IPI00896413,IPI00896419,IPI00922043,IPI00944960	ipi.HUMAN.v3.71-random.fasta	101224	1	13	14	30	0.00041	0.0952	PGLKMTMDKTGLLL	M	L	0.95	3.52	0	5	0	0	2	1517.84	807	820	TRUE
Supplementary Information S1	OvCa	OvCa_1	Mudpit_GPM00300000061	Isoform 2 of Inter-alpha-trypsin inhibitor heavy chain H4	IPI00218192,IPI00896413,IPI00896419,IPI00922043,IPI00944960	ipi.HUMAN.v3.71-random.fasta	101224	1	13	14	30	0.00041	0.0952	SVMPGLKMTMDKTGLLL	F	L	0.948	2.24	0	1	0	0	2	1834.98	804	820	TRUE
Supplementary Information S1	OvCa	OvCa_1	Mudpit_GPM00300000061	Plasminogen	IPI00019580,IPI00025327	ipi.HUMAN.v3.71-random.fasta	90549.4	0.5	1	2	3	4.1e-05	0.0148	LDDYVNTQGASL	P	F	0.95	3.08	1	2	0	0	2	1295.61	22	33	TRUE
Supplementary Information S1	OvCa	OvCa_1	Mudpit_GPM00300000061	Protein S100-A8	IPI00007047	ipi.HUMAN.v3.71-random.fasta	10816.9	1	5	5	16	0.000219	0.409	FKELDINTDGAVNFQEF	W	L	0.95	8.62	0	3	0	0	2	1986.95	55	71	TRUE
Supplementary Information S1	OvCa	OvCa_1	Mudpit_GPM00300000061	Protein S100-A8	IPI00007047	ipi.HUMAN.v3.71-random.fasta	10816.9	1	5	5	16	0.000219	0.409	MLTELEKALNS	-	I	0.95	3.51	0	2	0	0	2	1248.65	1	11	TRUE
Supplementary Information S1	OvCa	OvCa_1	Mudpit_GPM00300000061	Protein S100-A8	IPI00007047	ipi.HUMAN.v3.71-random.fasta	10816.9	1	5	5	16	0.000219	0.409	MLTELEKALNSIIDV	-	Y	0.95	5.15	0	5	0	0	2	1704.91	1	15	TRUE
Supplementary Information S1	OvCa	OvCa_1	Mudpit_GPM00300000061	Protein S100-A8	IPI00007047	ipi.HUMAN.v3.71-random.fasta	10816.9	1	5	5	16	0.000219	0.409	MLTELEKALNSIIDVYHKY	-	S	0.95	2.52	0	0	1	0	2	2296.19	1	19	TRUE
Supplementary Information S1	OvCa	OvCa_1	Mudpit_GPM00300000061	Protein S100-A8	IPI00007047	ipi.HUMAN.v3.71-random.fasta	10816.9	1	5	5	16	0.000219	0.409	MLTELEKALNSIIDVYHKYSL	-	I	0.95	4.57	0	0	5	0	2	2496.31	1	21	TRUE
Supplementary Information S1	OvCa	OvCa_1	Mudpit_GPM00300000061	Antithrombin-III	IPI00032179	ipi.HUMAN.v3.71-random.fasta	52586	1	3	3	7	9.57e-05	0.0539	DTISEKTSDQIHFF	F	F	0.95	6.06	0	2	0	0	2	1667.79	141	154	TRUE
Supplementary Information S1	OvCa	OvCa_1	Mudpit_GPM00300000061	Antithrombin-III	IPI00032179	ipi.HUMAN.v3.71-random.fasta	52586	1	3	3	7	9.57e-05	0.0539	TISEKTSDQIHFF	D	F	0.95	4.66	0	4	0	0	2	1552.76	142	154	TRUE
Supplementary Information S1	OvCa	OvCa_1	Mudpit_GPM00300000061	Antithrombin-III	IPI00032179	ipi.HUMAN.v3.71-random.fasta	52586	1	3	3	7	9.57e-05	0.0539	VLVNTIYFKGL	L	W	0.95	2.7	0	1	0	0	2	1266.75	246	256	TRUE
Supplementary Information S1	OvCa	OvCa_1	Mudpit_GPM00300000061	Glutathione S-transferase P	IPI00219757	ipi.HUMAN.v3.71-random.fasta	23338.7	0.5	1	1	1	1.37e-05	0.0857	FLASPEYVNLPINGNGKQ	A	-	0.95	2.37	0	1	0	0	2	1961.01	193	210	TRUE
Supplementary Information S1	OvCa	OvCa_1	Mudpit_GPM00300000061	elastin isoform c precursor	IPI00177942,IPI00829923,IPI00902812,IPI00926323,IPI00926794,IPI00926971	ipi.HUMAN.v3.71-random.fasta	59931.2	0.995	1	1	1	1.37e-05	0.0217	PGALVPGGVADAAAA	F	Y	0.95	2.82	1	0	0	0	2	1236.66	88	102	TRUE	IPI00514508,IPI00163202,IPI00925620,IPI00514196,IPI00472548
Supplementary Information S1	OvCa	OvCa_1	Mudpit_GPM00300000061	Putative uncharacterized protein	IPI00010402,IPI00746352,IPI00955848	ipi.HUMAN.v3.71-random.fasta	23820.2	1	9	11	91	0.00124	0.0796	AVEQNTLQEFLK	E	L	0.95	5.09	0	5	0	0	2	1419.75	213	224	TRUE
Supplementary Information S1	OvCa	OvCa_1	Mudpit_GPM00300000061	Putative uncharacterized protein	IPI00010402,IPI00746352,IPI00955848	ipi.HUMAN.v3.71-random.fasta	23820.2	1	9	11	91	0.00124	0.0796	AVEQNTLQEFLKLA	E	-	0.95	3.52	0	7	2	0	2	1603.87	213	226	TRUE
Supplementary Information S1	OvCa	OvCa_1	Mudpit_GPM00300000061	Putative uncharacterized protein	IPI00010402,IPI00746352,IPI00955848	ipi.HUMAN.v3.71-random.fasta	23820.2	1	9	11	91	0.00124	0.0796	FVEAVEQNTLQEF	L	L	0.95	5.39	0	1	0	0	2	1553.75	210	222	TRUE
Supplementary Information S1	OvCa	OvCa_1	Mudpit_GPM00300000061	Putative uncharacterized protein	IPI00010402,IPI00746352,IPI00955848	ipi.HUMAN.v3.71-random.fasta	23820.2	1	9	11	91	0.00124	0.0796	FVEAVEQNTLQEFLK	L	L	0.95	9.01	0	8	0	0	2	1794.93	210	224	TRUE
Supplementary Information S1	OvCa	OvCa_1	Mudpit_GPM00300000061	Putative uncharacterized protein	IPI00010402,IPI00746352,IPI00955848	ipi.HUMAN.v3.71-random.fasta	23820.2	1	9	11	91	0.00124	0.0796	FVEAVEQNTLQEFLKLA	L	-	0.95	7.51	0	47	5	0	2	1979.05	210	226	TRUE
Supplementary Information S1	OvCa	OvCa_1	Mudpit_GPM00300000061	Putative uncharacterized protein	IPI00010402,IPI00746352,IPI00955848	ipi.HUMAN.v3.71-random.fasta	23820.2	1	9	11	91	0.00124	0.0796	LFVEAVEQNTLQEFLKLA	E	-	0.95	3.92	0	2	0	0	2	2092.13	209	226	TRUE
Supplementary Information S1	OvCa	OvCa_1	Mudpit_GPM00300000061	Putative uncharacterized protein	IPI00010402,IPI00746352,IPI00955848	ipi.HUMAN.v3.71-random.fasta	23820.2	1	9	11	91	0.00124	0.0796	QNTLQEFLKLA	E	-	0.95	2.39	0	2	0	0	2	1304.72	216	226	TRUE
Supplementary Information S1	OvCa	OvCa_1	Mudpit_GPM00300000061	Putative uncharacterized protein	IPI00010402,IPI00746352,IPI00955848	ipi.HUMAN.v3.71-random.fasta	23820.2	1	9	11	91	0.00124	0.0796	VEAVEQNTLQEFLKLA	F	-	0.95	5.03	0	5	0	0	2	1831.98	211	226	TRUE
Supplementary Information S1	OvCa	OvCa_1	Mudpit_GPM00300000061	Putative uncharacterized protein	IPI00010402,IPI00746352,IPI00955848	ipi.HUMAN.v3.71-random.fasta	23820.2	1	9	11	91	0.00124	0.0796	VEQNTLQEFLKLA	A	-	0.95	3.23	0	7	0	0	2	1532.83	214	226	TRUE
Supplementary Information S1	OvCa	OvCa_1	Mudpit_GPM00300000061	Isoform 1 of Abhydrolase domain-containing protein 14B	IPI00063827,IPI00910875	ipi.HUMAN.v3.71-random.fasta	22328	1	5	5	15	0.000205	0.271	AIDLPGLGHSKEAAAPAPIGELAPGSFL	V	A	0.95	3.35	0	0	2	0	2	2699.44	66	93	TRUE
Supplementary Information S1	OvCa	OvCa_1	Mudpit_GPM00300000061	Isoform 1 of Abhydrolase domain-containing protein 14B	IPI00063827,IPI00910875	ipi.HUMAN.v3.71-random.fasta	22328	1	5	5	15	0.000205	0.271	FFREALPGSGQARFS	L	V	0.95	2.64	0	0	1	0	2	1669.85	20	34	TRUE
Supplementary Information S1	OvCa	OvCa_1	Mudpit_GPM00300000061	Isoform 1 of Abhydrolase domain-containing protein 14B	IPI00063827,IPI00910875	ipi.HUMAN.v3.71-random.fasta	22328	1	5	5	15	0.000205	0.271	IDLPGLGHSKEAAAPAPIGELAPGSFL	A	A	0.95	4.64	0	0	5	0	2	2628.4	67	93	TRUE
Supplementary Information S1	OvCa	OvCa_1	Mudpit_GPM00300000061	Isoform 1 of Abhydrolase domain-containing protein 14B	IPI00063827,IPI00910875	ipi.HUMAN.v3.71-random.fasta	22328	1	5	5	15	0.000205	0.271	LGPPVVISPSLSG	E	M	0.95	4.34	3	0	0	0	2	1222.7	102	114	TRUE
Supplementary Information S1	OvCa	OvCa_1	Mudpit_GPM00300000061	Isoform 1 of Abhydrolase domain-containing protein 14B	IPI00063827,IPI00910875	ipi.HUMAN.v3.71-random.fasta	22328	1	5	5	15	0.000205	0.271	VAIDLPGLGHSKEAAAPAPIGELAPGSFL	A	A	0.95	6.16	0	0	4	0	2	2798.51	65	93	TRUE
Supplementary Information S1	OvCa	OvCa_1	Mudpit_GPM00300000061	Isoform RMO1-RAPH1 of Ras-associated and pleckstrin homology domains-containing protein 1	IPI00871620,IPI00924780	ipi.HUMAN.v3.71-random.fasta	135239	1	5	5	67	0.000916	0.0168	LPPPPPPPPPP	P	P	0.948	2.25	0	1	0	0	2	1102.63	628	638	TRUE	IPI00044583,IPI00550090,IPI00386119,IPI00443378,IPI00795917,IPI00428732
Supplementary Information S1	OvCa	OvCa_1	Mudpit_GPM00300000061	Isoform RMO1-RAPH1 of Ras-associated and pleckstrin homology domains-containing protein 1	IPI00871620,IPI00924780	ipi.HUMAN.v3.71-random.fasta	135239	1	5	5	67	0.000916	0.0168	PPPPPPPPPPP	P	L	0.95	2.72	0	30	0	0	2	1086.6	638	648	TRUE	IPI00944903,IPI00873916,IPI00443378,IPI00022095,IPI00952648,IPI00795917,IPI00396412,IPI00790901,IPI00955846,IPI00219003,IPI00333420,IPI00386119,IPI00001545,IPI00871157,IPI00885069,IPI00655865,IPI00844270,IPI00844523,IPI00044748,IPI00550090,IPI00789624,IPI00946954,IPI00853376,IPI00939872,IPI00411656,IPI00014540,IPI00941361,IPI00014186,IPI00847987,IPI00011676,IPI00947119,IPI00886728
Supplementary Information S1	OvCa	OvCa_1	Mudpit_GPM00300000061	Isoform RMO1-RAPH1 of Ras-associated and pleckstrin homology domains-containing protein 1	IPI00871620,IPI00924780	ipi.HUMAN.v3.71-random.fasta	135239	1	5	5	67	0.000916	0.0168	PPPPPPPPPPPP	P	L	0.95	3.01	0	18	0	0	2	1183.65	637	648	TRUE	IPI00944903,IPI00873916,IPI00443378,IPI00022095,IPI00952648,IPI00795917,IPI00396412,IPI00955846,IPI00219003,IPI00333420,IPI00386119,IPI00871157,IPI00885069,IPI00844270,IPI00844523,IPI00044748,IPI00550090,IPI00789624,IPI00946954,IPI00853376,IPI00411656,IPI00939872,IPI00014540,IPI00014186,IPI00941361,IPI00847987,IPI00947119,IPI00886728
Supplementary Information S1	OvCa	OvCa_1	Mudpit_GPM00300000061	Isoform RMO1-RAPH1 of Ras-associated and pleckstrin homology domains-containing protein 1	IPI00871620,IPI00924780	ipi.HUMAN.v3.71-random.fasta	135239	1	5	5	67	0.000916	0.0168	PPPPPPPPPPPPP	P	L	0.95	2.42	0	8	0	0	2	1280.7	636	648	TRUE	IPI00844270,IPI00844523,IPI00044748,IPI00550090,IPI00944903,IPI00873916,IPI00789624,IPI00946954,IPI00952648,IPI00795917,IPI00939872,IPI00411656,IPI00014540,IPI00396412,IPI00941361,IPI00847987,IPI00333420,IPI00947119,IPI00871157
Supplementary Information S1	OvCa	OvCa_1	Mudpit_GPM00300000061	Isoform RMO1-RAPH1 of Ras-associated and pleckstrin homology domains-containing protein 1	IPI00871620,IPI00924780	ipi.HUMAN.v3.71-random.fasta	135239	1	5	5	67	0.000916	0.0168	PPPPPPPPPPPPPPPP	P	L	0.95	2.6	0	0	10	0	2	1571.86	633	648	TRUE	IPI00844523,IPI00844270,IPI00847987,IPI00044748,IPI00789624,IPI00947119,IPI00952648,IPI00795917,IPI00939872,IPI00411656
Supplementary Information S1	OvCa	OvCa_1	Mudpit_GPM00300000061	Transthyretin	IPI00022432,IPI00855916	ipi.HUMAN.v3.71-random.fasta	15868.9	1	4	4	18	0.000246	0.265	GPTGTGESKCPLM	A	V	0.95	3.33	0	2	0	0	2	1350.6	21	33	TRUE
Supplementary Information S1	OvCa	OvCa_1	Mudpit_GPM00300000061	Transthyretin	IPI00022432,IPI00855916	ipi.HUMAN.v3.71-random.fasta	15868.9	1	4	4	18	0.000246	0.265	LLSPYSYSTTA	A	V	0.95	3.7	0	3	0	0	2	1202.59	130	140	TRUE
Supplementary Information S1	OvCa	OvCa_1	Mudpit_GPM00300000061	Transthyretin	IPI00022432,IPI00855916	ipi.HUMAN.v3.71-random.fasta	15868.9	1	4	4	18	0.000246	0.265	VKVLDAVRGSPAIN	M	V	0.95	4.47	0	8	0	0	2	1438.84	34	47	TRUE
Supplementary Information S1	OvCa	OvCa_1	Mudpit_GPM00300000061	Transthyretin	IPI00022432,IPI00855916	ipi.HUMAN.v3.71-random.fasta	15868.9	1	4	4	18	0.000246	0.265	VKVLDAVRGSPAINV	M	A	0.95	7.25	0	5	0	0	2	1537.91	34	48	TRUE
Supplementary Information S1	OvCa	OvCa_1	Mudpit_GPM00300000061	Apolipoprotein A-I	IPI00021841	ipi.HUMAN.v3.71-random.fasta	30760.5	1	8	9	20	0.000274	0.221	DNWDSVTSTFSKL	L	R	0.95	5.6	0	3	0	0	2	1499.7	72	84	TRUE
Supplementary Information S1	OvCa	OvCa_1	Mudpit_GPM00300000061	Apolipoprotein A-I	IPI00021841	ipi.HUMAN.v3.71-random.fasta	30760.5	1	8	9	20	0.000274	0.221	DNWDSVTSTFSKLREQLGPV	L	T	0.95	2.8	0	0	1	0	2	2279.13	72	91	TRUE
Supplementary Information S1	OvCa	OvCa_1	Mudpit_GPM00300000061	Apolipoprotein A-I	IPI00021841	ipi.HUMAN.v3.71-random.fasta	30760.5	1	8	9	20	0.000274	0.221	DNWDSVTSTFSKLREQLGPVTQEF	L	W	0.95	3.96	0	0	5	0	2	2784.35	72	95	TRUE
Supplementary Information S1	OvCa	OvCa_1	Mudpit_GPM00300000061	Apolipoprotein A-I	IPI00021841	ipi.HUMAN.v3.71-random.fasta	30760.5	1	8	9	20	0.000274	0.221	LDNWDSVTSTFSKL	L	R	0.95	3.92	0	1	0	0	2	1612.79	71	84	TRUE
Supplementary Information S1	OvCa	OvCa_1	Mudpit_GPM00300000061	Apolipoprotein A-I	IPI00021841	ipi.HUMAN.v3.71-random.fasta	30760.5	1	8	9	20	0.000274	0.221	VDVLKDSGRDYVSQ	Y	F	0.95	3.11	0	2	0	0	2	1580.79	43	56	TRUE
Supplementary Information S1	OvCa	OvCa_1	Mudpit_GPM00300000061	Apolipoprotein A-I	IPI00021841	ipi.HUMAN.v3.71-random.fasta	30760.5	1	8	9	20	0.000274	0.221	VDVLKDSGRDYVSQFEG	Y	S	0.95	4.2	0	2	0	0	2	1913.92	43	59	TRUE
Supplementary Information S1	OvCa	OvCa_1	Mudpit_GPM00300000061	Apolipoprotein A-I	IPI00021841	ipi.HUMAN.v3.71-random.fasta	30760.5	1	8	9	20	0.000274	0.221	VDVLKDSGRDYVSQFEGSAL	Y	G	0.95	3.06	0	3	0	0	2	2185.08	43	62	TRUE
Supplementary Information S1	OvCa	OvCa_1	Mudpit_GPM00300000061	Apolipoprotein A-I	IPI00021841	ipi.HUMAN.v3.71-random.fasta	30760.5	1	8	9	20	0.000274	0.221	WDNLEKETEGLRQE	F	M	0.95	4.19	0	1	2	0	2	1746.83	96	109	TRUE
Supplementary Information S1	OvCa	OvCa_1	Mudpit_GPM00300000061	Neutrophil elastase	IPI00027769	ipi.HUMAN.v3.71-random.fasta	28499.4	1	3	3	8	0.000109	0.184	AVQRIFENGYDPVNLLND	F	I	0.95	6.82	0	1	0	0	2	2077.04	100	117	TRUE
Supplementary Information S1	OvCa	OvCa_1	Mudpit_GPM00300000061	Neutrophil elastase	IPI00027769	ipi.HUMAN.v3.71-random.fasta	28499.4	1	3	3	8	0.000109	0.184	FVNWIDSIIQR	Q	S	0.95	4.51	0	6	0	0	2	1390.75	238	248	TRUE
Supplementary Information S1	OvCa	OvCa_1	Mudpit_GPM00300000061	Neutrophil elastase	IPI00027769	ipi.HUMAN.v3.71-random.fasta	28499.4	1	3	3	8	0.000109	0.184	IAPNFVMSAAHCVANVNVRA	L	V	0.95	3.43	0	0	1	0	2	2141.07	60	79	TRUE
Supplementary Information S1	OvCa	OvCa_1	Mudpit_GPM00300000061	Alpha-2-HS-glycoprotein	IPI00953689	ipi.HUMAN.v3.71-random.fasta	39305.4	1	2	2	5	6.84e-05	0.0409	VVSLGSPSGEVSHP	G	R	0.95	4.7	0	2	0	0	2	1351.69	323	336	TRUE
Supplementary Information S1	OvCa	OvCa_1	Mudpit_GPM00300000061	Alpha-2-HS-glycoprotein	IPI00953689	ipi.HUMAN.v3.71-random.fasta	39305.4	1	2	2	5	6.84e-05	0.0409	VVSLGSPSGEVSHPR	G	K	0.95	5.09	0	3	0	0	2	1507.79	323	337	TRUE
Supplementary Information S1	OvCa	OvCa_1	Mudpit_GPM00300000061	cDNA FLJ54957, highly similar to Transketolase	IPI00643920,IPI00942979	ipi.HUMAN.v3.71-random.fasta	68725.4	0.5	1	1	4	5.47e-05	0.0301	FGIDRDAIAQAVRGLITKA	M	-	0.95	3.77	0	0	0	4	2	2015.14	613	631	TRUE
Supplementary Information S1	OvCa	OvCa_1	Mudpit_GPM00300000061	Secreted and transmembrane protein 1	IPI00170635	ipi.HUMAN.v3.71-random.fasta	27020.5	1	15	19	82	0.00112	0.137	FNEVAPGYFSRDGWQL	I	Q	0.95	5.92	0	5	0	0	2	1885.89	78	93	TRUE
Supplementary Information S1	OvCa	OvCa_1	Mudpit_GPM00300000061	Secreted and transmembrane protein 1	IPI00170635	ipi.HUMAN.v3.71-random.fasta	27020.5	1	15	19	82	0.00112	0.137	FNEVAPGYFSRDGWQLQVQGGVAQ	I	L	0.95	5.27	0	2	1	0	2	2653.28	78	101	TRUE
Supplementary Information S1	OvCa	OvCa_1	Mudpit_GPM00300000061	Secreted and transmembrane protein 1	IPI00170635	ipi.HUMAN.v3.71-random.fasta	27020.5	1	15	19	82	0.00112	0.137	FNEVAPGYFSRDGWQLQVQGGVAQL	I	V	0.95	5.08	0	0	1	0	2	2766.36	78	102	TRUE
Supplementary Information S1	OvCa	OvCa_1	Mudpit_GPM00300000061	Secreted and transmembrane protein 1	IPI00170635	ipi.HUMAN.v3.71-random.fasta	27020.5	1	15	19	82	0.00112	0.137	FSRDGWQLQVQGGVA	Y	Q	0.95	2.6	0	2	0	0	2	1647.82	86	100	TRUE
Supplementary Information S1	OvCa	OvCa_1	Mudpit_GPM00300000061	Secreted and transmembrane protein 1	IPI00170635	ipi.HUMAN.v3.71-random.fasta	27020.5	1	15	19	82	0.00112	0.137	FSRDGWQLQVQGGVAQ	Y	L	0.95	6.52	0	13	0	0	2	1775.88	86	101	TRUE
Supplementary Information S1	OvCa	OvCa_1	Mudpit_GPM00300000061	Secreted and transmembrane protein 1	IPI00170635	ipi.HUMAN.v3.71-random.fasta	27020.5	1	15	19	82	0.00112	0.137	FSRDGWQLQVQGGVAQL	Y	V	0.95	6.72	0	27	1	0	2	1888.97	86	102	TRUE
Supplementary Information S1	OvCa	OvCa_1	Mudpit_GPM00300000061	Secreted and transmembrane protein 1	IPI00170635	ipi.HUMAN.v3.71-random.fasta	27020.5	1	15	19	82	0.00112	0.137	NEVAPGYFSRDGWQLQVQGGVAQ	F	L	0.95	3.01	0	1	0	0	2	2506.21	79	101	TRUE
Supplementary Information S1	OvCa	OvCa_1	Mudpit_GPM00300000061	Secreted and transmembrane protein 1	IPI00170635	ipi.HUMAN.v3.71-random.fasta	27020.5	1	15	19	82	0.00112	0.137	NEVAPGYFSRDGWQLQVQGGVAQL	F	V	0.95	3.54	0	1	2	0	2	2619.3	79	102	TRUE
Supplementary Information S1	OvCa	OvCa_1	Mudpit_GPM00300000061	Secreted and transmembrane protein 1	IPI00170635	ipi.HUMAN.v3.71-random.fasta	27020.5	1	15	19	82	0.00112	0.137	RAHGQESAIFNEVAPGY	L	F	0.95	3.28	0	1	0	0	2	1845.89	69	85	TRUE
Supplementary Information S1	OvCa	OvCa_1	Mudpit_GPM00300000061	Secreted and transmembrane protein 1	IPI00170635	ipi.HUMAN.v3.71-random.fasta	27020.5	1	15	19	82	0.00112	0.137	SAIFNEVAPGY	E	F	0.95	5.43	0	4	0	0	2	1167.57	75	85	TRUE
Supplementary Information S1	OvCa	OvCa_1	Mudpit_GPM00300000061	Secreted and transmembrane protein 1	IPI00170635	ipi.HUMAN.v3.71-random.fasta	27020.5	1	15	19	82	0.00112	0.137	SAIFNEVAPGYFSRDGWQL	E	Q	0.95	2.7	0	1	0	0	2	2157.04	75	93	TRUE
Supplementary Information S1	OvCa	OvCa_1	Mudpit_GPM00300000061	Secreted and transmembrane protein 1	IPI00170635	ipi.HUMAN.v3.71-random.fasta	27020.5	1	15	19	82	0.00112	0.137	SRDGWQLQVQGGVAQ	F	L	0.95	2.57	0	2	0	0	2	1628.81	87	101	TRUE
Supplementary Information S1	OvCa	OvCa_1	Mudpit_GPM00300000061	Secreted and transmembrane protein 1	IPI00170635	ipi.HUMAN.v3.71-random.fasta	27020.5	1	15	19	82	0.00112	0.137	SRDGWQLQVQGGVAQL	F	V	0.95	2.74	0	1	0	0	2	1741.9	87	102	TRUE
Supplementary Information S1	OvCa	OvCa_1	Mudpit_GPM00300000061	Secreted and transmembrane protein 1	IPI00170635	ipi.HUMAN.v3.71-random.fasta	27020.5	1	15	19	82	0.00112	0.137	VAPGYFSRDGWQLQVQGGVAQ	E	L	0.95	6.59	0	5	0	0	2	2263.13	81	101	TRUE
Supplementary Information S1	OvCa	OvCa_1	Mudpit_GPM00300000061	Secreted and transmembrane protein 1	IPI00170635	ipi.HUMAN.v3.71-random.fasta	27020.5	1	15	19	82	0.00112	0.137	VAPGYFSRDGWQLQVQGGVAQL	E	V	0.95	4.57	0	7	5	0	2	2376.21	81	102	TRUE
Supplementary Information S1	OvCa	OvCa_1	Mudpit_GPM00300000061	Apolipoprotein C-III	IPI00021857,IPI00657670	ipi.HUMAN.v3.71-random.fasta	10834.3	1	13	14	40	0.000547	0.364	GWVTDGFSSLKD	R	Y	0.95	4.46	0	2	0	0	2	1311.62	61	72	TRUE
Supplementary Information S1	OvCa	OvCa_1	Mudpit_GPM00300000061	Apolipoprotein C-III	IPI00021857,IPI00657670	ipi.HUMAN.v3.71-random.fasta	10834.3	1	13	14	40	0.000547	0.364	GWVTDGFSSLKDY	R	W	0.95	8.92	0	5	0	0	2	1474.69	61	73	TRUE
Supplementary Information S1	OvCa	OvCa_1	Mudpit_GPM00300000061	Apolipoprotein C-III	IPI00021857,IPI00657670	ipi.HUMAN.v3.71-random.fasta	10834.3	1	13	14	40	0.000547	0.364	QARGWVTDGFSSLKDY	Q	W	0.95	3.85	0	1	0	0	2	1812.86	58	73	TRUE
Supplementary Information S1	OvCa	OvCa_1	Mudpit_GPM00300000061	Apolipoprotein C-III	IPI00021857,IPI00657670	ipi.HUMAN.v3.71-random.fasta	10834.3	1	13	14	40	0.000547	0.364	QVAQQARGWVTDGFSSLKDY	S	W	0.95	6.37	0	1	0	0	2	2239.08	54	73	TRUE
Supplementary Information S1	OvCa	OvCa_1	Mudpit_GPM00300000061	Apolipoprotein C-III	IPI00021857,IPI00657670	ipi.HUMAN.v3.71-random.fasta	10834.3	1	13	14	40	0.000547	0.364	SSLKDYWSTVKDK	F	F	0.95	2.47	0	1	0	0	2	1556.8	68	80	TRUE
Supplementary Information S1	OvCa	OvCa_1	Mudpit_GPM00300000061	Apolipoprotein C-III	IPI00021857,IPI00657670	ipi.HUMAN.v3.71-random.fasta	10834.3	1	13	14	40	0.000547	0.364	SSLKDYWSTVKDKFS	F	E	0.95	2.74	0	0	2	0	2	1790.9	68	82	TRUE
Supplementary Information S1	OvCa	OvCa_1	Mudpit_GPM00300000061	Apolipoprotein C-III	IPI00021857,IPI00657670	ipi.HUMAN.v3.71-random.fasta	10834.3	1	13	14	40	0.000547	0.364	SSLKDYWSTVKDKFSE	F	F	0.95	5.35	0	1	0	0	2	1919.94	68	83	TRUE
Supplementary Information S1	OvCa	OvCa_1	Mudpit_GPM00300000061	Apolipoprotein C-III	IPI00021857,IPI00657670	ipi.HUMAN.v3.71-random.fasta	10834.3	1	13	14	40	0.000547	0.364	SSVQESQVAQQARGWVTDG	L	F	0.95	7.25	0	3	0	0	2	2032.97	48	66	TRUE
Supplementary Information S1	OvCa	OvCa_1	Mudpit_GPM00300000061	Apolipoprotein C-III	IPI00021857,IPI00657670	ipi.HUMAN.v3.71-random.fasta	10834.3	1	13	14	40	0.000547	0.364	SSVQESQVAQQARGWVTDGF	L	S	0.95	7.89	0	3	1	0	2	2180.04	48	67	TRUE
Supplementary Information S1	OvCa	OvCa_1	Mudpit_GPM00300000061	Apolipoprotein C-III	IPI00021857,IPI00657670	ipi.HUMAN.v3.71-random.fasta	10834.3	1	13	14	40	0.000547	0.364	SSVQESQVAQQARGWVTDGFSSLKD	L	Y	0.95	3.46	0	0	3	0	2	2710.31	48	72	TRUE
Supplementary Information S1	OvCa	OvCa_1	Mudpit_GPM00300000061	Apolipoprotein C-III	IPI00021857,IPI00657670	ipi.HUMAN.v3.71-random.fasta	10834.3	1	13	14	40	0.000547	0.364	SSVQESQVAQQARGWVTDGFSSLKDY	L	W	0.95	9.02	0	0	9	0	2	2873.37	48	73	TRUE
Supplementary Information S1	OvCa	OvCa_1	Mudpit_GPM00300000061	Apolipoprotein C-III	IPI00021857,IPI00657670	ipi.HUMAN.v3.71-random.fasta	10834.3	1	13	14	40	0.000547	0.364	SSVQESQVAQQARGWVTDGFSSLKDYWSTV	L	K	0.95	6	0	0	1	0	2	3346.6	48	77	TRUE
Supplementary Information S1	OvCa	OvCa_1	Mudpit_GPM00300000061	Apolipoprotein C-III	IPI00021857,IPI00657670	ipi.HUMAN.v3.71-random.fasta	10834.3	1	13	14	40	0.000547	0.364	WVTDGFSSLKDY	G	W	0.95	5.92	0	7	0	0	2	1417.66	62	73	TRUE
Supplementary Information S1	OvCa	OvCa_1	Mudpit_GPM00300000061	Prolargin	IPI00020987	ipi.HUMAN.v3.71-random.fasta	43794.4	0.5	1	1	4	5.47e-05	0.0288	DFSSDLENVPH	H	L	0.95	4.24	0	4	0	0	2	1259.55	341	351	TRUE
Supplementary Information S1	OvCa	OvCa_1	Mudpit_GPM00300000061	Cathepsin D	IPI00011229	ipi.HUMAN.v3.71-random.fasta	44535	1	15	17	86	0.00118	0.233	GGVKVERQVFGEATKQPGITF	L	I	0.95	5.6	0	0	6	0	2	2248.21	170	190	TRUE
Supplementary Information S1	OvCa	OvCa_1	Mudpit_GPM00300000061	Cathepsin D	IPI00011229	ipi.HUMAN.v3.71-random.fasta	44535	1	15	17	86	0.00118	0.233	GMAYPRISVNNVL	L	P	0.95	3.12	0	2	0	0	2	1433.76	200	212	TRUE
Supplementary Information S1	OvCa	OvCa_1	Mudpit_GPM00300000061	Cathepsin D	IPI00011229	ipi.HUMAN.v3.71-random.fasta	44535	1	15	17	86	0.00118	0.233	GMAYPRISVNNVLPVFDNL	L	M	0.95	6.68	0	26	2	0	2	2119.1	200	218	TRUE
Supplementary Information S1	OvCa	OvCa_1	Mudpit_GPM00300000061	Cathepsin D	IPI00011229	ipi.HUMAN.v3.71-random.fasta	44535	1	15	17	86	0.00118	0.233	IAAKFDGILGMAY	F	P	0.95	5.74	0	2	0	0	2	1369.72	191	203	TRUE
Supplementary Information S1	OvCa	OvCa_1	Mudpit_GPM00300000061	Cathepsin D	IPI00011229	ipi.HUMAN.v3.71-random.fasta	44535	1	15	17	86	0.00118	0.233	IAAKFDGILGMAYPRISVNNVLPVFDNL	F	M	0.95	2.36	0	0	1	0	2	3063.63	191	218	TRUE
Supplementary Information S1	OvCa	OvCa_1	Mudpit_GPM00300000061	Cathepsin D	IPI00011229	ipi.HUMAN.v3.71-random.fasta	44535	1	15	17	86	0.00118	0.233	KLVDQNIFSF	Q	Y	0.946	2.23	0	1	0	0	2	1210.65	222	231	TRUE
Supplementary Information S1	OvCa	OvCa_1	Mudpit_GPM00300000061	Cathepsin D	IPI00011229	ipi.HUMAN.v3.71-random.fasta	44535	1	15	17	86	0.00118	0.233	MAYPRISVNNVL	G	P	0.95	2.82	0	2	0	0	2	1376.74	201	212	TRUE
Supplementary Information S1	OvCa	OvCa_1	Mudpit_GPM00300000061	Cathepsin D	IPI00011229	ipi.HUMAN.v3.71-random.fasta	44535	1	15	17	86	0.00118	0.233	MAYPRISVNNVLPVFDNL	G	M	0.95	4.96	0	20	5	0	2	2078.07	201	218	TRUE
Supplementary Information S1	OvCa	OvCa_1	Mudpit_GPM00300000061	Cathepsin D	IPI00011229	ipi.HUMAN.v3.71-random.fasta	44535	1	15	17	86	0.00118	0.233	MDIPPPSGPLWILGDVF	G	I	0.95	7.31	0	4	0	0	2	1869.95	373	389	TRUE
Supplementary Information S1	OvCa	OvCa_1	Mudpit_GPM00300000061	Cathepsin D	IPI00011229	ipi.HUMAN.v3.71-random.fasta	44535	1	15	17	86	0.00118	0.233	MQQKLVDQNIFS	L	F	0.95	2.85	0	3	0	0	2	1450.74	219	230	TRUE
Supplementary Information S1	OvCa	OvCa_1	Mudpit_GPM00300000061	Cathepsin D	IPI00011229	ipi.HUMAN.v3.71-random.fasta	44535	1	15	17	86	0.00118	0.233	MQQKLVDQNIFSF	L	Y	0.95	4.74	0	4	0	0	2	1597.81	219	231	TRUE
Supplementary Information S1	OvCa	OvCa_1	Mudpit_GPM00300000061	Cathepsin D	IPI00011229	ipi.HUMAN.v3.71-random.fasta	44535	1	15	17	86	0.00118	0.233	PRISVNNVLPVFDNL	Y	M	0.95	3.25	0	3	0	0	2	1696.94	204	218	TRUE
Supplementary Information S1	OvCa	OvCa_1	Mudpit_GPM00300000061	Cathepsin D	IPI00011229	ipi.HUMAN.v3.71-random.fasta	44535	1	15	17	86	0.00118	0.233	TLCKEGCEAIVDTGTSL	L	M	0.95	3.92	0	3	0	0	2	1853.86	284	300	TRUE
Supplementary Information S1	OvCa	OvCa_1	Mudpit_GPM00300000061	Cathepsin D	IPI00011229	ipi.HUMAN.v3.71-random.fasta	44535	1	15	17	86	0.00118	0.233	VERQVFGEATKQPGITF	K	I	0.95	2.51	0	0	1	0	2	1907	174	190	TRUE
Supplementary Information S1	OvCa	OvCa_1	Mudpit_GPM00300000061	Cathepsin D	IPI00011229	ipi.HUMAN.v3.71-random.fasta	44535	1	15	17	86	0.00118	0.233	YPRISVNNVLPVFDNL	A	M	0.95	3.33	0	1	0	0	2	1860	203	218	TRUE
Supplementary Information S1	OvCa	OvCa_1	Mudpit_GPM00300000061	Elongation factor 1-alpha	IPI00025447,IPI00396485,IPI00472724,IPI00940393	ipi.HUMAN.v3.71-random.fasta	47851.6	1	3	3	6	8.21e-05	0.0771	GGIGTVPVGRVETGVLKPGM	I	V	0.95	2.96	0	0	4	0	2	1924.07	236	255	TRUE
Supplementary Information S1	OvCa	OvCa_1	Mudpit_GPM00300000061	Elongation factor 1-alpha	IPI00025447,IPI00396485,IPI00472724,IPI00940393	ipi.HUMAN.v3.71-random.fasta	47851.6	1	3	3	6	8.21e-05	0.0771	IGGIGTVPVGRVETGVLKPGM	K	V	0.95	2.62	0	0	1	0	2	2053.15	235	255	TRUE
Supplementary Information S1	OvCa	OvCa_1	Mudpit_GPM00300000061	Elongation factor 1-alpha	IPI00025447,IPI00396485,IPI00472724,IPI00940393	ipi.HUMAN.v3.71-random.fasta	47851.6	1	3	3	6	8.21e-05	0.0771	VIILNHPGQISAG	Q	Y	0.95	2.57	0	1	0	0	2	1318.75	323	335	TRUE
Supplementary Information S1	OvCa	OvCa_1	Mudpit_GPM00300000061	GTP-binding nuclear protein Ran	IPI00643041,IPI00792120,IPI00792352,IPI00795109,IPI00795671,IPI00796462	ipi.HUMAN.v3.71-random.fasta	24405.1	0.5	1	1	1	1.37e-05	0.162	LAPPEVVMDPALAAQYEHDLEVAQTTALPDEDDDL	A	-	0.95	3.42	0	0	1	0	2	3807.78	182	216	TRUE
Supplementary Information S1	OvCa	OvCa_1	Mudpit_GPM00300000061	Multimerin-2	IPI00015525,IPI00908953	ipi.HUMAN.v3.71-random.fasta	104398	0.5	1	1	1	1.37e-05	0.0158	IRVTGPVPGALGAAL	D	W	0.95	2.35	0	1	0	0	2	1391.84	805	819	TRUE
Supplementary Information S1	OvCa	OvCa_1	Mudpit_GPM00300000061	Neutrophil defensin 1	IPI00005721,IPI00021827	ipi.HUMAN.v3.71-random.fasta	10183	0.5	1	1	1	1.37e-05	0.106	LAWDESLAPK	S	H	0.95	2.66	0	1	0	0	2	1129.59	47	56	TRUE
Supplementary Information S1	OvCa	OvCa_1	Mudpit_GPM00300000061	Histone H2A type 1-D	IPI00255316	ipi.HUMAN.v3.71-random.fasta	14090	0.5	1	1	1	1.37e-05	0.315	AIRNDEELNKLLGKVTIAQGGVLPNIQ	L	A	0.95	3.8	0	0	1	0	2	2903.63	87	113	FALSE	IPI00291764,IPI00216457
Supplementary Information S1	OvCa	OvCa_1	Mudpit_GPM00300000061	Histone H2A type 1-D	IPI00255316	ipi.HUMAN.v3.71-random.fasta	14090	0.5	1	1	1	1.37e-05	0.315	AIRNDEELNKLLGKVTIAQGGVLPNIQA	L	V	0.95	2.89	0	0	1	0	2	2974.67	87	114	FALSE	IPI00291764,IPI00216457
Supplementary Information S1	OvCa	OvCa_1	Mudpit_GPM00300000061	Histone H2A type 1-D	IPI00255316	ipi.HUMAN.v3.71-random.fasta	14090	0.5	1	1	1	1.37e-05	0.315	AIRNDEELNKLLGKVTIAQGGVLPNIQAV	L	L	0.95	3.44	0	0	1	0	2	3073.74	87	115	FALSE	IPI00291764,IPI00216457
Supplementary Information S1	OvCa	OvCa_1	Mudpit_GPM00300000061	Histone H2A type 1-D	IPI00255316	ipi.HUMAN.v3.71-random.fasta	14090	0.5	1	1	1	1.37e-05	0.315	SERVGAGAPVYL	Y	A	0.95	2.8	0	1	0	0	2	1218.65	41	52	TRUE
Supplementary Information S1	OvCa	OvCa_1	Mudpit_GPM00300000061	Vitelline membrane outer layer protein 1 homolog	IPI00216914	ipi.HUMAN.v3.71-random.fasta	21516.2	0.5	1	1	1	1.37e-05	0.0941	TSGGPWGDWAWPEMCPDGF	V	F	0.95	4.14	0	1	0	0	2	2168.85	39	57	TRUE
Supplementary Information S1	OvCa	OvCa_1	Mudpit_GPM00300000061	Profilin-1	IPI00216691	ipi.HUMAN.v3.71-random.fasta	15036.3	1	13	13	53	0.000725	0.55	AAVPGKTFVNITPAEVGVLVGKDRS	W	S	0.95	4.29	0	0	2	0	2	2525.41	33	57	TRUE
Supplementary Information S1	OvCa	OvCa_1	Mudpit_GPM00300000061	Profilin-1	IPI00216691	ipi.HUMAN.v3.71-random.fasta	15036.3	1	13	13	53	0.000725	0.55	AAVPGKTFVNITPAEVGVLVGKDRSSF	W	Y	0.95	7.74	0	0	10	0	2	2759.51	33	59	TRUE
Supplementary Information S1	OvCa	OvCa_1	Mudpit_GPM00300000061	Profilin-1	IPI00216691	ipi.HUMAN.v3.71-random.fasta	15036.3	1	13	13	53	0.000725	0.55	AIVGYKDSPSVW	A	A	0.95	3.19	0	2	0	0	2	1321.68	21	32	TRUE
Supplementary Information S1	OvCa	OvCa_1	Mudpit_GPM00300000061	Profilin-1	IPI00216691	ipi.HUMAN.v3.71-random.fasta	15036.3	1	13	13	53	0.000725	0.55	FVNITPAEVGVLVGKDRSSF	T	Y	0.95	2.89	0	1	0	0	2	2135.15	40	59	TRUE
Supplementary Information S1	OvCa	OvCa_1	Mudpit_GPM00300000061	Profilin-1	IPI00216691	ipi.HUMAN.v3.71-random.fasta	15036.3	1	13	13	53	0.000725	0.55	GTCQDAAIVGYKDSPS	D	V	0.95	7.47	0	7	0	0	2	1668.75	15	30	TRUE
Supplementary Information S1	OvCa	OvCa_1	Mudpit_GPM00300000061	Profilin-1	IPI00216691	ipi.HUMAN.v3.71-random.fasta	15036.3	1	13	13	53	0.000725	0.55	GTCQDAAIVGYKDSPSV	D	W	0.95	5.34	0	2	0	0	2	1767.82	15	31	TRUE
Supplementary Information S1	OvCa	OvCa_1	Mudpit_GPM00300000061	Profilin-1	IPI00216691	ipi.HUMAN.v3.71-random.fasta	15036.3	1	13	13	53	0.000725	0.55	GTCQDAAIVGYKDSPSVW	D	A	0.95	4.7	0	7	0	0	2	1953.9	15	32	TRUE
Supplementary Information S1	OvCa	OvCa_1	Mudpit_GPM00300000061	Profilin-1	IPI00216691	ipi.HUMAN.v3.71-random.fasta	15036.3	1	13	13	53	0.000725	0.55	MADGTCQDAAIVGYKDSPS	L	V	0.95	8.46	0	5	0	0	2	1985.86	12	30	TRUE
Supplementary Information S1	OvCa	OvCa_1	Mudpit_GPM00300000061	Profilin-1	IPI00216691	ipi.HUMAN.v3.71-random.fasta	15036.3	1	13	13	53	0.000725	0.55	MADGTCQDAAIVGYKDSPSVW	L	A	0.95	9.77	0	6	0	0	2	2271.01	12	32	TRUE
Supplementary Information S1	OvCa	OvCa_1	Mudpit_GPM00300000061	Profilin-1	IPI00216691	ipi.HUMAN.v3.71-random.fasta	15036.3	1	13	13	53	0.000725	0.55	NITPAEVGVLVGKDRSSF	V	Y	0.95	3.96	0	1	0	0	2	1889.01	42	59	TRUE
Supplementary Information S1	OvCa	OvCa_1	Mudpit_GPM00300000061	Profilin-1	IPI00216691	ipi.HUMAN.v3.71-random.fasta	15036.3	1	13	13	53	0.000725	0.55	VNITPAEVGVLVGKDRSSF	F	Y	0.95	7.8	0	7	0	0	2	1988.08	41	59	TRUE
Supplementary Information S1	OvCa	OvCa_1	Mudpit_GPM00300000061	Profilin-1	IPI00216691	ipi.HUMAN.v3.71-random.fasta	15036.3	1	13	13	53	0.000725	0.55	YVNGLTLGGQKCSVIRDSL	F	L	0.95	3.37	0	0	1	0	2	2080.09	60	78	TRUE
Supplementary Information S1	OvCa	OvCa_1	Mudpit_GPM00300000061	Profilin-1	IPI00216691	ipi.HUMAN.v3.71-random.fasta	15036.3	1	13	13	53	0.000725	0.55	YVNGLTLGGQKCSVIRDSLLQDGEFSMDL	F	R	0.95	5.85	0	0	2	0	2	3231.57	60	88	TRUE
Supplementary Information S1	OvCa	OvCa_1	Mudpit_GPM00300000061	Cryocrystalglobulin CC2 lambda light chain variable region (Fragment)	IPI00890733	ipi.HUMAN.v3.71-random.fasta	11296.7	0.998	2	2	4	5.47e-05	0.109	YQQLPGAAPKL	W	L	0.95	3.57	0	2	0	0	2	1185.66	37	47	TRUE
Supplementary Information S1	OvCa	OvCa_1	Mudpit_GPM00300000061	Cryocrystalglobulin CC2 lambda light chain variable region (Fragment)	IPI00890733	ipi.HUMAN.v3.71-random.fasta	11296.7	0.998	2	2	4	5.47e-05	0.109	YQQLPGAAPKLL	W	I	0.95	2.92	0	2	0	0	2	1298.75	37	48	TRUE
Supplementary Information S1	OvCa	OvCa_1	Mudpit_GPM00300000061	173 kDa protein	IPI00220249,IPI00784258	ipi.HUMAN.v3.71-random.fasta	173373	0.5	1	1	2	2.74e-05	0.0094	QLSPGISTIHLHPQF	P	P	0.95	5.46	0	2	0	0	2	1657.87	698	712	TRUE
Supplementary Information S1	OvCa	OvCa_1	Mudpit_GPM00300000061	Ig kappa chain C region	IPI00940069	ipi.HUMAN.v3.71-random.fasta	25433.5	1	2	2	3	4.1e-05	0.286	AWYQQKPGQAPRL	L	L	0.95	4.6	0	3	0	0	2	1542.82	54	66	FALSE	IPI00784985,IPI00889156,IPI00549330,IPI00030205,IPI00829653
Supplementary Information S1	OvCa	OvCa_1	Mudpit_GPM00300000061	Ig kappa chain C region	IPI00940069	ipi.HUMAN.v3.71-random.fasta	25433.5	1	2	2	3	4.1e-05	0.286	CLLNNFYPRE	V	A	0.95	2.59	0	5	0	0	2	1325.63	154	163	FALSE	IPI00942387,IPI00853045,IPI00784985,IPI00550731,IPI00889156,IPI00784865,IPI00941650,IPI00941203,IPI00940952
Supplementary Information S1	OvCa	OvCa_1	Mudpit_GPM00300000061	Ig kappa chain C region	IPI00940069	ipi.HUMAN.v3.71-random.fasta	25433.5	1	2	2	3	4.1e-05	0.286	CLLNNFYPREA	V	K	0.95	4.22	1	23	0	0	2	1396.67	154	164	FALSE	IPI00942387,IPI00853045,IPI00784985,IPI00550731,IPI00889156,IPI00784865,IPI00941650,IPI00941203,IPI00940952
Supplementary Information S1	OvCa	OvCa_1	Mudpit_GPM00300000061	Ig kappa chain C region	IPI00940069	ipi.HUMAN.v3.71-random.fasta	25433.5	1	2	2	3	4.1e-05	0.286	FIFPPSDEQLKSG	V	T	0.95	2.82	0	2	0	0	2	1464.74	136	148	FALSE	IPI00942387,IPI00853045,IPI00784985,IPI00550731,IPI00889156,IPI00784865,IPI00941650,IPI00941203,IPI00940952
Supplementary Information S1	OvCa	OvCa_1	Mudpit_GPM00300000061	Ig kappa chain C region	IPI00940069	ipi.HUMAN.v3.71-random.fasta	25433.5	1	2	2	3	4.1e-05	0.286	FIFPPSDEQLKSGTA	V	S	0.95	5	0	5	0	0	2	1636.82	136	150	FALSE	IPI00942387,IPI00853045,IPI00784985,IPI00550731,IPI00889156,IPI00784865,IPI00941650,IPI00941203,IPI00940952
Supplementary Information S1	OvCa	OvCa_1	Mudpit_GPM00300000061	Ig kappa chain C region	IPI00940069	ipi.HUMAN.v3.71-random.fasta	25433.5	1	2	2	3	4.1e-05	0.286	FIFPPSDEQLKSGTAS	V	V	0.95	6.35	0	30	0	0	2	1723.85	136	151	FALSE	IPI00942387,IPI00853045,IPI00784985,IPI00550731,IPI00889156,IPI00784865,IPI00941650,IPI00941203,IPI00940952
Supplementary Information S1	OvCa	OvCa_1	Mudpit_GPM00300000061	Ig kappa chain C region	IPI00940069	ipi.HUMAN.v3.71-random.fasta	25433.5	1	2	2	3	4.1e-05	0.286	FIFPPSDEQLKSGTASV	V	V	0.95	2.46	0	1	0	0	2	1822.92	136	152	FALSE	IPI00942387,IPI00853045,IPI00784985,IPI00550731,IPI00889156,IPI00784865,IPI00941650,IPI00941203,IPI00940952
Supplementary Information S1	OvCa	OvCa_1	Mudpit_GPM00300000061	Ig kappa chain C region	IPI00940069	ipi.HUMAN.v3.71-random.fasta	25433.5	1	2	2	3	4.1e-05	0.286	FIFPPSDEQLKSGTASVV	V	C	0.95	2.29	0	1	0	0	2	1921.99	136	153	FALSE	IPI00942387,IPI00853045,IPI00784985,IPI00550731,IPI00889156,IPI00784865,IPI00941650,IPI00941203,IPI00940952
Supplementary Information S1	OvCa	OvCa_1	Mudpit_GPM00300000061	Ig kappa chain C region	IPI00940069	ipi.HUMAN.v3.71-random.fasta	25433.5	1	2	2	3	4.1e-05	0.286	FIFPPSDEQLKSGTASVVCL	V	L	0.95	8.74	0	32	0	0	2	2195.11	136	155	FALSE	IPI00942387,IPI00853045,IPI00784985,IPI00550731,IPI00889156,IPI00784865,IPI00941650,IPI00941203,IPI00940952
Supplementary Information S1	OvCa	OvCa_1	Mudpit_GPM00300000061	Ig kappa chain C region	IPI00940069	ipi.HUMAN.v3.71-random.fasta	25433.5	1	2	2	3	4.1e-05	0.286	FIFPPSDEQLKSGTASVVCLL	V	N	0.95	6	0	5	0	0	2	2308.19	136	156	FALSE	IPI00942387,IPI00853045,IPI00784985,IPI00550731,IPI00889156,IPI00784865,IPI00941650,IPI00941203,IPI00940952
Supplementary Information S1	OvCa	OvCa_1	Mudpit_GPM00300000061	Ig kappa chain C region	IPI00940069	ipi.HUMAN.v3.71-random.fasta	25433.5	1	2	2	3	4.1e-05	0.286	FIFPPSDEQLKSGTASVVCLLNNF	V	Y	0.95	7.55	0	11	18	0	2	2683.34	136	159	FALSE	IPI00942387,IPI00853045,IPI00784985,IPI00550731,IPI00889156,IPI00784865,IPI00941650,IPI00941203,IPI00940952
Supplementary Information S1	OvCa	OvCa_1	Mudpit_GPM00300000061	Ig kappa chain C region	IPI00940069	ipi.HUMAN.v3.71-random.fasta	25433.5	1	2	2	3	4.1e-05	0.286	IFPPSDEQLKSGTASVVCLLNNF	F	Y	0.95	4.72	0	0	9	0	2	2536.28	137	159	FALSE	IPI00942387,IPI00853045,IPI00784985,IPI00550731,IPI00889156,IPI00784865,IPI00941650,IPI00941203,IPI00940952
Supplementary Information S1	OvCa	OvCa_1	Mudpit_GPM00300000061	Ig kappa chain C region	IPI00940069	ipi.HUMAN.v3.71-random.fasta	25433.5	1	2	2	3	4.1e-05	0.286	IFPPSDEQLKSGTASVVCLLNNFYPREA	F	K	0.95	3.77	0	0	5	0	2	3152.57	137	164	FALSE	IPI00942387,IPI00853045,IPI00784985,IPI00550731,IPI00889156,IPI00784865,IPI00941650,IPI00941203,IPI00940952
Supplementary Information S1	OvCa	OvCa_1	Mudpit_GPM00300000061	Ig kappa chain C region	IPI00940069	ipi.HUMAN.v3.71-random.fasta	25433.5	1	2	2	3	4.1e-05	0.286	LAWYQQKPGQAPRL	N	L	0.95	3.92	0	4	0	0	2	1655.9	53	66	FALSE	IPI00784985,IPI00889156,IPI00549330,IPI00030205,IPI00829653
Supplementary Information S1	OvCa	OvCa_1	Mudpit_GPM00300000061	Ig kappa chain C region	IPI00940069	ipi.HUMAN.v3.71-random.fasta	25433.5	1	2	2	3	4.1e-05	0.286	PSVFIFPPSDEQLKSGTAS	A	V	0.95	2.96	0	4	0	0	2	2007.01	133	151	FALSE	IPI00942387,IPI00853045,IPI00784985,IPI00550731,IPI00889156,IPI00784865,IPI00941650,IPI00940952
Supplementary Information S1	OvCa	OvCa_1	Mudpit_GPM00300000061	Ig kappa chain C region	IPI00940069	ipi.HUMAN.v3.71-random.fasta	25433.5	1	2	2	3	4.1e-05	0.286	PSVFIFPPSDEQLKSGTASVVCLLNNFYPREA	A	K	0.95	2.62	0	0	1	0	2	3582.79	133	164	FALSE	IPI00942387,IPI00853045,IPI00784985,IPI00550731,IPI00889156,IPI00784865,IPI00941650,IPI00940952
Supplementary Information S1	OvCa	OvCa_1	Mudpit_GPM00300000061	Ig kappa chain C region	IPI00940069	ipi.HUMAN.v3.71-random.fasta	25433.5	1	2	2	3	4.1e-05	0.286	SGVPSRFSGSGSGTEF	A	T	0.95	8.43	0	1	0	0	2	1558.71	76	91	TRUE	IPI00941650,IPI00829956
Supplementary Information S1	OvCa	OvCa_1	Mudpit_GPM00300000061	Ig kappa chain C region	IPI00940069	ipi.HUMAN.v3.71-random.fasta	25433.5	1	2	2	3	4.1e-05	0.286	SGVPSRFSGSGSGTEFT	A	L	0.95	4.57	0	2	0	0	2	1659.76	76	92	TRUE	IPI00941650,IPI00829956
Supplementary Information S1	OvCa	OvCa_1	Mudpit_GPM00300000061	Ig kappa chain C region	IPI00940069	ipi.HUMAN.v3.71-random.fasta	25433.5	1	2	2	3	4.1e-05	0.286	VCLLNNFYPREA	V	K	0.95	3.37	0	1	0	0	2	1495.74	153	164	FALSE	IPI00942387,IPI00853045,IPI00784985,IPI00550731,IPI00889156,IPI00784865,IPI00941650,IPI00941203,IPI00940952
Supplementary Information S1	OvCa	OvCa_1	Mudpit_GPM00300000061	Ig kappa chain C region	IPI00940069	ipi.HUMAN.v3.71-random.fasta	25433.5	1	2	2	3	4.1e-05	0.286	VVCLLNNFYPREA	S	K	0.95	3.4	0	4	0	0	2	1594.81	152	164	FALSE	IPI00942387,IPI00853045,IPI00784985,IPI00550731,IPI00889156,IPI00784865,IPI00941650,IPI00941203,IPI00940952
Supplementary Information S1	OvCa	OvCa_1	Mudpit_GPM00300000061	Ig kappa chain C region	IPI00940069	ipi.HUMAN.v3.71-random.fasta	25433.5	1	2	2	3	4.1e-05	0.286	VVCLLNNFYPREAKV	S	Q	0.95	2.25	0	0	2	0	2	1821.97	152	166	FALSE	IPI00942387,IPI00853045,IPI00784985,IPI00550731,IPI00889156,IPI00784865,IPI00941650,IPI00941203,IPI00940952
Supplementary Information S1	OvCa	OvCa_1	Mudpit_GPM00300000061	Ig kappa chain C region	IPI00940069	ipi.HUMAN.v3.71-random.fasta	25433.5	1	2	2	3	4.1e-05	0.286	YQQKPGQAPRL	W	L	0.95	2.44	0	1	0	0	2	1285.7	56	66	FALSE	IPI00784985,IPI00889156,IPI00549330,IPI00030205,IPI00829653
Supplementary Information S1	OvCa	OvCa_1	Mudpit_GPM00300000061	Ig kappa chain C region	IPI00940069	ipi.HUMAN.v3.71-random.fasta	25433.5	1	2	2	3	4.1e-05	0.286	YQQKPGQAPRLL	W	I	0.95	2.66	0	1	0	0	2	1398.79	56	67	FALSE	IPI00784985,IPI00889156,IPI00549330,IPI00030205,IPI00829653
Supplementary Information S1	OvCa	OvCa_1	Mudpit_GPM00300000061	Ig kappa chain C region	IPI00940069	ipi.HUMAN.v3.71-random.fasta	25433.5	1	2	2	3	4.1e-05	0.286	YQQKPGQAPRLLI	W	Y	0.95	4.46	0	2	0	0	2	1511.87	56	68	FALSE	IPI00889156,IPI00549330,IPI00030205,IPI00829653
Supplementary Information S1	OvCa	OvCa_1	Mudpit_GPM00300000061	Isoform 2 of Filamin-A	IPI00302592,IPI00333541,IPI00644576	ipi.HUMAN.v3.71-random.fasta	279991	0.5	1	1	1	1.37e-05	0.00341	PNVDEHSVM	D	T	0.95	3.82	0	1	0	0	2	1043.45	250	258	TRUE
Supplementary Information S1	OvCa	OvCa_1	Mudpit_GPM00300000061	Isoform 1 of Twisted gastrulation protein homolog 1	IPI00410487,IPI00830092	ipi.HUMAN.v3.71-random.fasta	24997.8	0.998	2	2	6	8.21e-05	0.117	FRALTEGDTQLNWN	L	I	0.95	5.22	0	5	0	0	2	1664.8	104	117	TRUE
Supplementary Information S1	OvCa	OvCa_1	Mudpit_GPM00300000061	Isoform 1 of Twisted gastrulation protein homolog 1	IPI00410487,IPI00830092	ipi.HUMAN.v3.71-random.fasta	24997.8	0.998	2	2	6	8.21e-05	0.117	PVAEELSHHENL	F	V	0.95	2.44	0	1	0	0	2	1374.67	122	133	TRUE
Supplementary Information S1	OvCa	OvCa_1	Mudpit_GPM00300000061	Conserved hypothetical protein	IPI00788816	ipi.HUMAN.v3.71-random.fasta	24713.6	0.5	1	1	1	1.37e-05	0.0717	PASEAPSLPGPSLPTA	N	I	0.95	2.7	0	1	0	0	2	1523.76	92	107	TRUE
Supplementary Information S1	OvCa	OvCa_1	Mudpit_GPM00300000061	IGL@ protein	IPI00744476	ipi.HUMAN.v3.71-random.fasta	24805.1	0.5	1	1	1	1.37e-05	0.339	AAPSVTLFPPSSEELQANKATLVCLISDFYPGAVT	K	V	0.95	4.42	0	0	2	0	2	3693.87	135	169	FALSE	IPI00719452,IPI00154742,IPI00829877,IPI00658130,IPI00827875,IPI00944677,IPI00887169,IPI00788824
Supplementary Information S1	OvCa	OvCa_1	Mudpit_GPM00300000061	IGL@ protein	IPI00744476	ipi.HUMAN.v3.71-random.fasta	24805.1	0.5	1	1	1	1.37e-05	0.339	AWKADSSPVKAGVETTTPSKQSNNKYAASSY	V	L	0.95	2.7	0	0	0	1	2	3273.6	171	201	FALSE	IPI00719452,IPI00154742,IPI00829877,IPI00658130,IPI00827875,IPI00944677,IPI00887169,IPI00788824
Supplementary Information S1	OvCa	OvCa_1	Mudpit_GPM00300000061	IGL@ protein	IPI00744476	ipi.HUMAN.v3.71-random.fasta	24805.1	0.5	1	1	1	1.37e-05	0.339	CLISDFYPGAVT	V	V	0.95	4.52	6	16	0	0	2	1325.61	158	169	FALSE	IPI00719452,IPI00154742,IPI00829877,IPI00658130,IPI00941543,IPI00827875,IPI00944677,IPI00940807,IPI00829640,IPI00887169,IPI00788824
Supplementary Information S1	OvCa	OvCa_1	Mudpit_GPM00300000061	IGL@ protein	IPI00744476	ipi.HUMAN.v3.71-random.fasta	24805.1	0.5	1	1	1	1.37e-05	0.339	CLISDFYPGAVTV	V	A	0.95	4.06	4	9	0	0	2	1424.68	158	170	FALSE	IPI00719452,IPI00154742,IPI00829877,IPI00658130,IPI00941543,IPI00827875,IPI00944677,IPI00940807,IPI00829640,IPI00887169,IPI00788824
Supplementary Information S1	OvCa	OvCa_1	Mudpit_GPM00300000061	IGL@ protein	IPI00744476	ipi.HUMAN.v3.71-random.fasta	24805.1	0.5	1	1	1	1.37e-05	0.339	FPPSSEELQANKATLVCLISDFYPGAVT	L	V	0.95	4.01	0	0	1	0	2	3054.51	142	169	FALSE	IPI00719452,IPI00154742,IPI00829877,IPI00658130,IPI00941543,IPI00827875,IPI00944677,IPI00940807,IPI00829640,IPI00887169,IPI00788824
Supplementary Information S1	OvCa	OvCa_1	Mudpit_GPM00300000061	IGL@ protein	IPI00744476	ipi.HUMAN.v3.71-random.fasta	24805.1	0.5	1	1	1	1.37e-05	0.339	GQPKAAPSVTLFPPSSEELQANKATL	L	V	0.95	3.29	0	0	3	0	2	2681.42	131	156	FALSE	IPI00154742,IPI00829877,IPI00658130,IPI00827875,IPI00944677,IPI00788824
Supplementary Information S1	OvCa	OvCa_1	Mudpit_GPM00300000061	IGL@ protein	IPI00744476	ipi.HUMAN.v3.71-random.fasta	24805.1	0.5	1	1	1	1.37e-05	0.339	GQPKAAPSVTLFPPSSEELQANKATLVCL	L	I	0.95	2.6	0	0	1	0	2	3053.6	131	159	FALSE	IPI00154742,IPI00829877,IPI00658130,IPI00827875,IPI00944677,IPI00788824
Supplementary Information S1	OvCa	OvCa_1	Mudpit_GPM00300000061	IGL@ protein	IPI00744476	ipi.HUMAN.v3.71-random.fasta	24805.1	0.5	1	1	1	1.37e-05	0.339	GQPKAAPSVTLFPPSSEELQANKATLVCLISDF	L	Y	0.95	3.8	0	0	3	0	2	3515.81	131	163	FALSE	IPI00154742,IPI00829877,IPI00658130,IPI00827875,IPI00944677,IPI00788824
Supplementary Information S1	OvCa	OvCa_1	Mudpit_GPM00300000061	IGL@ protein	IPI00744476	ipi.HUMAN.v3.71-random.fasta	24805.1	0.5	1	1	1	1.37e-05	0.339	LFPPSSEELQANKATLVCLISDFYPGAVT	T	V	0.95	4.23	0	0	4	0	2	3167.6	141	169	FALSE	IPI00719452,IPI00154742,IPI00829877,IPI00658130,IPI00941543,IPI00827875,IPI00944677,IPI00940807,IPI00829640,IPI00887169,IPI00788824
Supplementary Information S1	OvCa	OvCa_1	Mudpit_GPM00300000061	IGL@ protein	IPI00744476	ipi.HUMAN.v3.71-random.fasta	24805.1	0.5	1	1	1	1.37e-05	0.339	LQANKATLVCLISDFYPGAVT	E	V	0.95	7.01	0	19	0	0	2	2281.19	149	169	FALSE	IPI00719452,IPI00154742,IPI00829877,IPI00658130,IPI00941543,IPI00827875,IPI00944677,IPI00940807,IPI00829640,IPI00887169,IPI00788824
Supplementary Information S1	OvCa	OvCa_1	Mudpit_GPM00300000061	IGL@ protein	IPI00744476	ipi.HUMAN.v3.71-random.fasta	24805.1	0.5	1	1	1	1.37e-05	0.339	LQANKATLVCLISDFYPGAVTV	E	A	0.95	5.77	0	6	0	0	2	2380.26	149	170	FALSE	IPI00719452,IPI00154742,IPI00829877,IPI00658130,IPI00941543,IPI00827875,IPI00944677,IPI00940807,IPI00829640,IPI00887169,IPI00788824
Supplementary Information S1	OvCa	OvCa_1	Mudpit_GPM00300000061	IGL@ protein	IPI00744476	ipi.HUMAN.v3.71-random.fasta	24805.1	0.5	1	1	1	1.37e-05	0.339	LVCLISDFYPGAVT	T	V	0.95	2.96	0	2	0	0	2	1554.79	156	169	FALSE	IPI00719452,IPI00154742,IPI00829877,IPI00658130,IPI00941543,IPI00827875,IPI00944677,IPI00940807,IPI00829640,IPI00887169,IPI00788824
Supplementary Information S1	OvCa	OvCa_1	Mudpit_GPM00300000061	IGL@ protein	IPI00744476	ipi.HUMAN.v3.71-random.fasta	24805.1	0.5	1	1	1	1.37e-05	0.339	LVCLISDFYPGAVTV	T	A	0.95	2.74	0	1	0	0	2	1653.86	156	170	FALSE	IPI00719452,IPI00154742,IPI00829877,IPI00658130,IPI00941543,IPI00827875,IPI00944677,IPI00940807,IPI00829640,IPI00887169,IPI00788824
Supplementary Information S1	OvCa	OvCa_1	Mudpit_GPM00300000061	IGL@ protein	IPI00744476	ipi.HUMAN.v3.71-random.fasta	24805.1	0.5	1	1	1	1.37e-05	0.339	NKATLVCLISDFYPGAVT	A	V	0.95	6.55	0	10	0	0	2	1969.01	152	169	FALSE	IPI00719452,IPI00154742,IPI00829877,IPI00658130,IPI00941543,IPI00827875,IPI00944677,IPI00940807,IPI00829640,IPI00887169,IPI00788824
Supplementary Information S1	OvCa	OvCa_1	Mudpit_GPM00300000061	IGL@ protein	IPI00744476	ipi.HUMAN.v3.71-random.fasta	24805.1	0.5	1	1	1	1.37e-05	0.339	NKATLVCLISDFYPGAVTV	A	A	0.95	5.59	0	5	0	0	2	2068.08	152	170	FALSE	IPI00719452,IPI00154742,IPI00829877,IPI00658130,IPI00941543,IPI00827875,IPI00944677,IPI00940807,IPI00829640,IPI00887169,IPI00788824
Supplementary Information S1	OvCa	OvCa_1	Mudpit_GPM00300000061	IGL@ protein	IPI00744476	ipi.HUMAN.v3.71-random.fasta	24805.1	0.5	1	1	1	1.37e-05	0.339	QANKATLVCLISDFYPGAVT	L	V	0.95	6.29	0	11	0	0	2	2168.11	150	169	FALSE	IPI00719452,IPI00154742,IPI00829877,IPI00658130,IPI00941543,IPI00827875,IPI00944677,IPI00940807,IPI00829640,IPI00887169,IPI00788824
Supplementary Information S1	OvCa	OvCa_1	Mudpit_GPM00300000061	IGL@ protein	IPI00744476	ipi.HUMAN.v3.71-random.fasta	24805.1	0.5	1	1	1	1.37e-05	0.339	QANKATLVCLISDFYPGAVTV	L	A	0.95	5.03	0	7	0	0	2	2267.17	150	170	FALSE	IPI00719452,IPI00154742,IPI00829877,IPI00658130,IPI00941543,IPI00827875,IPI00944677,IPI00940807,IPI00829640,IPI00887169,IPI00788824
Supplementary Information S1	OvCa	OvCa_1	Mudpit_GPM00300000061	IGL@ protein	IPI00744476	ipi.HUMAN.v3.71-random.fasta	24805.1	0.5	1	1	1	1.37e-05	0.339	TLFPPSSEELQANKATLVCLISDFYPGAVT	V	V	0.95	6.46	0	0	5	0	2	3268.65	140	169	FALSE	IPI00719452,IPI00154742,IPI00829877,IPI00658130,IPI00941543,IPI00827875,IPI00944677,IPI00940807,IPI00829640,IPI00887169,IPI00788824
Supplementary Information S1	OvCa	OvCa_1	Mudpit_GPM00300000061	IGL@ protein	IPI00744476	ipi.HUMAN.v3.71-random.fasta	24805.1	0.5	1	1	1	1.37e-05	0.339	TLFPPSSEELQANKATLVCLISDFYPGAVTV	V	A	0.95	3.8	0	0	1	0	2	3367.71	140	170	FALSE	IPI00719452,IPI00154742,IPI00829877,IPI00658130,IPI00941543,IPI00827875,IPI00944677,IPI00940807,IPI00829640,IPI00887169,IPI00788824
Supplementary Information S1	OvCa	OvCa_1	Mudpit_GPM00300000061	IGL@ protein	IPI00744476	ipi.HUMAN.v3.71-random.fasta	24805.1	0.5	1	1	1	1.37e-05	0.339	TLVCLISDFYPGAVT	A	V	0.95	5.8	0	9	0	0	2	1655.84	155	169	FALSE	IPI00719452,IPI00154742,IPI00829877,IPI00658130,IPI00941543,IPI00827875,IPI00944677,IPI00940807,IPI00829640,IPI00887169,IPI00788824
Supplementary Information S1	OvCa	OvCa_1	Mudpit_GPM00300000061	IGL@ protein	IPI00744476	ipi.HUMAN.v3.71-random.fasta	24805.1	0.5	1	1	1	1.37e-05	0.339	TLVCLISDFYPGAVTV	A	A	0.95	4.19	0	1	0	0	2	1754.9	155	170	FALSE	IPI00719452,IPI00154742,IPI00829877,IPI00658130,IPI00941543,IPI00827875,IPI00944677,IPI00940807,IPI00829640,IPI00887169,IPI00788824
Supplementary Information S1	OvCa	OvCa_1	Mudpit_GPM00300000061	IGL@ protein	IPI00744476	ipi.HUMAN.v3.71-random.fasta	24805.1	0.5	1	1	1	1.37e-05	0.339	VAWKADSSPV	T	K	0.95	2.3	0	1	0	0	2	1059.55	170	179	FALSE	IPI00719452,IPI00154742,IPI00829877,IPI00658130,IPI00827875,IPI00944677,IPI00887169,IPI00788824
Supplementary Information S1	OvCa	OvCa_1	Mudpit_GPM00300000061	IGL@ protein	IPI00744476	ipi.HUMAN.v3.71-random.fasta	24805.1	0.5	1	1	1	1.37e-05	0.339	VAWKADSSPVKAGVE	T	T	0.95	3.57	0	3	0	0	2	1543.81	170	184	FALSE	IPI00719452,IPI00154742,IPI00829877,IPI00658130,IPI00827875,IPI00944677,IPI00887169,IPI00788824
Supplementary Information S1	OvCa	OvCa_1	Mudpit_GPM00300000061	IGL@ protein	IPI00744476	ipi.HUMAN.v3.71-random.fasta	24805.1	0.5	1	1	1	1.37e-05	0.339	VAWKADSSPVKAGVET	T	T	0.95	4.01	0	1	0	0	2	1644.86	170	185	FALSE	IPI00719452,IPI00154742,IPI00829877,IPI00658130,IPI00827875,IPI00944677,IPI00887169,IPI00788824
Supplementary Information S1	OvCa	OvCa_1	Mudpit_GPM00300000061	IGL@ protein	IPI00744476	ipi.HUMAN.v3.71-random.fasta	24805.1	0.5	1	1	1	1.37e-05	0.339	VAWKADSSPVKAGVETTTPSKQSNNKYA	T	A	0.95	2.55	0	0	1	0	2	2964.51	170	197	FALSE	IPI00719452,IPI00154742,IPI00829877,IPI00658130,IPI00827875,IPI00944677,IPI00887169,IPI00788824
Supplementary Information S1	OvCa	OvCa_1	Mudpit_GPM00300000061	IGL@ protein	IPI00744476	ipi.HUMAN.v3.71-random.fasta	24805.1	0.5	1	1	1	1.37e-05	0.339	VAWKADSSPVKAGVETTTPSKQSNNKYAASSY	T	L	0.95	2.74	0	0	1	0	2	3372.67	170	201	FALSE	IPI00719452,IPI00154742,IPI00829877,IPI00658130,IPI00827875,IPI00944677,IPI00887169,IPI00788824
Supplementary Information S1	OvCa	OvCa_1	Mudpit_GPM00300000061	IGL@ protein	IPI00744476	ipi.HUMAN.v3.71-random.fasta	24805.1	0.5	1	1	1	1.37e-05	0.339	VCLISDFYPGAVT	L	V	0.95	5.39	0	43	0	0	2	1441.7	157	169	FALSE	IPI00719452,IPI00154742,IPI00829877,IPI00658130,IPI00941543,IPI00827875,IPI00944677,IPI00940807,IPI00829640,IPI00887169,IPI00788824
Supplementary Information S1	OvCa	OvCa_1	Mudpit_GPM00300000061	IGL@ protein	IPI00744476	ipi.HUMAN.v3.71-random.fasta	24805.1	0.5	1	1	1	1.37e-05	0.339	VCLISDFYPGAVTV	L	A	0.95	5.37	1	12	0	0	2	1540.77	157	170	FALSE	IPI00719452,IPI00154742,IPI00829877,IPI00658130,IPI00941543,IPI00827875,IPI00944677,IPI00940807,IPI00829640,IPI00887169,IPI00788824
Supplementary Information S1	OvCa	OvCa_1	Mudpit_GPM00300000061	IGL@ protein	IPI00744476	ipi.HUMAN.v3.71-random.fasta	24805.1	0.5	1	1	1	1.37e-05	0.339	VVFGGGTKL	L	T	0.95	2.85	0	1	0	0	2	877.515	119	127	TRUE	IPI00154742,IPI00887169
Supplementary Information S1	OvCa	OvCa_1	Mudpit_GPM00300000061	Isoform 1 of Extended synaptotagmin-3	IPI00646453-R	ipi.HUMAN.v3.71-random.fasta	100020	0.5	1	1	1	1.37e-05	0.0203	EVDKALNCGVGLITKVPV	N	P	0.95	2.66	0	1	0	0	2	1912.06	418	435	TRUE
Supplementary Information S1	OvCa	OvCa_1	Mudpit_GPM00300000061	cDNA FLJ35730 fis, clone TESTI2003131, highly similar to ALPHA-1-ANTICHYMOTRYPSIN	IPI00550991,IPI00847635	ipi.HUMAN.v3.71-random.fasta	50582.5	1	1	1	1	1.37e-05	0.0357	LVLKAPDKNVIFSPLS	Q	I	0.95	2.8	0	0	1	0	2	1741.03	89	104	TRUE
Supplementary Information S1	OvCa	OvCa_1	Mudpit_GPM00300000061	Dipeptidyl peptidase 1	IPI00022810	ipi.HUMAN.v3.71-random.fasta	51824.2	1	3	3	19	0.00026	0.0562	DPFNPFELTNHAVL	R	L	0.95	4.89	0	13	0	0	2	1613.8	395	408	TRUE
Supplementary Information S1	OvCa	OvCa_1	Mudpit_GPM00300000061	Dipeptidyl peptidase 1	IPI00022810	ipi.HUMAN.v3.71-random.fasta	51824.2	1	3	3	19	0.00026	0.0562	DPFNPFELTNHAVLL	R	V	0.95	3.62	0	3	0	0	2	1726.88	395	409	TRUE
Supplementary Information S1	OvCa	OvCa_1	Mudpit_GPM00300000061	Dipeptidyl peptidase 1	IPI00022810	ipi.HUMAN.v3.71-random.fasta	51824.2	1	3	3	19	0.00026	0.0562	IAVAATPIPKL	S	-	0.95	2.77	0	3	0	0	2	1093.7	453	463	TRUE
Supplementary Information S1	OvCa	OvCa_1	Mudpit_GPM00300000061	Actin, cytoplasmic 2	IPI00021440	ipi.HUMAN.v3.71-random.fasta	41775.9	0.5	1	2	8	0.000109	0.107	FAGDDAPRAVF	G	P	0.95	3.72	0	4	0	0	2	1165.56	21	31	FALSE	IPI00894498,IPI00021439,IPI00025416
Supplementary Information S1	OvCa	OvCa_1	Mudpit_GPM00300000061	Actin, cytoplasmic 2	IPI00021440	ipi.HUMAN.v3.71-random.fasta	41775.9	0.5	1	2	8	0.000109	0.107	LVIDNGSGMCKAGFAGDDAPRAVF	A	P	0.95	6.4	0	1	7	0	2	2468.17	8	31	TRUE
Supplementary Information S1	OvCa	OvCa_1	Mudpit_GPM00300000061	Actin, cytoplasmic 2	IPI00021440	ipi.HUMAN.v3.71-random.fasta	41775.9	0.5	1	2	8	0.000109	0.107	VGMGQKDSYVGDEAQS	M	K	0.95	6.62	0	5	0	0	2	1670.73	45	60	FALSE	IPI00894498,IPI00021439,IPI00025416
Supplementary Information S1	OvCa	OvCa_1	Mudpit_GPM00300000061	IGK@ protein	IPI00889156	ipi.HUMAN.v3.71-random.fasta	25816.3	1	29	31	179	0.00245	0.369	ATGIPDRFSGSGSGTDFT	R	L	0.95	6.8	0	1	0	0	2	1772.81	76	93	TRUE	IPI00784985,IPI00784865,IPI00030205,IPI00854644
Supplementary Information S1	OvCa	OvCa_1	Mudpit_GPM00300000061	IGK@ protein	IPI00889156	ipi.HUMAN.v3.71-random.fasta	25816.3	1	29	31	179	0.00245	0.369	ATGIPDRFSGSGSGTDFTLT	R	I	0.95	2.43	0	1	0	0	2	1986.94	76	95	TRUE	IPI00784985,IPI00784865,IPI00030205,IPI00854644
Supplementary Information S1	OvCa	OvCa_1	Mudpit_GPM00300000061	IGK@ protein	IPI00889156	ipi.HUMAN.v3.71-random.fasta	25816.3	1	29	31	179	0.00245	0.369	AVYYCQQY	F	G	0.95	2.64	0	1	0	0	2	1094.46	105	112	TRUE	IPI00784985,IPI00387120,IPI00549330,IPI00030205,IPI00854644
Supplementary Information S1	OvCa	OvCa_1	Mudpit_GPM00300000061	IGK@ protein	IPI00889156	ipi.HUMAN.v3.71-random.fasta	25816.3	1	29	31	179	0.00245	0.369	AWYQQKPGQAPRL	L	L	0.95	4.6	0	3	0	0	2	1542.82	55	67	TRUE	IPI00784985,IPI00549330,IPI00940069,IPI00030205,IPI00829653
Supplementary Information S1	OvCa	OvCa_1	Mudpit_GPM00300000061	IGK@ protein	IPI00889156	ipi.HUMAN.v3.71-random.fasta	25816.3	1	29	31	179	0.00245	0.369	CLLNNFYPRE	V	A	0.95	2.59	0	5	0	0	2	1325.63	156	165	TRUE	IPI00942387,IPI00853045,IPI00784985,IPI00550731,IPI00784865,IPI00941650,IPI00940069,IPI00941203,IPI00940952
Supplementary Information S1	OvCa	OvCa_1	Mudpit_GPM00300000061	IGK@ protein	IPI00889156	ipi.HUMAN.v3.71-random.fasta	25816.3	1	29	31	179	0.00245	0.369	CLLNNFYPREA	V	K	0.95	4.22	1	23	0	0	2	1396.67	156	166	TRUE	IPI00942387,IPI00853045,IPI00784985,IPI00550731,IPI00784865,IPI00941650,IPI00940069,IPI00941203,IPI00940952
Supplementary Information S1	OvCa	OvCa_1	Mudpit_GPM00300000061	IGK@ protein	IPI00889156	ipi.HUMAN.v3.71-random.fasta	25816.3	1	29	31	179	0.00245	0.369	FIFPPSDEQLKSG	V	T	0.95	2.82	0	2	0	0	2	1464.74	138	150	TRUE	IPI00942387,IPI00853045,IPI00784985,IPI00550731,IPI00784865,IPI00941650,IPI00940069,IPI00941203,IPI00940952
Supplementary Information S1	OvCa	OvCa_1	Mudpit_GPM00300000061	IGK@ protein	IPI00889156	ipi.HUMAN.v3.71-random.fasta	25816.3	1	29	31	179	0.00245	0.369	FIFPPSDEQLKSGTA	V	S	0.95	5	0	5	0	0	2	1636.82	138	152	TRUE	IPI00942387,IPI00853045,IPI00784985,IPI00550731,IPI00784865,IPI00941650,IPI00940069,IPI00941203,IPI00940952
Supplementary Information S1	OvCa	OvCa_1	Mudpit_GPM00300000061	IGK@ protein	IPI00889156	ipi.HUMAN.v3.71-random.fasta	25816.3	1	29	31	179	0.00245	0.369	FIFPPSDEQLKSGTAS	V	V	0.95	6.35	0	30	0	0	2	1723.85	138	153	TRUE	IPI00942387,IPI00853045,IPI00784985,IPI00550731,IPI00784865,IPI00941650,IPI00940069,IPI00941203,IPI00940952
Supplementary Information S1	OvCa	OvCa_1	Mudpit_GPM00300000061	IGK@ protein	IPI00889156	ipi.HUMAN.v3.71-random.fasta	25816.3	1	29	31	179	0.00245	0.369	FIFPPSDEQLKSGTASV	V	V	0.95	2.46	0	1	0	0	2	1822.92	138	154	TRUE	IPI00942387,IPI00853045,IPI00784985,IPI00550731,IPI00784865,IPI00941650,IPI00940069,IPI00941203,IPI00940952
Supplementary Information S1	OvCa	OvCa_1	Mudpit_GPM00300000061	IGK@ protein	IPI00889156	ipi.HUMAN.v3.71-random.fasta	25816.3	1	29	31	179	0.00245	0.369	FIFPPSDEQLKSGTASVV	V	C	0.95	2.29	0	1	0	0	2	1921.99	138	155	TRUE	IPI00942387,IPI00853045,IPI00784985,IPI00550731,IPI00784865,IPI00941650,IPI00940069,IPI00941203,IPI00940952
Supplementary Information S1	OvCa	OvCa_1	Mudpit_GPM00300000061	IGK@ protein	IPI00889156	ipi.HUMAN.v3.71-random.fasta	25816.3	1	29	31	179	0.00245	0.369	FIFPPSDEQLKSGTASVVCL	V	L	0.95	8.74	0	32	0	0	2	2195.11	138	157	TRUE	IPI00942387,IPI00853045,IPI00784985,IPI00550731,IPI00784865,IPI00941650,IPI00940069,IPI00941203,IPI00940952
Supplementary Information S1	OvCa	OvCa_1	Mudpit_GPM00300000061	IGK@ protein	IPI00889156	ipi.HUMAN.v3.71-random.fasta	25816.3	1	29	31	179	0.00245	0.369	FIFPPSDEQLKSGTASVVCLL	V	N	0.95	6	0	5	0	0	2	2308.19	138	158	TRUE	IPI00942387,IPI00853045,IPI00784985,IPI00550731,IPI00784865,IPI00941650,IPI00940069,IPI00941203,IPI00940952
Supplementary Information S1	OvCa	OvCa_1	Mudpit_GPM00300000061	IGK@ protein	IPI00889156	ipi.HUMAN.v3.71-random.fasta	25816.3	1	29	31	179	0.00245	0.369	FIFPPSDEQLKSGTASVVCLLNNF	V	Y	0.95	7.55	0	11	18	0	2	2683.34	138	161	TRUE	IPI00942387,IPI00853045,IPI00784985,IPI00550731,IPI00784865,IPI00941650,IPI00940069,IPI00941203,IPI00940952
Supplementary Information S1	OvCa	OvCa_1	Mudpit_GPM00300000061	IGK@ protein	IPI00889156	ipi.HUMAN.v3.71-random.fasta	25816.3	1	29	31	179	0.00245	0.369	GIPDRFSGSGSGTDFT	T	L	0.95	2.77	0	1	0	0	2	1600.72	78	93	TRUE	IPI00784985,IPI00784865,IPI00030205,IPI00854644
Supplementary Information S1	OvCa	OvCa_1	Mudpit_GPM00300000061	IGK@ protein	IPI00889156	ipi.HUMAN.v3.71-random.fasta	25816.3	1	29	31	179	0.00245	0.369	IFPPSDEQLKSGTASVVCLLNNF	F	Y	0.95	4.72	0	0	9	0	2	2536.28	139	161	TRUE	IPI00942387,IPI00853045,IPI00784985,IPI00550731,IPI00784865,IPI00941650,IPI00940069,IPI00941203,IPI00940952
Supplementary Information S1	OvCa	OvCa_1	Mudpit_GPM00300000061	IGK@ protein	IPI00889156	ipi.HUMAN.v3.71-random.fasta	25816.3	1	29	31	179	0.00245	0.369	IFPPSDEQLKSGTASVVCLLNNFYPREA	F	K	0.95	3.77	0	0	5	0	2	3152.57	139	166	TRUE	IPI00942387,IPI00853045,IPI00784985,IPI00550731,IPI00784865,IPI00941650,IPI00940069,IPI00941203,IPI00940952
Supplementary Information S1	OvCa	OvCa_1	Mudpit_GPM00300000061	IGK@ protein	IPI00889156	ipi.HUMAN.v3.71-random.fasta	25816.3	1	29	31	179	0.00245	0.369	ISRLEPEDFA	T	V	0.95	2.41	0	1	0	0	2	1176.59	96	105	TRUE	IPI00784985,IPI00030205,IPI00854644
Supplementary Information S1	OvCa	OvCa_1	Mudpit_GPM00300000061	IGK@ protein	IPI00889156	ipi.HUMAN.v3.71-random.fasta	25816.3	1	29	31	179	0.00245	0.369	LAWYQQKPGQAPRL	Y	L	0.95	3.92	0	4	0	0	2	1655.9	54	67	TRUE	IPI00784985,IPI00549330,IPI00940069,IPI00030205,IPI00829653
Supplementary Information S1	OvCa	OvCa_1	Mudpit_GPM00300000061	IGK@ protein	IPI00889156	ipi.HUMAN.v3.71-random.fasta	25816.3	1	29	31	179	0.00245	0.369	PSVFIFPPSDEQLKSGTAS	A	V	0.95	2.96	0	4	0	0	2	2007.01	135	153	TRUE	IPI00942387,IPI00853045,IPI00784985,IPI00550731,IPI00784865,IPI00941650,IPI00940069,IPI00940952
Supplementary Information S1	OvCa	OvCa_1	Mudpit_GPM00300000061	IGK@ protein	IPI00889156	ipi.HUMAN.v3.71-random.fasta	25816.3	1	29	31	179	0.00245	0.369	PSVFIFPPSDEQLKSGTASVVCLLNNFYPREA	A	K	0.95	2.62	0	0	1	0	2	3582.79	135	166	TRUE	IPI00942387,IPI00853045,IPI00784985,IPI00550731,IPI00784865,IPI00941650,IPI00940069,IPI00940952
Supplementary Information S1	OvCa	OvCa_1	Mudpit_GPM00300000061	IGK@ protein	IPI00889156	ipi.HUMAN.v3.71-random.fasta	25816.3	1	29	31	179	0.00245	0.369	TGIPDRFSGSGSGTDFT	A	L	0.95	5.64	0	1	0	0	2	1701.77	77	93	TRUE	IPI00784985,IPI00784865,IPI00030205,IPI00854644
Supplementary Information S1	OvCa	OvCa_1	Mudpit_GPM00300000061	IGK@ protein	IPI00889156	ipi.HUMAN.v3.71-random.fasta	25816.3	1	29	31	179	0.00245	0.369	TISRLEPEDF	L	A	0.95	2.48	0	2	0	0	2	1206.6	95	104	TRUE	IPI00784985,IPI00030205,IPI00854644
Supplementary Information S1	OvCa	OvCa_1	Mudpit_GPM00300000061	IGK@ protein	IPI00889156	ipi.HUMAN.v3.71-random.fasta	25816.3	1	29	31	179	0.00245	0.369	VCLLNNFYPREA	V	K	0.95	3.37	0	1	0	0	2	1495.74	155	166	TRUE	IPI00942387,IPI00853045,IPI00784985,IPI00550731,IPI00784865,IPI00941650,IPI00940069,IPI00941203,IPI00940952
Supplementary Information S1	OvCa	OvCa_1	Mudpit_GPM00300000061	IGK@ protein	IPI00889156	ipi.HUMAN.v3.71-random.fasta	25816.3	1	29	31	179	0.00245	0.369	VVCLLNNFYPREA	S	K	0.95	3.4	0	4	0	0	2	1594.81	154	166	TRUE	IPI00942387,IPI00853045,IPI00784985,IPI00550731,IPI00784865,IPI00941650,IPI00940069,IPI00941203,IPI00940952
Supplementary Information S1	OvCa	OvCa_1	Mudpit_GPM00300000061	IGK@ protein	IPI00889156	ipi.HUMAN.v3.71-random.fasta	25816.3	1	29	31	179	0.00245	0.369	VVCLLNNFYPREAKV	S	Q	0.95	2.25	0	0	2	0	2	1821.97	154	168	TRUE	IPI00942387,IPI00853045,IPI00784985,IPI00550731,IPI00784865,IPI00941650,IPI00940069,IPI00941203,IPI00940952
Supplementary Information S1	OvCa	OvCa_1	Mudpit_GPM00300000061	IGK@ protein	IPI00889156	ipi.HUMAN.v3.71-random.fasta	25816.3	1	29	31	179	0.00245	0.369	YQQKPGQAPRL	W	L	0.95	2.44	0	1	0	0	2	1285.7	57	67	TRUE	IPI00784985,IPI00549330,IPI00940069,IPI00030205,IPI00829653
Supplementary Information S1	OvCa	OvCa_1	Mudpit_GPM00300000061	IGK@ protein	IPI00889156	ipi.HUMAN.v3.71-random.fasta	25816.3	1	29	31	179	0.00245	0.369	YQQKPGQAPRLL	W	I	0.95	2.66	0	1	0	0	2	1398.79	57	68	TRUE	IPI00784985,IPI00549330,IPI00940069,IPI00030205,IPI00829653
Supplementary Information S1	OvCa	OvCa_1	Mudpit_GPM00300000061	IGK@ protein	IPI00889156	ipi.HUMAN.v3.71-random.fasta	25816.3	1	29	31	179	0.00245	0.369	YQQKPGQAPRLLI	W	Y	0.95	4.46	0	2	0	0	2	1511.87	57	69	TRUE	IPI00549330,IPI00940069,IPI00030205,IPI00829653
Supplementary Information S1	OvCa	OvCa_1	Mudpit_GPM00300000061	Isoform 1 of Multimerin-1	IPI00012269,IPI00745154	ipi.HUMAN.v3.71-random.fasta	138095	0.5	1	1	2	2.74e-05	0.0187	NTVGGTGGIGGVGGTGGVGNRAP	L	R	0.95	4.92	0	2	0	0	2	1911.96	157	179	TRUE
Supplementary Information S1	OvCa	OvCa_1	Mudpit_GPM00300000061	EF-hand domain-containing protein KIAA0494	IPI00006130,IPI00921945,IPI00922226	ipi.HUMAN.v3.71-random.fasta	55014.8	0.5	1	1	1	1.37e-05	0.0303	FLGDPVEKAAQLRPI	Q	S	0.95	2.27	0	0	1	0	2	1653.93	414	428	TRUE
Supplementary Information S1	OvCa	OvCa_1	Mudpit_GPM00300000061	Isoform 1 of Collagen alpha-1(VII) chain	IPI00025418,IPI00795118	ipi.HUMAN.v3.71-random.fasta	295200	0.5	1	1	5	6.84e-05	0.00611	DGPPGLPGTPGPPGPPGP	R	K	0.95	4.48	0	5	0	0	2	1595.77	2075	2092	TRUE
Supplementary Information S1	OvCa	OvCa_1	Mudpit_GPM00300000061	hypothetical protein XP_002348153	IPI00788824	ipi.HUMAN.v3.71-random.fasta	27975.2	1	30	33	199	0.00272	0.314	AAPSVTLFPPSSEELQANKATLVCLISDFYPGAVT	K	V	0.95	4.42	0	0	2	0	2	3693.87	163	197	TRUE	IPI00719452,IPI00154742,IPI00829877,IPI00744476,IPI00658130,IPI00827875,IPI00944677,IPI00887169
Supplementary Information S1	OvCa	OvCa_1	Mudpit_GPM00300000061	hypothetical protein XP_002348153	IPI00788824	ipi.HUMAN.v3.71-random.fasta	27975.2	1	30	33	199	0.00272	0.314	AWKADSSPVKAGVETTTPSKQSNNKYAASSY	V	L	0.95	2.7	0	0	0	1	2	3273.6	199	229	TRUE	IPI00719452,IPI00154742,IPI00829877,IPI00744476,IPI00658130,IPI00827875,IPI00944677,IPI00887169
Supplementary Information S1	OvCa	OvCa_1	Mudpit_GPM00300000061	hypothetical protein XP_002348153	IPI00788824	ipi.HUMAN.v3.71-random.fasta	27975.2	1	30	33	199	0.00272	0.314	CLISDFYPGAVT	V	V	0.95	4.52	6	16	0	0	2	1325.61	186	197	TRUE	IPI00719452,IPI00154742,IPI00829877,IPI00744476,IPI00658130,IPI00941543,IPI00827875,IPI00944677,IPI00940807,IPI00829640,IPI00887169
Supplementary Information S1	OvCa	OvCa_1	Mudpit_GPM00300000061	hypothetical protein XP_002348153	IPI00788824	ipi.HUMAN.v3.71-random.fasta	27975.2	1	30	33	199	0.00272	0.314	CLISDFYPGAVTV	V	A	0.95	4.06	4	9	0	0	2	1424.68	186	198	TRUE	IPI00719452,IPI00154742,IPI00829877,IPI00744476,IPI00658130,IPI00941543,IPI00827875,IPI00944677,IPI00940807,IPI00829640,IPI00887169
Supplementary Information S1	OvCa	OvCa_1	Mudpit_GPM00300000061	hypothetical protein XP_002348153	IPI00788824	ipi.HUMAN.v3.71-random.fasta	27975.2	1	30	33	199	0.00272	0.314	FPPSSEELQANKATLVCLISDFYPGAVT	L	V	0.95	4.01	0	0	1	0	2	3054.51	170	197	TRUE	IPI00719452,IPI00154742,IPI00829877,IPI00744476,IPI00658130,IPI00941543,IPI00827875,IPI00944677,IPI00940807,IPI00829640,IPI00887169
Supplementary Information S1	OvCa	OvCa_1	Mudpit_GPM00300000061	hypothetical protein XP_002348153	IPI00788824	ipi.HUMAN.v3.71-random.fasta	27975.2	1	30	33	199	0.00272	0.314	GQPKAAPSVTLFPPSSEELQANKATL	L	V	0.95	3.29	0	0	3	0	2	2681.42	159	184	TRUE	IPI00154742,IPI00829877,IPI00744476,IPI00658130,IPI00827875,IPI00944677
Supplementary Information S1	OvCa	OvCa_1	Mudpit_GPM00300000061	hypothetical protein XP_002348153	IPI00788824	ipi.HUMAN.v3.71-random.fasta	27975.2	1	30	33	199	0.00272	0.314	GQPKAAPSVTLFPPSSEELQANKATLVCL	L	I	0.95	2.6	0	0	1	0	2	3053.6	159	187	TRUE	IPI00154742,IPI00829877,IPI00744476,IPI00658130,IPI00827875,IPI00944677
Supplementary Information S1	OvCa	OvCa_1	Mudpit_GPM00300000061	hypothetical protein XP_002348153	IPI00788824	ipi.HUMAN.v3.71-random.fasta	27975.2	1	30	33	199	0.00272	0.314	GQPKAAPSVTLFPPSSEELQANKATLVCLISDF	L	Y	0.95	3.8	0	0	3	0	2	3515.81	159	191	TRUE	IPI00154742,IPI00829877,IPI00744476,IPI00658130,IPI00827875,IPI00944677
Supplementary Information S1	OvCa	OvCa_1	Mudpit_GPM00300000061	hypothetical protein XP_002348153	IPI00788824	ipi.HUMAN.v3.71-random.fasta	27975.2	1	30	33	199	0.00272	0.314	LFPPSSEELQANKATLVCLISDFYPGAVT	T	V	0.95	4.23	0	0	4	0	2	3167.6	169	197	TRUE	IPI00719452,IPI00154742,IPI00829877,IPI00744476,IPI00658130,IPI00941543,IPI00827875,IPI00944677,IPI00940807,IPI00829640,IPI00887169
Supplementary Information S1	OvCa	OvCa_1	Mudpit_GPM00300000061	hypothetical protein XP_002348153	IPI00788824	ipi.HUMAN.v3.71-random.fasta	27975.2	1	30	33	199	0.00272	0.314	LQANKATLVCLISDFYPGAVT	E	V	0.95	7.01	0	19	0	0	2	2281.19	177	197	TRUE	IPI00719452,IPI00154742,IPI00829877,IPI00744476,IPI00658130,IPI00941543,IPI00827875,IPI00944677,IPI00940807,IPI00829640,IPI00887169
Supplementary Information S1	OvCa	OvCa_1	Mudpit_GPM00300000061	hypothetical protein XP_002348153	IPI00788824	ipi.HUMAN.v3.71-random.fasta	27975.2	1	30	33	199	0.00272	0.314	LQANKATLVCLISDFYPGAVTV	E	A	0.95	5.77	0	6	0	0	2	2380.26	177	198	TRUE	IPI00719452,IPI00154742,IPI00829877,IPI00744476,IPI00658130,IPI00941543,IPI00827875,IPI00944677,IPI00940807,IPI00829640,IPI00887169
Supplementary Information S1	OvCa	OvCa_1	Mudpit_GPM00300000061	hypothetical protein XP_002348153	IPI00788824	ipi.HUMAN.v3.71-random.fasta	27975.2	1	30	33	199	0.00272	0.314	LVCLISDFYPGAVT	T	V	0.95	2.96	0	2	0	0	2	1554.79	184	197	TRUE	IPI00719452,IPI00154742,IPI00829877,IPI00744476,IPI00658130,IPI00941543,IPI00827875,IPI00944677,IPI00940807,IPI00829640,IPI00887169
Supplementary Information S1	OvCa	OvCa_1	Mudpit_GPM00300000061	hypothetical protein XP_002348153	IPI00788824	ipi.HUMAN.v3.71-random.fasta	27975.2	1	30	33	199	0.00272	0.314	LVCLISDFYPGAVTV	T	A	0.95	2.74	0	1	0	0	2	1653.86	184	198	TRUE	IPI00719452,IPI00154742,IPI00829877,IPI00744476,IPI00658130,IPI00941543,IPI00827875,IPI00944677,IPI00940807,IPI00829640,IPI00887169
Supplementary Information S1	OvCa	OvCa_1	Mudpit_GPM00300000061	hypothetical protein XP_002348153	IPI00788824	ipi.HUMAN.v3.71-random.fasta	27975.2	1	30	33	199	0.00272	0.314	NKATLVCLISDFYPGAVT	A	V	0.95	6.55	0	10	0	0	2	1969.01	180	197	TRUE	IPI00719452,IPI00154742,IPI00829877,IPI00744476,IPI00658130,IPI00941543,IPI00827875,IPI00944677,IPI00940807,IPI00829640,IPI00887169
Supplementary Information S1	OvCa	OvCa_1	Mudpit_GPM00300000061	hypothetical protein XP_002348153	IPI00788824	ipi.HUMAN.v3.71-random.fasta	27975.2	1	30	33	199	0.00272	0.314	NKATLVCLISDFYPGAVTV	A	A	0.95	5.59	0	5	0	0	2	2068.08	180	198	TRUE	IPI00719452,IPI00154742,IPI00829877,IPI00744476,IPI00658130,IPI00941543,IPI00827875,IPI00944677,IPI00940807,IPI00829640,IPI00887169
Supplementary Information S1	OvCa	OvCa_1	Mudpit_GPM00300000061	hypothetical protein XP_002348153	IPI00788824	ipi.HUMAN.v3.71-random.fasta	27975.2	1	30	33	199	0.00272	0.314	QANKATLVCLISDFYPGAVT	L	V	0.95	6.29	0	11	0	0	2	2168.11	178	197	TRUE	IPI00719452,IPI00154742,IPI00829877,IPI00744476,IPI00658130,IPI00941543,IPI00827875,IPI00944677,IPI00940807,IPI00829640,IPI00887169
Supplementary Information S1	OvCa	OvCa_1	Mudpit_GPM00300000061	hypothetical protein XP_002348153	IPI00788824	ipi.HUMAN.v3.71-random.fasta	27975.2	1	30	33	199	0.00272	0.314	QANKATLVCLISDFYPGAVTV	L	A	0.95	5.03	0	7	0	0	2	2267.17	178	198	TRUE	IPI00719452,IPI00154742,IPI00829877,IPI00744476,IPI00658130,IPI00941543,IPI00827875,IPI00944677,IPI00940807,IPI00829640,IPI00887169
Supplementary Information S1	OvCa	OvCa_1	Mudpit_GPM00300000061	hypothetical protein XP_002348153	IPI00788824	ipi.HUMAN.v3.71-random.fasta	27975.2	1	30	33	199	0.00272	0.314	TLFPPSSEELQANKATLVCLISDFYPGAVT	V	V	0.95	6.46	0	0	5	0	2	3268.65	168	197	TRUE	IPI00719452,IPI00154742,IPI00829877,IPI00744476,IPI00658130,IPI00941543,IPI00827875,IPI00944677,IPI00940807,IPI00829640,IPI00887169
Supplementary Information S1	OvCa	OvCa_1	Mudpit_GPM00300000061	hypothetical protein XP_002348153	IPI00788824	ipi.HUMAN.v3.71-random.fasta	27975.2	1	30	33	199	0.00272	0.314	TLFPPSSEELQANKATLVCLISDFYPGAVTV	V	A	0.95	3.8	0	0	1	0	2	3367.71	168	198	TRUE	IPI00719452,IPI00154742,IPI00829877,IPI00744476,IPI00658130,IPI00941543,IPI00827875,IPI00944677,IPI00940807,IPI00829640,IPI00887169
Supplementary Information S1	OvCa	OvCa_1	Mudpit_GPM00300000061	hypothetical protein XP_002348153	IPI00788824	ipi.HUMAN.v3.71-random.fasta	27975.2	1	30	33	199	0.00272	0.314	TLVCLISDFYPGAVT	A	V	0.95	5.8	0	9	0	0	2	1655.84	183	197	TRUE	IPI00719452,IPI00154742,IPI00829877,IPI00744476,IPI00658130,IPI00941543,IPI00827875,IPI00944677,IPI00940807,IPI00829640,IPI00887169
Supplementary Information S1	OvCa	OvCa_1	Mudpit_GPM00300000061	hypothetical protein XP_002348153	IPI00788824	ipi.HUMAN.v3.71-random.fasta	27975.2	1	30	33	199	0.00272	0.314	TLVCLISDFYPGAVTV	A	A	0.95	4.19	0	1	0	0	2	1754.9	183	198	TRUE	IPI00719452,IPI00154742,IPI00829877,IPI00744476,IPI00658130,IPI00941543,IPI00827875,IPI00944677,IPI00940807,IPI00829640,IPI00887169
Supplementary Information S1	OvCa	OvCa_1	Mudpit_GPM00300000061	hypothetical protein XP_002348153	IPI00788824	ipi.HUMAN.v3.71-random.fasta	27975.2	1	30	33	199	0.00272	0.314	VAWKADSSPV	T	K	0.95	2.3	0	1	0	0	2	1059.55	198	207	TRUE	IPI00719452,IPI00154742,IPI00829877,IPI00744476,IPI00658130,IPI00827875,IPI00944677,IPI00887169
Supplementary Information S1	OvCa	OvCa_1	Mudpit_GPM00300000061	hypothetical protein XP_002348153	IPI00788824	ipi.HUMAN.v3.71-random.fasta	27975.2	1	30	33	199	0.00272	0.314	VAWKADSSPVKAGVE	T	T	0.95	3.57	0	3	0	0	2	1543.81	198	212	TRUE	IPI00719452,IPI00154742,IPI00829877,IPI00744476,IPI00658130,IPI00827875,IPI00944677,IPI00887169
Supplementary Information S1	OvCa	OvCa_1	Mudpit_GPM00300000061	hypothetical protein XP_002348153	IPI00788824	ipi.HUMAN.v3.71-random.fasta	27975.2	1	30	33	199	0.00272	0.314	VAWKADSSPVKAGVET	T	T	0.95	4.01	0	1	0	0	2	1644.86	198	213	TRUE	IPI00719452,IPI00154742,IPI00829877,IPI00744476,IPI00658130,IPI00827875,IPI00944677,IPI00887169
Supplementary Information S1	OvCa	OvCa_1	Mudpit_GPM00300000061	hypothetical protein XP_002348153	IPI00788824	ipi.HUMAN.v3.71-random.fasta	27975.2	1	30	33	199	0.00272	0.314	VAWKADSSPVKAGVETTTPSKQSNNKYA	T	A	0.95	2.55	0	0	1	0	2	2964.51	198	225	TRUE	IPI00719452,IPI00154742,IPI00829877,IPI00744476,IPI00658130,IPI00827875,IPI00944677,IPI00887169
Supplementary Information S1	OvCa	OvCa_1	Mudpit_GPM00300000061	hypothetical protein XP_002348153	IPI00788824	ipi.HUMAN.v3.71-random.fasta	27975.2	1	30	33	199	0.00272	0.314	VAWKADSSPVKAGVETTTPSKQSNNKYAASSY	T	L	0.95	2.74	0	0	1	0	2	3372.67	198	229	TRUE	IPI00719452,IPI00154742,IPI00829877,IPI00744476,IPI00658130,IPI00827875,IPI00944677,IPI00887169
Supplementary Information S1	OvCa	OvCa_1	Mudpit_GPM00300000061	hypothetical protein XP_002348153	IPI00788824	ipi.HUMAN.v3.71-random.fasta	27975.2	1	30	33	199	0.00272	0.314	VCLISDFYPGAVT	L	V	0.95	5.39	0	43	0	0	2	1441.7	185	197	TRUE	IPI00719452,IPI00154742,IPI00829877,IPI00744476,IPI00658130,IPI00941543,IPI00827875,IPI00944677,IPI00940807,IPI00829640,IPI00887169
Supplementary Information S1	OvCa	OvCa_1	Mudpit_GPM00300000061	hypothetical protein XP_002348153	IPI00788824	ipi.HUMAN.v3.71-random.fasta	27975.2	1	30	33	199	0.00272	0.314	VCLISDFYPGAVTV	L	A	0.95	5.37	1	12	0	0	2	1540.77	185	198	TRUE	IPI00719452,IPI00154742,IPI00829877,IPI00744476,IPI00658130,IPI00941543,IPI00827875,IPI00944677,IPI00940807,IPI00829640,IPI00887169
Supplementary Information S1	OvCa	OvCa_1	Mudpit_GPM00300000061	hypothetical protein XP_002348153	IPI00788824	ipi.HUMAN.v3.71-random.fasta	27975.2	1	30	33	199	0.00272	0.314	YQQLPGTAPKL	W	L	0.95	3.51	0	4	0	0	2	1215.67	82	92	TRUE	IPI00719452,IPI00386574,IPI00382422,IPI00827875,IPI00382420
Supplementary Information S1	OvCa	OvCa_1	Mudpit_GPM00300000061	hypothetical protein XP_002348153	IPI00788824	ipi.HUMAN.v3.71-random.fasta	27975.2	1	30	33	199	0.00272	0.314	YQQLPGTAPKLL	W	I	0.95	3.89	0	5	0	0	2	1328.76	82	93	TRUE	IPI00719452,IPI00386574,IPI00382422,IPI00827875,IPI00382420
Supplementary Information S1	OvCa	OvCa_1	Mudpit_GPM00300000061	Isoform 1 of Myosin-9	IPI00019502	ipi.HUMAN.v3.71-random.fasta	226520	0.5	1	1	1	1.37e-05	0.00663	DLGEELEALKTEL	R	E	0.95	3.05	0	1	0	0	2	1459.75	1136	1148	TRUE
Supplementary Information S1	OvCa	OvCa_1	Mudpit_GPM00300000061	cDNA FLJ55673, highly similar to Complement factor B	IPI00019591,IPI00921523,IPI00939333,IPI00939824,IPI00947496	ipi.HUMAN.v3.71-random.fasta	140926	1	4	4	12	0.000164	0.0182	AEDGHGPGEQQ	D	K	0.95	2.37	0	1	0	0	2	1124.46	749	759	TRUE
Supplementary Information S1	OvCa	OvCa_1	Mudpit_GPM00300000061	cDNA FLJ55673, highly similar to Complement factor B	IPI00019591,IPI00921523,IPI00939333,IPI00939824,IPI00947496	ipi.HUMAN.v3.71-random.fasta	140926	1	4	4	12	0.000164	0.0182	IEGVDAEDGHGPGEQQ	T	K	0.95	2.66	0	1	0	0	2	1637.7	744	759	TRUE
Supplementary Information S1	OvCa	OvCa_1	Mudpit_GPM00300000061	cDNA FLJ55673, highly similar to Complement factor B	IPI00019591,IPI00921523,IPI00939333,IPI00939824,IPI00947496	ipi.HUMAN.v3.71-random.fasta	140926	1	4	4	12	0.000164	0.0182	LSSLTETIEGVDAEDGHGPGEQQ	F	K	0.95	9.62	0	7	0	0	2	2369.07	737	759	TRUE
Supplementary Information S1	OvCa	OvCa_1	Mudpit_GPM00300000061	cDNA FLJ55673, highly similar to Complement factor B	IPI00019591,IPI00921523,IPI00939333,IPI00939824,IPI00947496	ipi.HUMAN.v3.71-random.fasta	140926	1	4	4	12	0.000164	0.0182	TETIEGVDAEDGHGPGEQQ	L	K	0.95	7.68	0	3	0	0	2	1968.84	741	759	TRUE
Supplementary Information S1	OvCa	OvCa_1	Mudpit_GPM00300000061	similar to hCG2040019	IPI00936846	ipi.HUMAN.v3.71-random.fasta	68387	0.5	1	1	1	1.37e-05	0.0171	FQQKPGQAPVL	W	V	0.95	2.28	0	1	0	0	2	1212.67	523	533	TRUE
Supplementary Information S1	OvCa	OvCa_1	Mudpit_GPM00300000061	Isoform 1 of Insulin-like growth factor II	IPI00001611,IPI00215977,IPI00940065	ipi.HUMAN.v3.71-random.fasta	20122.8	1	4	5	57	0.00078	0.133	FQYDTWKQS	F	T	0.95	2.38	0	1	0	0	2	1202.55	114	122	TRUE
Supplementary Information S1	OvCa	OvCa_1	Mudpit_GPM00300000061	Isoform 1 of Insulin-like growth factor II	IPI00001611,IPI00215977,IPI00940065	ipi.HUMAN.v3.71-random.fasta	20122.8	1	4	5	57	0.00078	0.133	FQYDTWKQSTQ	F	R	0.95	7.3	1	14	0	0	2	1431.65	114	124	TRUE
Supplementary Information S1	OvCa	OvCa_1	Mudpit_GPM00300000061	Isoform 1 of Insulin-like growth factor II	IPI00001611,IPI00215977,IPI00940065	ipi.HUMAN.v3.71-random.fasta	20122.8	1	4	5	57	0.00078	0.133	PAHGGAPPEMA	D	S	0.95	3.34	0	4	0	0	2	1050.47	166	176	TRUE
Supplementary Information S1	OvCa	OvCa_1	Mudpit_GPM00300000061	Isoform 1 of Insulin-like growth factor II	IPI00001611,IPI00215977,IPI00940065	ipi.HUMAN.v3.71-random.fasta	20122.8	1	4	5	57	0.00078	0.133	PAHGGAPPEMASN	D	R	0.95	6.89	0	37	0	0	2	1235.55	166	178	TRUE
Supplementary Information S1	OvCa	OvCa_1	Mudpit_GPM00300000061	Protein FAM3C	IPI00334282	ipi.HUMAN.v3.71-random.fasta	24662.9	1	2	3	8	0.000109	0.11	FDMWGGDVA	Y	P	0.95	2.42	1	0	0	0	2	1013.4	122	130	TRUE
Supplementary Information S1	OvCa	OvCa_1	Mudpit_GPM00300000061	Protein FAM3C	IPI00334282	ipi.HUMAN.v3.71-random.fasta	24662.9	1	2	3	8	0.000109	0.11	VALANGKTGEVLDTKY	N	F	0.95	6.51	0	3	4	0	2	1678.9	106	121	TRUE
Supplementary Information S1	OvCa	OvCa_1	Mudpit_GPM00300000061	Isoform LMW of Kininogen-1	IPI00215894	ipi.HUMAN.v3.71-random.fasta	47865.6	0.982	1	1	1	1.37e-05	0.0258	MKRPPGFSPFR	L	S	0.95	4.06	0	0	1	0	2	1319.7	379	389	TRUE
Supplementary Information S1	OvCa	OvCa_1	Mudpit_GPM00300000061	Histone H2A type 2-A	IPI00216457	ipi.HUMAN.v3.71-random.fasta	14078	0.5	1	1	7	9.57e-05	0.315	AERVGAGAPVYM	Y	A	0.95	4.92	0	7	0	0	2	1220.61	41	52	TRUE
Supplementary Information S1	OvCa	OvCa_1	Mudpit_GPM00300000061	Histone H2A type 2-A	IPI00216457	ipi.HUMAN.v3.71-random.fasta	14078	0.5	1	1	7	9.57e-05	0.315	AIRNDEELNKLLGKVTIAQGGVLPNIQ	L	A	0.95	3.8	0	0	1	0	2	2903.63	87	113	FALSE	IPI00291764,IPI00255316
Supplementary Information S1	OvCa	OvCa_1	Mudpit_GPM00300000061	Histone H2A type 2-A	IPI00216457	ipi.HUMAN.v3.71-random.fasta	14078	0.5	1	1	7	9.57e-05	0.315	AIRNDEELNKLLGKVTIAQGGVLPNIQA	L	V	0.95	2.89	0	0	1	0	2	2974.67	87	114	FALSE	IPI00291764,IPI00255316
Supplementary Information S1	OvCa	OvCa_1	Mudpit_GPM00300000061	Histone H2A type 2-A	IPI00216457	ipi.HUMAN.v3.71-random.fasta	14078	0.5	1	1	7	9.57e-05	0.315	AIRNDEELNKLLGKVTIAQGGVLPNIQAV	L	L	0.95	3.44	0	0	1	0	2	3073.74	87	115	FALSE	IPI00291764,IPI00255316
Supplementary Information S1	OvCa	OvCa_1	Mudpit_GPM00300000061	Cystatin-B	IPI00021828	ipi.HUMAN.v3.71-random.fasta	11121.3	1	6	8	33	0.000451	0.163	HVGDEDFVHL	V	R	0.95	3.8	0	1	0	0	2	1167.54	58	67	TRUE
Supplementary Information S1	OvCa	OvCa_1	Mudpit_GPM00300000061	Cystatin-B	IPI00021828	ipi.HUMAN.v3.71-random.fasta	11121.3	1	6	8	33	0.000451	0.163	IKVHVGDEDFVHL	F	R	0.95	5.04	0	0	5	0	2	1507.79	55	67	TRUE
Supplementary Information S1	OvCa	OvCa_1	Mudpit_GPM00300000061	Cystatin-B	IPI00021828	ipi.HUMAN.v3.71-random.fasta	11121.3	1	6	8	33	0.000451	0.163	VHVGDEDFVH	K	L	0.95	4.19	0	1	0	0	2	1153.53	57	66	TRUE
Supplementary Information S1	OvCa	OvCa_1	Mudpit_GPM00300000061	Cystatin-B	IPI00021828	ipi.HUMAN.v3.71-random.fasta	11121.3	1	6	8	33	0.000451	0.163	VHVGDEDFVHL	K	R	0.95	4.36	1	14	7	0	2	1266.61	57	67	TRUE
Supplementary Information S1	OvCa	OvCa_1	Mudpit_GPM00300000061	Cystatin-B	IPI00021828	ipi.HUMAN.v3.71-random.fasta	11121.3	1	6	8	33	0.000451	0.163	VHVGDEDFVHLR	K	V	0.95	3.96	0	0	1	0	2	1422.71	57	68	TRUE
Supplementary Information S1	OvCa	OvCa_1	Mudpit_GPM00300000061	Cystatin-B	IPI00021828	ipi.HUMAN.v3.71-random.fasta	11121.3	1	6	8	33	0.000451	0.163	VHVGDEDFVHLRVF	K	Q	0.95	4.51	0	0	3	0	2	1668.85	57	70	TRUE
Supplementary Information S1	OvCa	OvCa_1	Mudpit_GPM00300000061	cDNA FLJ52398, highly similar to Cadherin-13	IPI00024046	ipi.HUMAN.v3.71-random.fasta	83391.3	1	2	2	4	5.47e-05	0.0237	LVIVGGKDIQGS	E	L	0.948	2.25	0	1	0	0	2	1185.68	156	167	TRUE
Supplementary Information S1	OvCa	OvCa_1	Mudpit_GPM00300000061	cDNA FLJ52398, highly similar to Cadherin-13	IPI00024046	ipi.HUMAN.v3.71-random.fasta	83391.3	1	2	2	4	5.47e-05	0.0237	LVIVGGKDIQGSLQDIFK	E	F	0.95	4.51	0	0	3	0	2	1930.1	156	173	TRUE
Supplementary Information S1	OvCa	OvCa_1	Mudpit_GPM00300000061	Myosin-reactive immunoglobulin light chain variable region	IPI00549330	ipi.HUMAN.v3.71-random.fasta	12478.4	0.987	1	1	1	1.37e-05	0.417	AVYYCQQY	F	N	0.95	2.64	0	1	0	0	2	1094.46	104	111	FALSE	IPI00784985,IPI00387120,IPI00889156,IPI00030205,IPI00854644
Supplementary Information S1	OvCa	OvCa_1	Mudpit_GPM00300000061	Myosin-reactive immunoglobulin light chain variable region	IPI00549330	ipi.HUMAN.v3.71-random.fasta	12478.4	0.987	1	1	1	1.37e-05	0.417	AWYQQKPGQAPRL	L	L	0.95	4.6	0	3	0	0	2	1542.82	54	66	FALSE	IPI00784985,IPI00889156,IPI00940069,IPI00030205,IPI00829653
Supplementary Information S1	OvCa	OvCa_1	Mudpit_GPM00300000061	Myosin-reactive immunoglobulin light chain variable region	IPI00549330	ipi.HUMAN.v3.71-random.fasta	12478.4	0.987	1	1	1	1.37e-05	0.417	LAWYQQKPGQAPRL	N	L	0.95	3.92	0	4	0	0	2	1655.9	53	66	FALSE	IPI00784985,IPI00889156,IPI00940069,IPI00030205,IPI00829653
Supplementary Information S1	OvCa	OvCa_1	Mudpit_GPM00300000061	Myosin-reactive immunoglobulin light chain variable region	IPI00549330	ipi.HUMAN.v3.71-random.fasta	12478.4	0.987	1	1	1	1.37e-05	0.417	LIYGASTRATGIPARFSGSGSGTEFT	L	L	0.95	2.72	0	0	1	0	2	2604.31	67	92	TRUE
Supplementary Information S1	OvCa	OvCa_1	Mudpit_GPM00300000061	Myosin-reactive immunoglobulin light chain variable region	IPI00549330	ipi.HUMAN.v3.71-random.fasta	12478.4	0.987	1	1	1	1.37e-05	0.417	YQQKPGQAPRL	W	L	0.95	2.44	0	1	0	0	2	1285.7	56	66	FALSE	IPI00784985,IPI00889156,IPI00940069,IPI00030205,IPI00829653
Supplementary Information S1	OvCa	OvCa_1	Mudpit_GPM00300000061	Myosin-reactive immunoglobulin light chain variable region	IPI00549330	ipi.HUMAN.v3.71-random.fasta	12478.4	0.987	1	1	1	1.37e-05	0.417	YQQKPGQAPRLL	W	I	0.95	2.66	0	1	0	0	2	1398.79	56	67	FALSE	IPI00784985,IPI00889156,IPI00940069,IPI00030205,IPI00829653
Supplementary Information S1	OvCa	OvCa_1	Mudpit_GPM00300000061	Myosin-reactive immunoglobulin light chain variable region	IPI00549330	ipi.HUMAN.v3.71-random.fasta	12478.4	0.987	1	1	1	1.37e-05	0.417	YQQKPGQAPRLLI	W	Y	0.95	4.46	0	2	0	0	2	1511.87	56	68	FALSE	IPI00889156,IPI00940069,IPI00030205,IPI00829653
Supplementary Information S1	OvCa	OvCa_1	Mudpit_GPM00300000061	Myosin-4	IPI00001753,IPI00007856,IPI00025879,IPI00302329	ipi.HUMAN.v3.71-random.fasta	223059	0.5	1	1	1	1.37e-05	0.00825	QRSDLSRELEEISERL	K	E	0.95	2.36	0	0	1	0	2	1942.98	1139	1154	TRUE
Supplementary Information S1	OvCa	OvCa_1	Mudpit_GPM00300000061	Isoform 1 of Kallikrein-1	IPI00304808	ipi.HUMAN.v3.71-random.fasta	28870.8	0.5	1	1	1	1.37e-05	0.0687	VRVLSYVKWIEDTIAENS	A	-	0.95	3.7	0	1	0	0	2	2122.12	245	262	TRUE
Supplementary Information S1	OvCa	OvCa_1	Mudpit_GPM00300000061	Peptidyl-prolyl cis-trans isomerase A	IPI00419585,IPI00910407,IPI00925411,IPI00925747	ipi.HUMAN.v3.71-random.fasta	17994.9	1	3	3	15	0.000205	0.103	FDIAVDGEPLGRVS	F	F	0.95	4.64	0	3	0	0	2	1474.75	8	21	TRUE
Supplementary Information S1	OvCa	OvCa_1	Mudpit_GPM00300000061	Peptidyl-prolyl cis-trans isomerase A	IPI00419585,IPI00910407,IPI00925411,IPI00925747	ipi.HUMAN.v3.71-random.fasta	17994.9	1	3	3	15	0.000205	0.103	FDIAVDGEPLGRVSF	F	E	0.95	2.72	0	1	0	0	2	1621.82	8	22	TRUE
Supplementary Information S1	OvCa	OvCa_1	Mudpit_GPM00300000061	Peptidyl-prolyl cis-trans isomerase A	IPI00419585,IPI00910407,IPI00925411,IPI00925747	ipi.HUMAN.v3.71-random.fasta	17994.9	1	3	3	15	0.000205	0.103	FDIAVDGEPLGRVSFEL	F	F	0.95	9.09	0	11	0	0	2	1863.95	8	24	TRUE
Supplementary Information S1	OvCa	OvCa_1	Mudpit_GPM00300000061	Isoform 1 of Mannan-binding lectin serine protease 2	IPI00294713,IPI00306378,IPI00871597	ipi.HUMAN.v3.71-random.fasta	75716.4	1	8	8	25	0.000342	0.0714	DITFRSDYSNEKPFTGFEAF	L	Y	0.95	3.72	0	2	0	0	2	2371.09	114	133	TRUE
Supplementary Information S1	OvCa	OvCa_1	Mudpit_GPM00300000061	Isoform 1 of Mannan-binding lectin serine protease 2	IPI00294713,IPI00306378,IPI00871597	ipi.HUMAN.v3.71-random.fasta	75716.4	1	8	8	25	0.000342	0.0714	GPKWPEPVF	L	G	0.95	4.49	0	12	0	0	2	1056.55	19	27	TRUE
Supplementary Information S1	OvCa	OvCa_1	Mudpit_GPM00300000061	Isoform 1 of Mannan-binding lectin serine protease 2	IPI00294713,IPI00306378,IPI00871597	ipi.HUMAN.v3.71-random.fasta	75716.4	1	8	8	25	0.000342	0.0714	GSSLDITFRSDYSNEKPFTG	L	F	0.95	2.92	0	0	1	0	2	2221.04	110	129	TRUE
Supplementary Information S1	OvCa	OvCa_1	Mudpit_GPM00300000061	Isoform 1 of Mannan-binding lectin serine protease 2	IPI00294713,IPI00306378,IPI00871597	ipi.HUMAN.v3.71-random.fasta	75716.4	1	8	8	25	0.000342	0.0714	TPLGPKWPEPVF	A	G	0.95	4.6	0	5	0	0	2	1367.74	16	27	TRUE
Supplementary Information S1	OvCa	OvCa_1	Mudpit_GPM00300000061	Isoform 1 of Mannan-binding lectin serine protease 2	IPI00294713,IPI00306378,IPI00871597	ipi.HUMAN.v3.71-random.fasta	75716.4	1	8	8	25	0.000342	0.0714	WPEPVFGRLASPGFPGEY	K	A	0.95	3.19	0	1	0	0	2	2005.98	22	39	TRUE
Supplementary Information S1	OvCa	OvCa_1	Mudpit_GPM00300000061	Isoform 1 of Mannan-binding lectin serine protease 2	IPI00294713,IPI00306378,IPI00871597	ipi.HUMAN.v3.71-random.fasta	75716.4	1	8	8	25	0.000342	0.0714	WPEPVFGRLASPGFPGEYA	K	N	0.95	3.74	0	1	0	0	2	2077.02	22	40	TRUE
Supplementary Information S1	OvCa	OvCa_1	Mudpit_GPM00300000061	Isoform 1 of Mannan-binding lectin serine protease 2	IPI00294713,IPI00306378,IPI00871597	ipi.HUMAN.v3.71-random.fasta	75716.4	1	8	8	25	0.000342	0.0714	YSNEKPFTGFE	D	A	0.95	4.85	0	2	0	0	2	1318.6	121	131	TRUE
Supplementary Information S1	OvCa	OvCa_1	Mudpit_GPM00300000061	Isoform 1 of Mannan-binding lectin serine protease 2	IPI00294713,IPI00306378,IPI00871597	ipi.HUMAN.v3.71-random.fasta	75716.4	1	8	8	25	0.000342	0.0714	YSNEKPFTGFEAF	D	Y	0.95	2.49	0	1	0	0	2	1536.7	121	133	TRUE
Supplementary Information S1	OvCa	OvCa_1	Mudpit_GPM00300000061	Serotransferrin	IPI00022463	ipi.HUMAN.v3.71-random.fasta	77032.2	1	2	3	3	4.1e-05	0.0344	TLDAGLVYDAYLAPNNLKPVVAEF	V	Y	0.95	3.11	0	1	1	0	2	2593.36	80	103	TRUE
Supplementary Information S1	OvCa	OvCa_1	Mudpit_GPM00300000061	Serotransferrin	IPI00022463	ipi.HUMAN.v3.71-random.fasta	77032.2	1	2	3	3	4.1e-05	0.0344	YLAPNNLKPVVAEF	A	Y	0.95	3.59	0	1	0	0	2	1574.86	90	103	TRUE
Supplementary Information S1	OvCa	OvCa_1	Mudpit_GPM00300000061	Angiotensinogen	IPI00032220	ipi.HUMAN.v3.71-random.fasta	53136.8	1	5	5	8	0.000109	0.132	VLQGSYDLQDLLAQAEL	L	P	0.95	5.72	0	3	0	0	2	1875.97	385	401	TRUE
Supplementary Information S1	OvCa	OvCa_1	Mudpit_GPM00300000061	Angiotensinogen	IPI00032220	ipi.HUMAN.v3.71-random.fasta	53136.8	1	5	5	8	0.000109	0.132	VLQGSYDLQDLLAQAELPAIL	L	H	0.95	7.57	0	1	0	0	2	2270.23	385	405	TRUE
Supplementary Information S1	OvCa	OvCa_1	Mudpit_GPM00300000061	Angiotensinogen	IPI00032220	ipi.HUMAN.v3.71-random.fasta	53136.8	1	5	5	8	0.000109	0.132	VVGVFTAPGLHLKQPFVQGLAL	T	Y	0.95	2.31	0	0	1	0	2	2291.33	208	229	TRUE
Supplementary Information S1	OvCa	OvCa_1	Mudpit_GPM00300000061	Angiotensinogen	IPI00032220	ipi.HUMAN.v3.71-random.fasta	53136.8	1	5	5	8	0.000109	0.132	YDQSATALHFLGRVANPLS	V	T	0.95	2.68	0	0	1	0	2	2060.06	465	483	TRUE
Supplementary Information S1	OvCa	OvCa_1	Mudpit_GPM00300000061	Angiotensinogen	IPI00032220	ipi.HUMAN.v3.71-random.fasta	53136.8	1	5	5	8	0.000109	0.132	YDQSATALHFLGRVANPLSTA	V	-	0.95	4.2	0	2	0	0	2	2232.14	465	485	TRUE
Supplementary Information S1	OvCa	OvCa_1	Mudpit_GPM00300000061	Superoxide dismutase [Cu-Zn]	IPI00218733	ipi.HUMAN.v3.71-random.fasta	15917.3	0.998	2	2	9	0.000123	0.104	VCVLKGDGPVQGIINF	A	E	0.95	6.68	0	3	0	0	2	1715.92	6	21	TRUE
Supplementary Information S1	OvCa	OvCa_1	Mudpit_GPM00300000061	Superoxide dismutase [Cu-Zn]	IPI00218733	ipi.HUMAN.v3.71-random.fasta	15917.3	0.998	2	2	9	0.000123	0.104	VLKGDGPVQGIINF	C	E	0.95	5.92	0	6	0	0	2	1456.82	8	21	TRUE
Supplementary Information S1	OvCa	OvCa_1	Mudpit_GPM00300000061	Cadherin-1	IPI00025861,IPI00744889	ipi.HUMAN.v3.71-random.fasta	97439.6	1	7	7	15	0.000205	0.0533	FSHAVSSNGNAVED	L	P	0.95	3.08	0	1	0	0	2	1433.63	231	244	TRUE
Supplementary Information S1	OvCa	OvCa_1	Mudpit_GPM00300000061	Cadherin-1	IPI00025861,IPI00744889	ipi.HUMAN.v3.71-random.fasta	97439.6	1	7	7	15	0.000205	0.0533	FSHAVSSNGNAVEDPME	L	I	0.95	4.89	0	4	0	0	2	1806.76	231	247	TRUE
Supplementary Information S1	OvCa	OvCa_1	Mudpit_GPM00300000061	Cadherin-1	IPI00025861,IPI00744889	ipi.HUMAN.v3.71-random.fasta	97439.6	1	7	7	15	0.000205	0.0533	FSHAVSSNGNAVEDPMEIL	L	I	0.943	2.2	0	1	0	0	2	2016.93	231	249	TRUE
Supplementary Information S1	OvCa	OvCa_1	Mudpit_GPM00300000061	Cadherin-1	IPI00025861,IPI00744889	ipi.HUMAN.v3.71-random.fasta	97439.6	1	7	7	15	0.000205	0.0533	KVTDADAPNTPAW	L	E	0.946	2.22	0	1	0	0	2	1385.67	397	409	TRUE
Supplementary Information S1	OvCa	OvCa_1	Mudpit_GPM00300000061	Cadherin-1	IPI00025861,IPI00744889	ipi.HUMAN.v3.71-random.fasta	97439.6	1	7	7	15	0.000205	0.0533	KVTDADAPNTPAWE	L	A	0.95	4.27	0	5	0	0	2	1514.71	397	410	TRUE
Supplementary Information S1	OvCa	OvCa_1	Mudpit_GPM00300000061	Cadherin-1	IPI00025861,IPI00744889	ipi.HUMAN.v3.71-random.fasta	97439.6	1	7	7	15	0.000205	0.0533	KVTDADAPNTPAWEA	L	V	0.95	2.6	0	2	0	0	2	1585.75	397	411	TRUE
Supplementary Information S1	OvCa	OvCa_1	Mudpit_GPM00300000061	Cadherin-1	IPI00025861,IPI00744889	ipi.HUMAN.v3.71-random.fasta	97439.6	1	7	7	15	0.000205	0.0533	VVTTGLDRESFPT	S	Y	0.95	3.09	0	1	0	0	2	1421.73	328	340	TRUE
Supplementary Information S1	OvCa	OvCa_1	Mudpit_GPM00300000061	Platelet glycoprotein Ib alpha chain	IPI00748955,IPI00943099	ipi.HUMAN.v3.71-random.fasta	68939.9	0.5	1	1	2	2.74e-05	0.0272	TSLPLGALRGLGELQEL	L	Y	0.95	2.51	0	2	0	0	2	1767	129	145	TRUE
Supplementary Information S1	OvCa	OvCa_1	Mudpit_GPM00300000061	Zinc-alpha-2-glycoprotein	IPI00166729	ipi.HUMAN.v3.71-random.fasta	34240.6	1	21	28	576	0.00788	0.131	EDVPAFQALGSLNDLQF	V	F	0.95	10.9	0	15	0	0	2	1863.91	42	58	TRUE
Supplementary Information S1	OvCa	OvCa_1	Mudpit_GPM00300000061	Zinc-alpha-2-glycoprotein	IPI00166729	ipi.HUMAN.v3.71-random.fasta	34240.6	1	21	28	576	0.00788	0.131	GLSKHVEDVPAFQALGSLNDLQF	T	F	0.95	8.74	0	8	25	0	2	2485.27	36	58	TRUE
Supplementary Information S1	OvCa	OvCa_1	Mudpit_GPM00300000061	Zinc-alpha-2-glycoprotein	IPI00166729	ipi.HUMAN.v3.71-random.fasta	34240.6	1	21	28	576	0.00788	0.131	IYTGLSKHVEDVPAFQALGSLNDL	Y	Q	0.95	5.62	0	0	1	0	2	2587.34	33	56	TRUE
Supplementary Information S1	OvCa	OvCa_1	Mudpit_GPM00300000061	Zinc-alpha-2-glycoprotein	IPI00166729	ipi.HUMAN.v3.71-random.fasta	34240.6	1	21	28	576	0.00788	0.131	IYTGLSKHVEDVPAFQALGSLNDLQ	Y	F	0.95	5.64	0	0	2	0	2	2715.4	33	57	TRUE
Supplementary Information S1	OvCa	OvCa_1	Mudpit_GPM00300000061	Zinc-alpha-2-glycoprotein	IPI00166729	ipi.HUMAN.v3.71-random.fasta	34240.6	1	21	28	576	0.00788	0.131	IYTGLSKHVEDVPAFQALGSLNDLQF	Y	F	0.95	9.55	0	6	88	0	2	2862.47	33	58	TRUE
Supplementary Information S1	OvCa	OvCa_1	Mudpit_GPM00300000061	Zinc-alpha-2-glycoprotein	IPI00166729	ipi.HUMAN.v3.71-random.fasta	34240.6	1	21	28	576	0.00788	0.131	IYTGLSKHVEDVPAFQALGSLNDLQFF	Y	R	0.95	4	0	0	1	0	2	3009.54	33	59	TRUE
Supplementary Information S1	OvCa	OvCa_1	Mudpit_GPM00300000061	Zinc-alpha-2-glycoprotein	IPI00166729	ipi.HUMAN.v3.71-random.fasta	34240.6	1	21	28	576	0.00788	0.131	QENQDGRYSLT	P	Y	0.95	3.44	2	1	0	0	2	1293.57	21	31	TRUE
Supplementary Information S1	OvCa	OvCa_1	Mudpit_GPM00300000061	Zinc-alpha-2-glycoprotein	IPI00166729	ipi.HUMAN.v3.71-random.fasta	34240.6	1	21	28	576	0.00788	0.131	QENQDGRYSLTY	P	I	0.95	4.51	0	8	0	0	2	1456.63	21	32	TRUE
Supplementary Information S1	OvCa	OvCa_1	Mudpit_GPM00300000061	Zinc-alpha-2-glycoprotein	IPI00166729	ipi.HUMAN.v3.71-random.fasta	34240.6	1	21	28	576	0.00788	0.131	QENQDGRYSLTYIYTGL	P	S	0.95	4.12	0	9	0	0	2	2003.94	21	37	TRUE
Supplementary Information S1	OvCa	OvCa_1	Mudpit_GPM00300000061	Zinc-alpha-2-glycoprotein	IPI00166729	ipi.HUMAN.v3.71-random.fasta	34240.6	1	21	28	576	0.00788	0.131	SKHVEDVPAFQALGSLNDLQF	L	F	0.95	7.89	0	26	38	0	2	2315.17	38	58	TRUE
Supplementary Information S1	OvCa	OvCa_1	Mudpit_GPM00300000061	Zinc-alpha-2-glycoprotein	IPI00166729	ipi.HUMAN.v3.71-random.fasta	34240.6	1	21	28	576	0.00788	0.131	TGLSKHVEDVPAFQALGSLNDLQF	Y	F	0.95	9.44	0	4	18	0	2	2586.32	35	58	TRUE
Supplementary Information S1	OvCa	OvCa_1	Mudpit_GPM00300000061	Zinc-alpha-2-glycoprotein	IPI00166729	ipi.HUMAN.v3.71-random.fasta	34240.6	1	21	28	576	0.00788	0.131	TYIYTGLSKHVEDVPAFQALGSLND	L	L	0.95	3	0	0	1	0	2	2738.37	31	55	TRUE
Supplementary Information S1	OvCa	OvCa_1	Mudpit_GPM00300000061	Zinc-alpha-2-glycoprotein	IPI00166729	ipi.HUMAN.v3.71-random.fasta	34240.6	1	21	28	576	0.00788	0.131	TYIYTGLSKHVEDVPAFQALGSLNDL	L	Q	0.95	2.82	0	0	1	0	2	2851.45	31	56	TRUE
Supplementary Information S1	OvCa	OvCa_1	Mudpit_GPM00300000061	Zinc-alpha-2-glycoprotein	IPI00166729	ipi.HUMAN.v3.71-random.fasta	34240.6	1	21	28	576	0.00788	0.131	TYIYTGLSKHVEDVPAFQALGSLNDLQ	L	F	0.95	7.74	0	0	5	0	2	2979.51	31	57	TRUE
Supplementary Information S1	OvCa	OvCa_1	Mudpit_GPM00300000061	Zinc-alpha-2-glycoprotein	IPI00166729	ipi.HUMAN.v3.71-random.fasta	34240.6	1	21	28	576	0.00788	0.131	TYIYTGLSKHVEDVPAFQALGSLNDLQF	L	F	0.95	10.1	0	4	123	0	2	3126.58	31	58	TRUE
Supplementary Information S1	OvCa	OvCa_1	Mudpit_GPM00300000061	Zinc-alpha-2-glycoprotein	IPI00166729	ipi.HUMAN.v3.71-random.fasta	34240.6	1	21	28	576	0.00788	0.131	VEDVPAFQALGSLNDLQF	H	F	0.95	11.4	0	10	0	0	2	1962.98	41	58	TRUE
Supplementary Information S1	OvCa	OvCa_1	Mudpit_GPM00300000061	Zinc-alpha-2-glycoprotein	IPI00166729	ipi.HUMAN.v3.71-random.fasta	34240.6	1	21	28	576	0.00788	0.131	VPAFQALGSLNDLQF	D	F	0.95	4.92	0	2	0	0	2	1619.84	44	58	TRUE
Supplementary Information S1	OvCa	OvCa_1	Mudpit_GPM00300000061	Zinc-alpha-2-glycoprotein	IPI00166729	ipi.HUMAN.v3.71-random.fasta	34240.6	1	21	28	576	0.00788	0.131	YIYTGLSKHVEDVPAFQALGSLNDL	T	Q	0.95	2.59	0	0	1	0	2	2750.4	32	56	TRUE
Supplementary Information S1	OvCa	OvCa_1	Mudpit_GPM00300000061	Zinc-alpha-2-glycoprotein	IPI00166729	ipi.HUMAN.v3.71-random.fasta	34240.6	1	21	28	576	0.00788	0.131	YIYTGLSKHVEDVPAFQALGSLNDLQ	T	F	0.95	6.18	0	0	6	0	2	2878.46	32	57	TRUE
Supplementary Information S1	OvCa	OvCa_1	Mudpit_GPM00300000061	Zinc-alpha-2-glycoprotein	IPI00166729	ipi.HUMAN.v3.71-random.fasta	34240.6	1	21	28	576	0.00788	0.131	YIYTGLSKHVEDVPAFQALGSLNDLQF	T	F	0.95	8.32	0	0	144	0	2	3025.53	32	58	TRUE
Supplementary Information S1	OvCa	OvCa_1	Mudpit_GPM00300000061	Zinc-alpha-2-glycoprotein	IPI00166729	ipi.HUMAN.v3.71-random.fasta	34240.6	1	21	28	576	0.00788	0.131	YTGLSKHVEDVPAFQALGSLNDLQF	I	F	0.95	8.07	0	3	24	0	2	2749.38	34	58	TRUE
Supplementary Information S1	OvCa	OvCa_1	Mudpit_GPM00300000061	Matrix Gla protein	IPI00028714	ipi.HUMAN.v3.71-random.fasta	12335.6	1	1	1	4	5.47e-05	0.0874	ACDDYRLCE	E	R	0.95	2.72	0	4	0	0	2	1201.46	72	80	TRUE
Supplementary Information S1	OvCa	OvCa_1	Mudpit_GPM00300000061	Polymeric immunoglobulin receptor	IPI00004573	ipi.HUMAN.v3.71-random.fasta	83265.4	1	1	1	1	1.37e-05	0.0131	AVADTRDQAD	K	G	0.95	2.39	0	1	0	0	2	1061.49	610	619	TRUE
Supplementary Information S1	OvCa	OvCa_1	Mudpit_GPM00300000061	Apolipoprotein A-II	IPI00021854	ipi.HUMAN.v3.71-random.fasta	11157.2	0.985	1	1	2	2.74e-05	0.12	QAKEPCVESLVS	R	Q	0.95	3.3	0	2	0	0	2	1329.64	24	35	TRUE
Supplementary Information S1	OvCa	OvCa_1	Mudpit_GPM00300000061	Cathepsin B	IPI00295741,IPI00909303	ipi.HUMAN.v3.71-random.fasta	37803.2	1	3	3	4	5.47e-05	0.0767	DAREQWPQCPTIKE	F	I	0.95	2.6	0	1	0	0	2	1757.83	85	98	TRUE
Supplementary Information S1	OvCa	OvCa_1	Mudpit_GPM00300000061	Cathepsin B	IPI00295741,IPI00909303	ipi.HUMAN.v3.71-random.fasta	37803.2	1	3	3	4	5.47e-05	0.0767	FDAREQWPQCPTIKE	S	I	0.95	3.92	0	0	2	0	2	1904.9	84	98	TRUE
Supplementary Information S1	OvCa	OvCa_1	Mudpit_GPM00300000061	Cathepsin B	IPI00295741,IPI00909303	ipi.HUMAN.v3.71-random.fasta	37803.2	1	3	3	4	5.47e-05	0.0767	IRDQGSCGSCW	E	A	0.95	4.8	0	1	0	0	2	1325.54	99	109	TRUE
Supplementary Information S1	OvCa	OvCa_1	Mudpit_GPM00300000061	55 kDa protein	IPI00029863,IPI00879231	ipi.HUMAN.v3.71-random.fasta	55047.2	0.998	2	2	3	4.1e-05	0.0283	FQAPDLRGISEQS	L	L	0.95	3.51	0	2	0	0	2	1447.72	364	376	TRUE
Supplementary Information S1	OvCa	OvCa_1	Mudpit_GPM00300000061	55 kDa protein	IPI00029863,IPI00879231	ipi.HUMAN.v3.71-random.fasta	55047.2	0.998	2	2	3	4.1e-05	0.0283	FQAPDLRGISEQSL	L	V	0.95	4.85	0	1	0	0	2	1560.8	364	377	TRUE
Supplementary Information S1	OvCa	OvCa_1	Mudpit_GPM00300000061	SH3 domain-binding glutamic acid-rich-like protein	IPI00025318	ipi.HUMAN.v3.71-random.fasta	12756.5	1	1	1	1	1.37e-05	0.184	FLGLTAPPGSKEAEVQAKQQA	A	-	0.95	2.41	0	0	1	0	2	2170.15	94	114	TRUE
Supplementary Information S1	OvCa	OvCa_1	Mudpit_GPM00300000061	Isoform 2 of Mesothelin	IPI00025110,IPI00793649,IPI00798210,IPI00952947	ipi.HUMAN.v3.71-random.fasta	68054	1	18	19	61	0.000834	0.153	ADVRALGGLACDLPGRF	E	V	0.95	4.89	0	0	5	0	2	1787.92	180	196	TRUE
Supplementary Information S1	OvCa	OvCa_1	Mudpit_GPM00300000061	Isoform 2 of Mesothelin	IPI00025110,IPI00793649,IPI00798210,IPI00952947	ipi.HUMAN.v3.71-random.fasta	68054	1	18	19	61	0.000834	0.153	ADVRALGGLACDLPGRFV	E	A	0.95	2.6	0	0	2	0	2	1886.99	180	197	TRUE
Supplementary Information S1	OvCa	OvCa_1	Mudpit_GPM00300000061	Isoform 2 of Mesothelin	IPI00025110,IPI00793649,IPI00798210,IPI00952947	ipi.HUMAN.v3.71-random.fasta	68054	1	18	19	61	0.000834	0.153	ALGGLACDLPGRF	R	V	0.95	4.64	0	5	0	0	2	1346.69	184	196	TRUE
Supplementary Information S1	OvCa	OvCa_1	Mudpit_GPM00300000061	Isoform 2 of Mesothelin	IPI00025110,IPI00793649,IPI00798210,IPI00952947	ipi.HUMAN.v3.71-random.fasta	68054	1	18	19	61	0.000834	0.153	ALGGLACDLPGRFV	R	A	0.95	2.68	0	2	0	0	2	1445.76	184	197	TRUE
Supplementary Information S1	OvCa	OvCa_1	Mudpit_GPM00300000061	Isoform 2 of Mesothelin	IPI00025110,IPI00793649,IPI00798210,IPI00952947	ipi.HUMAN.v3.71-random.fasta	68054	1	18	19	61	0.000834	0.153	AVRPQDLDTCDPRQL	W	D	0.95	3.05	0	0	2	0	2	1783.88	459	473	TRUE
Supplementary Information S1	OvCa	OvCa_1	Mudpit_GPM00300000061	Isoform 2 of Mesothelin	IPI00025110,IPI00793649,IPI00798210,IPI00952947	ipi.HUMAN.v3.71-random.fasta	68054	1	18	19	61	0.000834	0.153	AVRPQDLDTCDPRQLD	W	V	0.95	4.77	0	0	5	0	2	1898.9	459	474	TRUE
Supplementary Information S1	OvCa	OvCa_1	Mudpit_GPM00300000061	Isoform 2 of Mesothelin	IPI00025110,IPI00793649,IPI00798210,IPI00952947	ipi.HUMAN.v3.71-random.fasta	68054	1	18	19	61	0.000834	0.153	DWILRQRQDDLDTLGLGLQGGIPNGY	R	L	0.95	5.74	0	0	3	0	2	2913.49	561	586	TRUE
Supplementary Information S1	OvCa	OvCa_1	Mudpit_GPM00300000061	Isoform 2 of Mesothelin	IPI00025110,IPI00793649,IPI00798210,IPI00952947	ipi.HUMAN.v3.71-random.fasta	68054	1	18	19	61	0.000834	0.153	DWILRQRQDDLDTLGLGLQGGIPNGYL	R	V	0.95	4.82	0	0	1	0	2	3026.57	561	587	TRUE
Supplementary Information S1	OvCa	OvCa_1	Mudpit_GPM00300000061	Isoform 2 of Mesothelin	IPI00025110,IPI00793649,IPI00798210,IPI00952947	ipi.HUMAN.v3.71-random.fasta	68054	1	18	19	61	0.000834	0.153	FLNPDAFSGPQACTR	L	F	0.95	5.08	0	3	0	0	2	1680.78	125	139	TRUE
Supplementary Information S1	OvCa	OvCa_1	Mudpit_GPM00300000061	Isoform 2 of Mesothelin	IPI00025110,IPI00793649,IPI00798210,IPI00952947	ipi.HUMAN.v3.71-random.fasta	68054	1	18	19	61	0.000834	0.153	FLNPDAFSGPQACTRF	L	F	0.95	6.11	0	5	0	0	2	1827.85	125	140	TRUE
Supplementary Information S1	OvCa	OvCa_1	Mudpit_GPM00300000061	Isoform 2 of Mesothelin	IPI00025110,IPI00793649,IPI00798210,IPI00952947	ipi.HUMAN.v3.71-random.fasta	68054	1	18	19	61	0.000834	0.153	LFLNPDAFSGPQACTRF	L	F	0.95	5.47	0	1	0	0	2	1940.93	124	140	TRUE
Supplementary Information S1	OvCa	OvCa_1	Mudpit_GPM00300000061	Isoform 2 of Mesothelin	IPI00025110,IPI00793649,IPI00798210,IPI00952947	ipi.HUMAN.v3.71-random.fasta	68054	1	18	19	61	0.000834	0.153	LSEADVRALGGLACDLPGRF	L	V	0.95	5.59	0	0	4	0	2	2117.08	177	196	TRUE
Supplementary Information S1	OvCa	OvCa_1	Mudpit_GPM00300000061	Isoform 2 of Mesothelin	IPI00025110,IPI00793649,IPI00798210,IPI00952947	ipi.HUMAN.v3.71-random.fasta	68054	1	18	19	61	0.000834	0.153	LSEADVRALGGLACDLPGRFV	L	A	0.95	3.15	0	0	1	0	2	2216.15	177	197	TRUE
Supplementary Information S1	OvCa	OvCa_1	Mudpit_GPM00300000061	Isoform 2 of Mesothelin	IPI00025110,IPI00793649,IPI00798210,IPI00952947	ipi.HUMAN.v3.71-random.fasta	68054	1	18	19	61	0.000834	0.153	PVLGQPIIRSIPQG	L	I	0.95	2.68	0	1	0	0	2	1474.87	253	266	TRUE
Supplementary Information S1	OvCa	OvCa_1	Mudpit_GPM00300000061	Isoform 2 of Mesothelin	IPI00025110,IPI00793649,IPI00798210,IPI00952947	ipi.HUMAN.v3.71-random.fasta	68054	1	18	19	61	0.000834	0.153	QDDLDTLGLGLQGGIPNGYL	R	V	0.95	5.48	0	1	0	0	2	2059.04	568	587	TRUE
Supplementary Information S1	OvCa	OvCa_1	Mudpit_GPM00300000061	Isoform 2 of Mesothelin	IPI00025110,IPI00793649,IPI00798210,IPI00952947	ipi.HUMAN.v3.71-random.fasta	68054	1	18	19	61	0.000834	0.153	QRQDDLDTLGLGLQGGIPNGY	R	L	0.95	9.51	0	6	0	0	2	2213.08	566	586	TRUE
Supplementary Information S1	OvCa	OvCa_1	Mudpit_GPM00300000061	Isoform 2 of Mesothelin	IPI00025110,IPI00793649,IPI00798210,IPI00952947	ipi.HUMAN.v3.71-random.fasta	68054	1	18	19	61	0.000834	0.153	QRQDDLDTLGLGLQGGIPNGYL	R	V	0.95	13.3	0	10	3	0	2	2326.17	566	587	TRUE
Supplementary Information S1	OvCa	OvCa_1	Mudpit_GPM00300000061	Isoform 2 of Mesothelin	IPI00025110,IPI00793649,IPI00798210,IPI00952947	ipi.HUMAN.v3.71-random.fasta	68054	1	18	19	61	0.000834	0.153	SEADVRALGGLACDLPGRF	L	V	0.95	3.12	0	0	1	0	2	2004	178	196	TRUE
Supplementary Information S1	OvCa	OvCa_1	Mudpit_GPM00300000061	Myoglobin	IPI00217493	ipi.HUMAN.v3.71-random.fasta	17166.4	0.999	1	1	1	1.37e-05	0.0974	GKVEADIPGHGQEVL	W	I	0.95	3.03	0	1	0	0	2	1548.8	16	30	TRUE
Supplementary Information S1	OvCa	OvCa_1	Mudpit_GPM00300000061	Alpha-1-acid glycoprotein 1	IPI00022429	ipi.HUMAN.v3.71-random.fasta	23494.1	1	22	24	85	0.00116	0.318	AFDVNDEKNWGLSV	L	Y	0.95	5.96	0	5	0	0	2	1593.76	131	144	TRUE
Supplementary Information S1	OvCa	OvCa_1	Mudpit_GPM00300000061	Alpha-1-acid glycoprotein 1	IPI00022429	ipi.HUMAN.v3.71-random.fasta	23494.1	1	22	24	85	0.00116	0.318	DVNDEKNWGLSV	F	Y	0.95	3.15	1	1	0	0	2	1375.65	133	144	TRUE
Supplementary Information S1	OvCa	OvCa_1	Mudpit_GPM00300000061	Alpha-1-acid glycoprotein 1	IPI00022429	ipi.HUMAN.v3.71-random.fasta	23494.1	1	22	24	85	0.00116	0.318	DVNDEKNWGLSVY	F	A	0.95	3.46	0	3	0	0	2	1538.71	133	145	TRUE
Supplementary Information S1	OvCa	OvCa_1	Mudpit_GPM00300000061	Alpha-1-acid glycoprotein 1	IPI00022429	ipi.HUMAN.v3.71-random.fasta	23494.1	1	22	24	85	0.00116	0.318	DVNDEKNWGLSVYADKPETTKEQLGEF	F	Y	0.95	2.37	0	0	0	1	2	3112.48	133	159	TRUE
Supplementary Information S1	OvCa	OvCa_1	Mudpit_GPM00300000061	Alpha-1-acid glycoprotein 1	IPI00022429	ipi.HUMAN.v3.71-random.fasta	23494.1	1	22	24	85	0.00116	0.318	FDVNDEKNWGL	A	S	0.95	3.32	0	4	0	0	2	1336.62	132	142	TRUE
Supplementary Information S1	OvCa	OvCa_1	Mudpit_GPM00300000061	Alpha-1-acid glycoprotein 1	IPI00022429	ipi.HUMAN.v3.71-random.fasta	23494.1	1	22	24	85	0.00116	0.318	FDVNDEKNWGLS	A	V	0.95	3.54	0	2	0	0	2	1423.65	132	143	TRUE
Supplementary Information S1	OvCa	OvCa_1	Mudpit_GPM00300000061	Alpha-1-acid glycoprotein 1	IPI00022429	ipi.HUMAN.v3.71-random.fasta	23494.1	1	22	24	85	0.00116	0.318	FDVNDEKNWGLSV	A	Y	0.95	6.01	2	19	0	0	2	1522.72	132	144	TRUE
Supplementary Information S1	OvCa	OvCa_1	Mudpit_GPM00300000061	Alpha-1-acid glycoprotein 1	IPI00022429	ipi.HUMAN.v3.71-random.fasta	23494.1	1	22	24	85	0.00116	0.318	FDVNDEKNWGLSVY	A	A	0.95	4.66	0	5	0	0	2	1685.78	132	145	TRUE
Supplementary Information S1	OvCa	OvCa_1	Mudpit_GPM00300000061	Alpha-1-acid glycoprotein 1	IPI00022429	ipi.HUMAN.v3.71-random.fasta	23494.1	1	22	24	85	0.00116	0.318	FDVNDEKNWGLSVYA	A	D	0.95	3.92	0	1	0	0	2	1756.82	132	146	TRUE
Supplementary Information S1	OvCa	OvCa_1	Mudpit_GPM00300000061	Alpha-1-acid glycoprotein 1	IPI00022429	ipi.HUMAN.v3.71-random.fasta	23494.1	1	22	24	85	0.00116	0.318	KTYMLAFDV	T	N	0.95	2.49	0	2	0	0	2	1087.55	126	134	TRUE
Supplementary Information S1	OvCa	OvCa_1	Mudpit_GPM00300000061	Alpha-1-acid glycoprotein 1	IPI00022429	ipi.HUMAN.v3.71-random.fasta	23494.1	1	22	24	85	0.00116	0.318	LAFDVNDEKNWGLSV	M	Y	0.95	6.85	0	16	0	0	2	1706.84	130	144	TRUE
Supplementary Information S1	OvCa	OvCa_1	Mudpit_GPM00300000061	Alpha-1-acid glycoprotein 1	IPI00022429	ipi.HUMAN.v3.71-random.fasta	23494.1	1	22	24	85	0.00116	0.318	LAFDVNDEKNWGLSVYA	M	D	0.95	5.07	0	1	0	0	2	1940.94	130	146	TRUE
Supplementary Information S1	OvCa	OvCa_1	Mudpit_GPM00300000061	Alpha-1-acid glycoprotein 1	IPI00022429	ipi.HUMAN.v3.71-random.fasta	23494.1	1	22	24	85	0.00116	0.318	LILRDTKTYM	L	L	0.95	2.4	0	3	0	0	2	1269.69	120	129	TRUE
Supplementary Information S1	OvCa	OvCa_1	Mudpit_GPM00300000061	Alpha-1-acid glycoprotein 1	IPI00022429	ipi.HUMAN.v3.71-random.fasta	23494.1	1	22	24	85	0.00116	0.318	LILRDTKTYMLAFDV	L	N	0.95	4.28	0	1	0	0	2	1798.98	120	134	TRUE
Supplementary Information S1	OvCa	OvCa_1	Mudpit_GPM00300000061	Alpha-1-acid glycoprotein 1	IPI00022429	ipi.HUMAN.v3.71-random.fasta	23494.1	1	22	24	85	0.00116	0.318	LILRDTKTYMLAFDVNDEKNWGLSV	L	Y	0.95	2.68	0	0	1	0	2	2957.51	120	144	TRUE
Supplementary Information S1	OvCa	OvCa_1	Mudpit_GPM00300000061	Alpha-1-acid glycoprotein 1	IPI00022429	ipi.HUMAN.v3.71-random.fasta	23494.1	1	22	24	85	0.00116	0.318	NDEKNWGLSV	V	Y	0.95	2.96	0	1	0	0	2	1161.55	135	144	TRUE
Supplementary Information S1	OvCa	OvCa_1	Mudpit_GPM00300000061	Alpha-1-acid glycoprotein 1	IPI00022429	ipi.HUMAN.v3.71-random.fasta	23494.1	1	22	24	85	0.00116	0.318	NDEKNWGLSVYA	V	D	0.95	3.74	0	2	0	0	2	1395.65	135	146	TRUE
Supplementary Information S1	OvCa	OvCa_1	Mudpit_GPM00300000061	Alpha-1-acid glycoprotein 1	IPI00022429	ipi.HUMAN.v3.71-random.fasta	23494.1	1	22	24	85	0.00116	0.318	TGKWFYIASA	I	F	0.95	3.09	0	3	0	0	2	1143.58	40	49	TRUE	IPI00020091
Supplementary Information S1	OvCa	OvCa_1	Mudpit_GPM00300000061	Alpha-1-acid glycoprotein 1	IPI00022429	ipi.HUMAN.v3.71-random.fasta	23494.1	1	22	24	85	0.00116	0.318	VNDEKNWGLSV	D	Y	0.946	2.23	0	1	0	0	2	1260.62	134	144	TRUE
Supplementary Information S1	OvCa	OvCa_1	Mudpit_GPM00300000061	Alpha-1-acid glycoprotein 1	IPI00022429	ipi.HUMAN.v3.71-random.fasta	23494.1	1	22	24	85	0.00116	0.318	YADKPETTKEQLGEF	V	Y	0.95	5.82	0	7	0	0	2	1755.84	145	159	TRUE	IPI00020091
Supplementary Information S1	OvCa	OvCa_1	Mudpit_GPM00300000061	Alpha-1-acid glycoprotein 1	IPI00022429	ipi.HUMAN.v3.71-random.fasta	23494.1	1	22	24	85	0.00116	0.318	YADKPETTKEQLGEFYEALDC	V	L	0.95	5.21	0	0	2	0	2	2507.13	145	165	TRUE	IPI00020091
Supplementary Information S1	OvCa	OvCa_1	Mudpit_GPM00300000061	Alpha-1-acid glycoprotein 1	IPI00022429	ipi.HUMAN.v3.71-random.fasta	23494.1	1	22	24	85	0.00116	0.318	YEALDCLRIPKSDV	F	V	0.95	4.07	0	1	0	0	2	1678.85	160	173	TRUE
Supplementary Information S1	OvCa	OvCa_1	Mudpit_GPM00300000061	Putative uncharacterized protein IGKC	IPI00941203	ipi.HUMAN.v3.71-random.fasta	25926.2	1	6	6	9	0.000123	0.326	CLLNNFYPRE	V	A	0.95	2.59	0	5	0	0	2	1325.63	156	165	FALSE	IPI00942387,IPI00853045,IPI00784985,IPI00550731,IPI00889156,IPI00784865,IPI00941650,IPI00940069,IPI00940952
Supplementary Information S1	OvCa	OvCa_1	Mudpit_GPM00300000061	Putative uncharacterized protein IGKC	IPI00941203	ipi.HUMAN.v3.71-random.fasta	25926.2	1	6	6	9	0.000123	0.326	CLLNNFYPREA	V	K	0.95	4.22	1	23	0	0	2	1396.67	156	166	FALSE	IPI00942387,IPI00853045,IPI00784985,IPI00550731,IPI00889156,IPI00784865,IPI00941650,IPI00940069,IPI00940952
Supplementary Information S1	OvCa	OvCa_1	Mudpit_GPM00300000061	Putative uncharacterized protein IGKC	IPI00941203	ipi.HUMAN.v3.71-random.fasta	25926.2	1	6	6	9	0.000123	0.326	DIVMTQSPLSL	G	P	0.95	2.85	0	3	0	0	2	1203.63	21	31	TRUE	IPI00829947
Supplementary Information S1	OvCa	OvCa_1	Mudpit_GPM00300000061	Putative uncharacterized protein IGKC	IPI00941203	ipi.HUMAN.v3.71-random.fasta	25926.2	1	6	6	9	0.000123	0.326	FIFPPSDEQLKSG	F	T	0.95	2.82	0	2	0	0	2	1464.74	138	150	FALSE	IPI00942387,IPI00853045,IPI00784985,IPI00550731,IPI00889156,IPI00784865,IPI00941650,IPI00940069,IPI00940952
Supplementary Information S1	OvCa	OvCa_1	Mudpit_GPM00300000061	Putative uncharacterized protein IGKC	IPI00941203	ipi.HUMAN.v3.71-random.fasta	25926.2	1	6	6	9	0.000123	0.326	FIFPPSDEQLKSGTA	F	S	0.95	5	0	5	0	0	2	1636.82	138	152	FALSE	IPI00942387,IPI00853045,IPI00784985,IPI00550731,IPI00889156,IPI00784865,IPI00941650,IPI00940069,IPI00940952
Supplementary Information S1	OvCa	OvCa_1	Mudpit_GPM00300000061	Putative uncharacterized protein IGKC	IPI00941203	ipi.HUMAN.v3.71-random.fasta	25926.2	1	6	6	9	0.000123	0.326	FIFPPSDEQLKSGTAS	F	V	0.95	6.35	0	30	0	0	2	1723.85	138	153	FALSE	IPI00942387,IPI00853045,IPI00784985,IPI00550731,IPI00889156,IPI00784865,IPI00941650,IPI00940069,IPI00940952
Supplementary Information S1	OvCa	OvCa_1	Mudpit_GPM00300000061	Putative uncharacterized protein IGKC	IPI00941203	ipi.HUMAN.v3.71-random.fasta	25926.2	1	6	6	9	0.000123	0.326	FIFPPSDEQLKSGTASV	F	V	0.95	2.46	0	1	0	0	2	1822.92	138	154	FALSE	IPI00942387,IPI00853045,IPI00784985,IPI00550731,IPI00889156,IPI00784865,IPI00941650,IPI00940069,IPI00940952
Supplementary Information S1	OvCa	OvCa_1	Mudpit_GPM00300000061	Putative uncharacterized protein IGKC	IPI00941203	ipi.HUMAN.v3.71-random.fasta	25926.2	1	6	6	9	0.000123	0.326	FIFPPSDEQLKSGTASVV	F	C	0.95	2.29	0	1	0	0	2	1921.99	138	155	FALSE	IPI00942387,IPI00853045,IPI00784985,IPI00550731,IPI00889156,IPI00784865,IPI00941650,IPI00940069,IPI00940952
Supplementary Information S1	OvCa	OvCa_1	Mudpit_GPM00300000061	Putative uncharacterized protein IGKC	IPI00941203	ipi.HUMAN.v3.71-random.fasta	25926.2	1	6	6	9	0.000123	0.326	FIFPPSDEQLKSGTASVVCL	F	L	0.95	8.74	0	32	0	0	2	2195.11	138	157	FALSE	IPI00942387,IPI00853045,IPI00784985,IPI00550731,IPI00889156,IPI00784865,IPI00941650,IPI00940069,IPI00940952
Supplementary Information S1	OvCa	OvCa_1	Mudpit_GPM00300000061	Putative uncharacterized protein IGKC	IPI00941203	ipi.HUMAN.v3.71-random.fasta	25926.2	1	6	6	9	0.000123	0.326	FIFPPSDEQLKSGTASVVCLL	F	N	0.95	6	0	5	0	0	2	2308.19	138	158	FALSE	IPI00942387,IPI00853045,IPI00784985,IPI00550731,IPI00889156,IPI00784865,IPI00941650,IPI00940069,IPI00940952
Supplementary Information S1	OvCa	OvCa_1	Mudpit_GPM00300000061	Putative uncharacterized protein IGKC	IPI00941203	ipi.HUMAN.v3.71-random.fasta	25926.2	1	6	6	9	0.000123	0.326	FIFPPSDEQLKSGTASVVCLLNNF	F	Y	0.95	7.55	0	11	18	0	2	2683.34	138	161	FALSE	IPI00942387,IPI00853045,IPI00784985,IPI00550731,IPI00889156,IPI00784865,IPI00941650,IPI00940069,IPI00940952
Supplementary Information S1	OvCa	OvCa_1	Mudpit_GPM00300000061	Putative uncharacterized protein IGKC	IPI00941203	ipi.HUMAN.v3.71-random.fasta	25926.2	1	6	6	9	0.000123	0.326	GSNRASGVPDRFSGSGSGTDFT	L	L	0.95	3.41	0	0	1	0	2	2158.98	76	97	TRUE	IPI00829947
Supplementary Information S1	OvCa	OvCa_1	Mudpit_GPM00300000061	Putative uncharacterized protein IGKC	IPI00941203	ipi.HUMAN.v3.71-random.fasta	25926.2	1	6	6	9	0.000123	0.326	GVPDRFSGSGSGTDFT	S	L	0.95	3.44	0	1	0	0	2	1586.71	82	97	TRUE	IPI00550731,IPI00387120,IPI00829947
Supplementary Information S1	OvCa	OvCa_1	Mudpit_GPM00300000061	Putative uncharacterized protein IGKC	IPI00941203	ipi.HUMAN.v3.71-random.fasta	25926.2	1	6	6	9	0.000123	0.326	IFPPSDEQLKSGTASVVCLLNNF	F	Y	0.95	4.72	0	0	9	0	2	2536.28	139	161	FALSE	IPI00942387,IPI00853045,IPI00784985,IPI00550731,IPI00889156,IPI00784865,IPI00941650,IPI00940069,IPI00940952
Supplementary Information S1	OvCa	OvCa_1	Mudpit_GPM00300000061	Putative uncharacterized protein IGKC	IPI00941203	ipi.HUMAN.v3.71-random.fasta	25926.2	1	6	6	9	0.000123	0.326	IFPPSDEQLKSGTASVVCLLNNFYPREA	F	K	0.95	3.77	0	0	5	0	2	3152.57	139	166	FALSE	IPI00942387,IPI00853045,IPI00784985,IPI00550731,IPI00889156,IPI00784865,IPI00941650,IPI00940069,IPI00940952
Supplementary Information S1	OvCa	OvCa_1	Mudpit_GPM00300000061	Putative uncharacterized protein IGKC	IPI00941203	ipi.HUMAN.v3.71-random.fasta	25926.2	1	6	6	9	0.000123	0.326	VCLLNNFYPREA	V	K	0.95	3.37	0	1	0	0	2	1495.74	155	166	FALSE	IPI00942387,IPI00853045,IPI00784985,IPI00550731,IPI00889156,IPI00784865,IPI00941650,IPI00940069,IPI00940952
Supplementary Information S1	OvCa	OvCa_1	Mudpit_GPM00300000061	Putative uncharacterized protein IGKC	IPI00941203	ipi.HUMAN.v3.71-random.fasta	25926.2	1	6	6	9	0.000123	0.326	VVCLLNNFYPREA	S	K	0.95	3.4	0	4	0	0	2	1594.81	154	166	FALSE	IPI00942387,IPI00853045,IPI00784985,IPI00550731,IPI00889156,IPI00784865,IPI00941650,IPI00940069,IPI00940952
Supplementary Information S1	OvCa	OvCa_1	Mudpit_GPM00300000061	Putative uncharacterized protein IGKC	IPI00941203	ipi.HUMAN.v3.71-random.fasta	25926.2	1	6	6	9	0.000123	0.326	VVCLLNNFYPREAKV	S	Q	0.95	2.25	0	0	2	0	2	1821.97	154	168	FALSE	IPI00942387,IPI00853045,IPI00784985,IPI00550731,IPI00889156,IPI00784865,IPI00941650,IPI00940069,IPI00940952
Supplementary Information S1	OvCa	OvCa_1	Mudpit_GPM00300000061	Putative uncharacterized protein IGKC	IPI00941203	ipi.HUMAN.v3.71-random.fasta	25926.2	1	6	6	9	0.000123	0.326	WYLQKPGQSPQLL	D	I	0.95	2.89	0	1	0	0	2	1557.84	60	72	TRUE	IPI00829947
Supplementary Information S1	OvCa	OvCa_1	Mudpit_GPM00300000061	Putative uncharacterized protein IGKC	IPI00941203	ipi.HUMAN.v3.71-random.fasta	25926.2	1	6	6	9	0.000123	0.326	YLQKPGQSPQL	W	L	0.95	2.6	0	2	0	0	2	1258.68	61	71	TRUE	IPI00829947
Supplementary Information S1	OvCa	OvCa_1	Mudpit_GPM00300000061	Putative uncharacterized protein IGKC	IPI00941203	ipi.HUMAN.v3.71-random.fasta	25926.2	1	6	6	9	0.000123	0.326	YLQKPGQSPQLL	W	I	0.95	2.35	0	1	0	0	2	1371.76	61	72	TRUE	IPI00829947
Supplementary Information S1	OvCa	OvCa_1	Mudpit_GPM00300000061	Somatostatin	IPI00000130	ipi.HUMAN.v3.71-random.fasta	12718	0.977	1	1	4	5.47e-05	0.138	QKSLAAAAGKQELAKY	L	F	0.95	3.19	0	0	4	0	2	1659.91	36	51	TRUE
Supplementary Information S1	OvCa	OvCa_1	Mudpit_GPM00300000061	Complement C3 (Fragment)	IPI00783987	ipi.HUMAN.v3.71-random.fasta	187131	1	2	2	5	6.84e-05	0.00902	IAIDSQVLCGAVKW	L	L	0.95	6.49	0	4	0	0	2	1559.83	1093	1106	TRUE
Supplementary Information S1	OvCa	OvCa_1	Mudpit_GPM00300000061	Complement C3 (Fragment)	IPI00783987	ipi.HUMAN.v3.71-random.fasta	187131	1	2	2	5	6.84e-05	0.00902	IAIDSQVLCGAVKWL	L	I	0.95	2.42	0	1	0	0	2	1672.91	1093	1107	TRUE
Supplementary Information S1	OvCa	OvCa_1	Mudpit_GPM00300000061	Isoform 1 of Collagen alpha-1(III) chain	IPI00021033	ipi.HUMAN.v3.71-random.fasta	138547	1	26	28	148	0.00202	0.212	AAGEPGRDGVPGGPGMRGMPGSPGGPGSDGKPGPPG	G	S	0.95	4.21	0	0	0	8	2	3327.43	520	555	TRUE
Supplementary Information S1	OvCa	OvCa_1	Mudpit_GPM00300000061	Isoform 1 of Collagen alpha-1(III) chain	IPI00021033	ipi.HUMAN.v3.71-random.fasta	138547	1	26	28	148	0.00202	0.212	AGEPGRDGVPGGPGMRGMPGSPGGPGSDGKPGPPG	A	S	0.95	7.37	0	0	0	16	2	3240.39	521	555	TRUE
Supplementary Information S1	OvCa	OvCa_1	Mudpit_GPM00300000061	Isoform 1 of Collagen alpha-1(III) chain	IPI00021033	ipi.HUMAN.v3.71-random.fasta	138547	1	26	28	148	0.00202	0.212	ARGNDGARGSDGQPGPPGPPGTAGFPGSPGA	G	K	0.95	4.92	0	0	3	0	2	2839.26	319	349	TRUE
Supplementary Information S1	OvCa	OvCa_1	Mudpit_GPM00300000061	Isoform 1 of Collagen alpha-1(III) chain	IPI00021033	ipi.HUMAN.v3.71-random.fasta	138547	1	26	28	148	0.00202	0.212	ARGNDGARGSDGQPGPPGPPGTAGFPGSPGAKG	G	E	0.95	2.8	0	0	0	1	2	3024.38	319	351	TRUE
Supplementary Information S1	OvCa	OvCa_1	Mudpit_GPM00300000061	Isoform 1 of Collagen alpha-1(III) chain	IPI00021033	ipi.HUMAN.v3.71-random.fasta	138547	1	26	28	148	0.00202	0.212	DGQPGPPGPPGTAGFPGSPGA	S	K	0.95	6.82	0	13	0	0	2	1897.82	329	349	TRUE
Supplementary Information S1	OvCa	OvCa_1	Mudpit_GPM00300000061	Isoform 1 of Collagen alpha-1(III) chain	IPI00021033	ipi.HUMAN.v3.71-random.fasta	138547	1	26	28	148	0.00202	0.212	DGQPGPPGPPGTAGFPGSPGAKG	S	E	0.95	5.82	0	5	1	0	2	2082.94	329	351	TRUE
Supplementary Information S1	OvCa	OvCa_1	Mudpit_GPM00300000061	Isoform 1 of Collagen alpha-1(III) chain	IPI00021033	ipi.HUMAN.v3.71-random.fasta	138547	1	26	28	148	0.00202	0.212	GEPGRDGVPGGPGMRGMPGSPGGPGSDGKPGPPG	A	S	0.95	4.47	0	0	0	20	2	3169.36	522	555	TRUE
Supplementary Information S1	OvCa	OvCa_1	Mudpit_GPM00300000061	Isoform 1 of Collagen alpha-1(III) chain	IPI00021033	ipi.HUMAN.v3.71-random.fasta	138547	1	26	28	148	0.00202	0.212	GERGSPGGPGAAGFPGARGLPGPPGSNGNPGPPGP	K	S	0.95	2.37	0	0	1	0	2	3159.45	861	895	TRUE
Supplementary Information S1	OvCa	OvCa_1	Mudpit_GPM00300000061	Isoform 1 of Collagen alpha-1(III) chain	IPI00021033	ipi.HUMAN.v3.71-random.fasta	138547	1	26	28	148	0.00202	0.212	GLAGTAGEPGRD	P	G	0.95	3.1	0	1	0	0	2	1116.53	1002	1013	TRUE
Supplementary Information S1	OvCa	OvCa_1	Mudpit_GPM00300000061	Isoform 1 of Collagen alpha-1(III) chain	IPI00021033	ipi.HUMAN.v3.71-random.fasta	138547	1	26	28	148	0.00202	0.212	GLPGPPGSNGNPGPPGP	R	S	0.95	6.41	0	9	0	0	2	1532.7	879	895	TRUE
Supplementary Information S1	OvCa	OvCa_1	Mudpit_GPM00300000061	Isoform 1 of Collagen alpha-1(III) chain	IPI00021033	ipi.HUMAN.v3.71-random.fasta	138547	1	26	28	148	0.00202	0.212	GLPGTGGPPGENGKPG	Q	E	0.95	2.96	0	2	0	0	2	1439.68	642	657	TRUE
Supplementary Information S1	OvCa	OvCa_1	Mudpit_GPM00300000061	Isoform 1 of Collagen alpha-1(III) chain	IPI00021033	ipi.HUMAN.v3.71-random.fasta	138547	1	26	28	148	0.00202	0.212	GLPGTGGPPGENGKPGEPGP	Q	K	0.95	3	0	2	0	0	2	1819.85	642	661	TRUE
Supplementary Information S1	OvCa	OvCa_1	Mudpit_GPM00300000061	Isoform 1 of Collagen alpha-1(III) chain	IPI00021033	ipi.HUMAN.v3.71-random.fasta	138547	1	26	28	148	0.00202	0.212	GNDGARGSDGQPGPPGPPGTAGFPGSPGAKGEVGP	R	A	0.95	2.66	0	0	1	0	2	3195.42	321	355	TRUE
Supplementary Information S1	OvCa	OvCa_1	Mudpit_GPM00300000061	Isoform 1 of Collagen alpha-1(III) chain	IPI00021033	ipi.HUMAN.v3.71-random.fasta	138547	1	26	28	148	0.00202	0.212	GPGSDGKPGPPG	G	S	0.95	2.47	0	1	0	0	2	1054.48	544	555	TRUE
Supplementary Information S1	OvCa	OvCa_1	Mudpit_GPM00300000061	Isoform 1 of Collagen alpha-1(III) chain	IPI00021033	ipi.HUMAN.v3.71-random.fasta	138547	1	26	28	148	0.00202	0.212	NDGARGSDGQPGPPGPPGTAGFPGSPGAKGEVGP	G	A	0.95	2.68	0	0	3	0	2	3122.41	322	355	TRUE
Supplementary Information S1	OvCa	OvCa_1	Mudpit_GPM00300000061	Isoform 1 of Collagen alpha-1(III) chain	IPI00021033	ipi.HUMAN.v3.71-random.fasta	138547	1	26	28	148	0.00202	0.212	NRGERGSEGSPGHPGQPGPPGPPGAPGP	G	C	0.95	3.21	0	0	3	0	2	2680.21	1168	1195	TRUE
Supplementary Information S1	OvCa	OvCa_1	Mudpit_GPM00300000061	Isoform 1 of Collagen alpha-1(III) chain	IPI00021033	ipi.HUMAN.v3.71-random.fasta	138547	1	26	28	148	0.00202	0.212	NTGAPGSPGVSGPKGDAGQPGEKGSPGAQGPPGAPGP	G	L	0.95	3.72	0	0	6	0	2	3288.5	910	946	TRUE
Supplementary Information S1	OvCa	OvCa_1	Mudpit_GPM00300000061	Isoform 1 of Collagen alpha-1(III) chain	IPI00021033	ipi.HUMAN.v3.71-random.fasta	138547	1	26	28	148	0.00202	0.212	NTGAPGSPGVSGPKGDAGQPGEKGSPGAQGPPGAPGPLG	G	I	0.95	5.7	0	0	15	0	2	3442.61	910	948	TRUE
Supplementary Information S1	OvCa	OvCa_1	Mudpit_GPM00300000061	Isoform 1 of Collagen alpha-1(III) chain	IPI00021033	ipi.HUMAN.v3.71-random.fasta	138547	1	26	28	148	0.00202	0.212	QGLPGTGGPPGENGKPGEP	L	G	0.95	3.38	0	1	0	0	2	1792.8	641	659	TRUE
Supplementary Information S1	OvCa	OvCa_1	Mudpit_GPM00300000061	Isoform 1 of Collagen alpha-1(III) chain	IPI00021033	ipi.HUMAN.v3.71-random.fasta	138547	1	26	28	148	0.00202	0.212	QGPPGPTGPGGDKGDTGPPGP	P	Q	0.95	9.49	0	11	0	0	2	1841.83	617	637	TRUE
Supplementary Information S1	OvCa	OvCa_1	Mudpit_GPM00300000061	Isoform 1 of Collagen alpha-1(III) chain	IPI00021033	ipi.HUMAN.v3.71-random.fasta	138547	1	26	28	148	0.00202	0.212	QNGEPGGKGERGAPGEKGEGGPPG	G	V	0.95	3.05	0	0	1	0	2	2250	817	840	TRUE
Supplementary Information S1	OvCa	OvCa_1	Mudpit_GPM00300000061	Isoform 1 of Collagen alpha-1(III) chain	IPI00021033	ipi.HUMAN.v3.71-random.fasta	138547	1	26	28	148	0.00202	0.212	QNGEPGGKGERGAPGEKGEGGPPGVAGPPGGSGP	G	A	0.95	4.39	0	0	7	0	2	3042.38	817	850	TRUE
Supplementary Information S1	OvCa	OvCa_1	Mudpit_GPM00300000061	Isoform 1 of Collagen alpha-1(III) chain	IPI00021033	ipi.HUMAN.v3.71-random.fasta	138547	1	26	28	148	0.00202	0.212	QQGAIGSPGPAGPRGPVGPSGPPGKDGTSGHPGPIGPPGPRG	G	N	0.95	2.85	0	0	0	1	2	3790.87	1126	1167	TRUE
Supplementary Information S1	OvCa	OvCa_1	Mudpit_GPM00300000061	Isoform 1 of Collagen alpha-1(III) chain	IPI00021033	ipi.HUMAN.v3.71-random.fasta	138547	1	26	28	148	0.00202	0.212	SDGQPGPPGPPGTAGFPGSPGA	G	K	0.95	6.52	0	7	0	0	2	1984.85	328	349	TRUE
Supplementary Information S1	OvCa	OvCa_1	Mudpit_GPM00300000061	Isoform 1 of Collagen alpha-1(III) chain	IPI00021033	ipi.HUMAN.v3.71-random.fasta	138547	1	26	28	148	0.00202	0.212	SDGQPGPPGPPGTAGFPGSPGAKG	G	E	0.95	7.35	0	6	2	0	2	2169.97	328	351	TRUE
Supplementary Information S1	OvCa	OvCa_1	Mudpit_GPM00300000061	Isoform 1 of Collagen alpha-1(III) chain	IPI00021033	ipi.HUMAN.v3.71-random.fasta	138547	1	26	28	148	0.00202	0.212	TAGEPGRDGNPGSD	G	G	0.95	2.89	0	1	0	0	2	1361.56	1006	1019	TRUE
Supplementary Information S1	OvCa	OvCa_1	Mudpit_GPM00300000061	Isoform A of Osteopontin	IPI00021000,IPI00385896	ipi.HUMAN.v3.71-random.fasta	35404.6	0.998	2	2	4	5.47e-05	0.0382	WLNPDPSQKQN	T	L	0.95	3.26	0	1	0	0	2	1326.64	43	53	TRUE
Supplementary Information S1	OvCa	OvCa_1	Mudpit_GPM00300000061	Isoform A of Osteopontin	IPI00021000,IPI00385896	ipi.HUMAN.v3.71-random.fasta	35404.6	0.998	2	2	4	5.47e-05	0.0382	WLNPDPSQKQNL	T	L	0.95	2.6	0	3	0	0	2	1439.73	43	54	TRUE
Supplementary Information S1	OvCa	OvCa_1	Mudpit_GPM00300000061	Isoform 1 of Roundabout homolog 4	IPI00103871,IPI00179778,IPI00418144,IPI00418145	ipi.HUMAN.v3.71-random.fasta	107440	1	1	1	3	4.1e-05	0.0179	FRTQTAPGGQGAPWAEEL	L	L	0.95	4.36	0	3	0	0	2	1915.93	284	301	TRUE
Supplementary Information S1	OvCa	OvCa_1	Mudpit_GPM00300000061	IGK@ protein	IPI00784865	ipi.HUMAN.v3.71-random.fasta	25755.1	1	3	3	9	0.000123	0.263	ATGIPDRFSGSGSGTDFT	R	L	0.95	6.8	0	1	0	0	2	1772.81	76	93	FALSE	IPI00784985,IPI00889156,IPI00030205,IPI00854644
Supplementary Information S1	OvCa	OvCa_1	Mudpit_GPM00300000061	IGK@ protein	IPI00784865	ipi.HUMAN.v3.71-random.fasta	25755.1	1	3	3	9	0.000123	0.263	ATGIPDRFSGSGSGTDFTLT	R	I	0.95	2.43	0	1	0	0	2	1986.94	76	95	FALSE	IPI00784985,IPI00889156,IPI00030205,IPI00854644
Supplementary Information S1	OvCa	OvCa_1	Mudpit_GPM00300000061	IGK@ protein	IPI00784865	ipi.HUMAN.v3.71-random.fasta	25755.1	1	3	3	9	0.000123	0.263	CLLNNFYPRE	V	A	0.95	2.59	0	5	0	0	2	1325.63	156	165	FALSE	IPI00942387,IPI00853045,IPI00784985,IPI00550731,IPI00889156,IPI00941650,IPI00940069,IPI00941203,IPI00940952
Supplementary Information S1	OvCa	OvCa_1	Mudpit_GPM00300000061	IGK@ protein	IPI00784865	ipi.HUMAN.v3.71-random.fasta	25755.1	1	3	3	9	0.000123	0.263	CLLNNFYPREA	V	K	0.95	4.22	1	23	0	0	2	1396.67	156	166	FALSE	IPI00942387,IPI00853045,IPI00784985,IPI00550731,IPI00889156,IPI00941650,IPI00940069,IPI00941203,IPI00940952
Supplementary Information S1	OvCa	OvCa_1	Mudpit_GPM00300000061	IGK@ protein	IPI00784865	ipi.HUMAN.v3.71-random.fasta	25755.1	1	3	3	9	0.000123	0.263	FIFPPSDEQLKSG	V	T	0.95	2.82	0	2	0	0	2	1464.74	138	150	FALSE	IPI00942387,IPI00853045,IPI00784985,IPI00550731,IPI00889156,IPI00941650,IPI00940069,IPI00941203,IPI00940952
Supplementary Information S1	OvCa	OvCa_1	Mudpit_GPM00300000061	IGK@ protein	IPI00784865	ipi.HUMAN.v3.71-random.fasta	25755.1	1	3	3	9	0.000123	0.263	FIFPPSDEQLKSGTA	V	S	0.95	5	0	5	0	0	2	1636.82	138	152	FALSE	IPI00942387,IPI00853045,IPI00784985,IPI00550731,IPI00889156,IPI00941650,IPI00940069,IPI00941203,IPI00940952
Supplementary Information S1	OvCa	OvCa_1	Mudpit_GPM00300000061	IGK@ protein	IPI00784865	ipi.HUMAN.v3.71-random.fasta	25755.1	1	3	3	9	0.000123	0.263	FIFPPSDEQLKSGTAS	V	V	0.95	6.35	0	30	0	0	2	1723.85	138	153	FALSE	IPI00942387,IPI00853045,IPI00784985,IPI00550731,IPI00889156,IPI00941650,IPI00940069,IPI00941203,IPI00940952
Supplementary Information S1	OvCa	OvCa_1	Mudpit_GPM00300000061	IGK@ protein	IPI00784865	ipi.HUMAN.v3.71-random.fasta	25755.1	1	3	3	9	0.000123	0.263	FIFPPSDEQLKSGTASV	V	V	0.95	2.46	0	1	0	0	2	1822.92	138	154	FALSE	IPI00942387,IPI00853045,IPI00784985,IPI00550731,IPI00889156,IPI00941650,IPI00940069,IPI00941203,IPI00940952
Supplementary Information S1	OvCa	OvCa_1	Mudpit_GPM00300000061	IGK@ protein	IPI00784865	ipi.HUMAN.v3.71-random.fasta	25755.1	1	3	3	9	0.000123	0.263	FIFPPSDEQLKSGTASVV	V	C	0.95	2.29	0	1	0	0	2	1921.99	138	155	FALSE	IPI00942387,IPI00853045,IPI00784985,IPI00550731,IPI00889156,IPI00941650,IPI00940069,IPI00941203,IPI00940952
Supplementary Information S1	OvCa	OvCa_1	Mudpit_GPM00300000061	IGK@ protein	IPI00784865	ipi.HUMAN.v3.71-random.fasta	25755.1	1	3	3	9	0.000123	0.263	FIFPPSDEQLKSGTASVVCL	V	L	0.95	8.74	0	32	0	0	2	2195.11	138	157	FALSE	IPI00942387,IPI00853045,IPI00784985,IPI00550731,IPI00889156,IPI00941650,IPI00940069,IPI00941203,IPI00940952
Supplementary Information S1	OvCa	OvCa_1	Mudpit_GPM00300000061	IGK@ protein	IPI00784865	ipi.HUMAN.v3.71-random.fasta	25755.1	1	3	3	9	0.000123	0.263	FIFPPSDEQLKSGTASVVCLL	V	N	0.95	6	0	5	0	0	2	2308.19	138	158	FALSE	IPI00942387,IPI00853045,IPI00784985,IPI00550731,IPI00889156,IPI00941650,IPI00940069,IPI00941203,IPI00940952
Supplementary Information S1	OvCa	OvCa_1	Mudpit_GPM00300000061	IGK@ protein	IPI00784865	ipi.HUMAN.v3.71-random.fasta	25755.1	1	3	3	9	0.000123	0.263	FIFPPSDEQLKSGTASVVCLLNNF	V	Y	0.95	7.55	0	11	18	0	2	2683.34	138	161	FALSE	IPI00942387,IPI00853045,IPI00784985,IPI00550731,IPI00889156,IPI00941650,IPI00940069,IPI00941203,IPI00940952
Supplementary Information S1	OvCa	OvCa_1	Mudpit_GPM00300000061	IGK@ protein	IPI00784865	ipi.HUMAN.v3.71-random.fasta	25755.1	1	3	3	9	0.000123	0.263	GIPDRFSGSGSGTDFT	T	L	0.95	2.77	0	1	0	0	2	1600.72	78	93	FALSE	IPI00784985,IPI00889156,IPI00030205,IPI00854644
Supplementary Information S1	OvCa	OvCa_1	Mudpit_GPM00300000061	IGK@ protein	IPI00784865	ipi.HUMAN.v3.71-random.fasta	25755.1	1	3	3	9	0.000123	0.263	IFPPSDEQLKSGTASVVCLLNNF	F	Y	0.95	4.72	0	0	9	0	2	2536.28	139	161	FALSE	IPI00942387,IPI00853045,IPI00784985,IPI00550731,IPI00889156,IPI00941650,IPI00940069,IPI00941203,IPI00940952
Supplementary Information S1	OvCa	OvCa_1	Mudpit_GPM00300000061	IGK@ protein	IPI00784865	ipi.HUMAN.v3.71-random.fasta	25755.1	1	3	3	9	0.000123	0.263	IFPPSDEQLKSGTASVVCLLNNFYPREA	F	K	0.95	3.77	0	0	5	0	2	3152.57	139	166	FALSE	IPI00942387,IPI00853045,IPI00784985,IPI00550731,IPI00889156,IPI00941650,IPI00940069,IPI00941203,IPI00940952
Supplementary Information S1	OvCa	OvCa_1	Mudpit_GPM00300000061	IGK@ protein	IPI00784865	ipi.HUMAN.v3.71-random.fasta	25755.1	1	3	3	9	0.000123	0.263	LIYGASSRATGIPDRFSGSGSGTDF	L	T	0.95	2.72	0	0	1	0	2	2519.22	68	92	TRUE	IPI00030205
Supplementary Information S1	OvCa	OvCa_1	Mudpit_GPM00300000061	IGK@ protein	IPI00784865	ipi.HUMAN.v3.71-random.fasta	25755.1	1	3	3	9	0.000123	0.263	LIYGASSRATGIPDRFSGSGSGTDFT	L	L	0.95	3.85	0	0	4	0	2	2620.26	68	93	TRUE	IPI00030205
Supplementary Information S1	OvCa	OvCa_1	Mudpit_GPM00300000061	IGK@ protein	IPI00784865	ipi.HUMAN.v3.71-random.fasta	25755.1	1	3	3	9	0.000123	0.263	LIYGASSRATGIPDRFSGSGSGTDFTLT	L	I	0.95	4.59	0	0	4	0	2	2834.4	68	95	TRUE	IPI00030205
Supplementary Information S1	OvCa	OvCa_1	Mudpit_GPM00300000061	IGK@ protein	IPI00784865	ipi.HUMAN.v3.71-random.fasta	25755.1	1	3	3	9	0.000123	0.263	PSVFIFPPSDEQLKSGTAS	A	V	0.95	2.96	0	4	0	0	2	2007.01	135	153	FALSE	IPI00942387,IPI00853045,IPI00784985,IPI00550731,IPI00889156,IPI00941650,IPI00940069,IPI00940952
Supplementary Information S1	OvCa	OvCa_1	Mudpit_GPM00300000061	IGK@ protein	IPI00784865	ipi.HUMAN.v3.71-random.fasta	25755.1	1	3	3	9	0.000123	0.263	PSVFIFPPSDEQLKSGTASVVCLLNNFYPREA	A	K	0.95	2.62	0	0	1	0	2	3582.79	135	166	FALSE	IPI00942387,IPI00853045,IPI00784985,IPI00550731,IPI00889156,IPI00941650,IPI00940069,IPI00940952
Supplementary Information S1	OvCa	OvCa_1	Mudpit_GPM00300000061	IGK@ protein	IPI00784865	ipi.HUMAN.v3.71-random.fasta	25755.1	1	3	3	9	0.000123	0.263	TGIPDRFSGSGSGTDFT	A	L	0.95	5.64	0	1	0	0	2	1701.77	77	93	FALSE	IPI00784985,IPI00889156,IPI00030205,IPI00854644
Supplementary Information S1	OvCa	OvCa_1	Mudpit_GPM00300000061	IGK@ protein	IPI00784865	ipi.HUMAN.v3.71-random.fasta	25755.1	1	3	3	9	0.000123	0.263	VCLLNNFYPREA	V	K	0.95	3.37	0	1	0	0	2	1495.74	155	166	FALSE	IPI00942387,IPI00853045,IPI00784985,IPI00550731,IPI00889156,IPI00941650,IPI00940069,IPI00941203,IPI00940952
Supplementary Information S1	OvCa	OvCa_1	Mudpit_GPM00300000061	IGK@ protein	IPI00784865	ipi.HUMAN.v3.71-random.fasta	25755.1	1	3	3	9	0.000123	0.263	VVCLLNNFYPREA	S	K	0.95	3.4	0	4	0	0	2	1594.81	154	166	FALSE	IPI00942387,IPI00853045,IPI00784985,IPI00550731,IPI00889156,IPI00941650,IPI00940069,IPI00941203,IPI00940952
Supplementary Information S1	OvCa	OvCa_1	Mudpit_GPM00300000061	IGK@ protein	IPI00784865	ipi.HUMAN.v3.71-random.fasta	25755.1	1	3	3	9	0.000123	0.263	VVCLLNNFYPREAKV	S	Q	0.95	2.25	0	0	2	0	2	1821.97	154	168	FALSE	IPI00942387,IPI00853045,IPI00784985,IPI00550731,IPI00889156,IPI00941650,IPI00940069,IPI00941203,IPI00940952
Supplementary Information S1	OvCa	OvCa_1	Mudpit_GPM00300000061	N-acetylglucosamine-6-sulfatase	IPI00012102	ipi.HUMAN.v3.71-random.fasta	62066	1	2	2	2	2.74e-05	0.0453	LQSCSGPTCRTPGVF	M	D	0.95	2.36	0	1	0	0	2	1666.77	510	524	TRUE
Supplementary Information S1	OvCa	OvCa_1	Mudpit_GPM00300000061	N-acetylglucosamine-6-sulfatase	IPI00012102	ipi.HUMAN.v3.71-random.fasta	62066	1	2	2	2	2.74e-05	0.0453	LSVDDLVEKL	L	V	0.95	2.77	0	1	0	0	2	1130.63	297	306	TRUE
Supplementary Information S1	OvCa	OvCa_1	Mudpit_GPM00300000061	26 kDa protein	IPI00941650	ipi.HUMAN.v3.71-random.fasta	25675.3	0.976	1	1	1	1.37e-05	0.22	CLLNNFYPRE	V	A	0.95	2.59	0	5	0	0	2	1325.63	156	165	FALSE	IPI00942387,IPI00853045,IPI00784985,IPI00550731,IPI00889156,IPI00784865,IPI00940069,IPI00941203,IPI00940952
Supplementary Information S1	OvCa	OvCa_1	Mudpit_GPM00300000061	26 kDa protein	IPI00941650	ipi.HUMAN.v3.71-random.fasta	25675.3	0.976	1	1	1	1.37e-05	0.22	CLLNNFYPREA	V	K	0.95	4.22	1	23	0	0	2	1396.67	156	166	FALSE	IPI00942387,IPI00853045,IPI00784985,IPI00550731,IPI00889156,IPI00784865,IPI00940069,IPI00941203,IPI00940952
Supplementary Information S1	OvCa	OvCa_1	Mudpit_GPM00300000061	26 kDa protein	IPI00941650	ipi.HUMAN.v3.71-random.fasta	25675.3	0.976	1	1	1	1.37e-05	0.22	FIFPPSDEQLKSG	V	T	0.95	2.82	0	2	0	0	2	1464.74	138	150	FALSE	IPI00942387,IPI00853045,IPI00784985,IPI00550731,IPI00889156,IPI00784865,IPI00940069,IPI00941203,IPI00940952
Supplementary Information S1	OvCa	OvCa_1	Mudpit_GPM00300000061	26 kDa protein	IPI00941650	ipi.HUMAN.v3.71-random.fasta	25675.3	0.976	1	1	1	1.37e-05	0.22	FIFPPSDEQLKSGTA	V	S	0.95	5	0	5	0	0	2	1636.82	138	152	FALSE	IPI00942387,IPI00853045,IPI00784985,IPI00550731,IPI00889156,IPI00784865,IPI00940069,IPI00941203,IPI00940952
Supplementary Information S1	OvCa	OvCa_1	Mudpit_GPM00300000061	26 kDa protein	IPI00941650	ipi.HUMAN.v3.71-random.fasta	25675.3	0.976	1	1	1	1.37e-05	0.22	FIFPPSDEQLKSGTAS	V	V	0.95	6.35	0	30	0	0	2	1723.85	138	153	FALSE	IPI00942387,IPI00853045,IPI00784985,IPI00550731,IPI00889156,IPI00784865,IPI00940069,IPI00941203,IPI00940952
Supplementary Information S1	OvCa	OvCa_1	Mudpit_GPM00300000061	26 kDa protein	IPI00941650	ipi.HUMAN.v3.71-random.fasta	25675.3	0.976	1	1	1	1.37e-05	0.22	FIFPPSDEQLKSGTASV	V	V	0.95	2.46	0	1	0	0	2	1822.92	138	154	FALSE	IPI00942387,IPI00853045,IPI00784985,IPI00550731,IPI00889156,IPI00784865,IPI00940069,IPI00941203,IPI00940952
Supplementary Information S1	OvCa	OvCa_1	Mudpit_GPM00300000061	26 kDa protein	IPI00941650	ipi.HUMAN.v3.71-random.fasta	25675.3	0.976	1	1	1	1.37e-05	0.22	FIFPPSDEQLKSGTASVV	V	C	0.95	2.29	0	1	0	0	2	1921.99	138	155	FALSE	IPI00942387,IPI00853045,IPI00784985,IPI00550731,IPI00889156,IPI00784865,IPI00940069,IPI00941203,IPI00940952
Supplementary Information S1	OvCa	OvCa_1	Mudpit_GPM00300000061	26 kDa protein	IPI00941650	ipi.HUMAN.v3.71-random.fasta	25675.3	0.976	1	1	1	1.37e-05	0.22	FIFPPSDEQLKSGTASVVCL	V	L	0.95	8.74	0	32	0	0	2	2195.11	138	157	FALSE	IPI00942387,IPI00853045,IPI00784985,IPI00550731,IPI00889156,IPI00784865,IPI00940069,IPI00941203,IPI00940952
Supplementary Information S1	OvCa	OvCa_1	Mudpit_GPM00300000061	26 kDa protein	IPI00941650	ipi.HUMAN.v3.71-random.fasta	25675.3	0.976	1	1	1	1.37e-05	0.22	FIFPPSDEQLKSGTASVVCLL	V	N	0.95	6	0	5	0	0	2	2308.19	138	158	FALSE	IPI00942387,IPI00853045,IPI00784985,IPI00550731,IPI00889156,IPI00784865,IPI00940069,IPI00941203,IPI00940952
Supplementary Information S1	OvCa	OvCa_1	Mudpit_GPM00300000061	26 kDa protein	IPI00941650	ipi.HUMAN.v3.71-random.fasta	25675.3	0.976	1	1	1	1.37e-05	0.22	FIFPPSDEQLKSGTASVVCLLNNF	V	Y	0.95	7.55	0	11	18	0	2	2683.34	138	161	FALSE	IPI00942387,IPI00853045,IPI00784985,IPI00550731,IPI00889156,IPI00784865,IPI00940069,IPI00941203,IPI00940952
Supplementary Information S1	OvCa	OvCa_1	Mudpit_GPM00300000061	26 kDa protein	IPI00941650	ipi.HUMAN.v3.71-random.fasta	25675.3	0.976	1	1	1	1.37e-05	0.22	IFPPSDEQLKSGTASVVCLLNNF	F	Y	0.95	4.72	0	0	9	0	2	2536.28	139	161	FALSE	IPI00942387,IPI00853045,IPI00784985,IPI00550731,IPI00889156,IPI00784865,IPI00940069,IPI00941203,IPI00940952
Supplementary Information S1	OvCa	OvCa_1	Mudpit_GPM00300000061	26 kDa protein	IPI00941650	ipi.HUMAN.v3.71-random.fasta	25675.3	0.976	1	1	1	1.37e-05	0.22	IFPPSDEQLKSGTASVVCLLNNFYPREA	F	K	0.95	3.77	0	0	5	0	2	3152.57	139	166	FALSE	IPI00942387,IPI00853045,IPI00784985,IPI00550731,IPI00889156,IPI00784865,IPI00940069,IPI00941203,IPI00940952
Supplementary Information S1	OvCa	OvCa_1	Mudpit_GPM00300000061	26 kDa protein	IPI00941650	ipi.HUMAN.v3.71-random.fasta	25675.3	0.976	1	1	1	1.37e-05	0.22	PSVFIFPPSDEQLKSGTAS	A	V	0.95	2.96	0	4	0	0	2	2007.01	135	153	FALSE	IPI00942387,IPI00853045,IPI00784985,IPI00550731,IPI00889156,IPI00784865,IPI00940069,IPI00940952
Supplementary Information S1	OvCa	OvCa_1	Mudpit_GPM00300000061	26 kDa protein	IPI00941650	ipi.HUMAN.v3.71-random.fasta	25675.3	0.976	1	1	1	1.37e-05	0.22	PSVFIFPPSDEQLKSGTASVVCLLNNFYPREA	A	K	0.95	2.62	0	0	1	0	2	3582.79	135	166	FALSE	IPI00942387,IPI00853045,IPI00784985,IPI00550731,IPI00889156,IPI00784865,IPI00940069,IPI00940952
Supplementary Information S1	OvCa	OvCa_1	Mudpit_GPM00300000061	26 kDa protein	IPI00941650	ipi.HUMAN.v3.71-random.fasta	25675.3	0.976	1	1	1	1.37e-05	0.22	QSGVPSRFSGSGSGTEFT	L	L	0.95	3.77	0	1	0	0	2	1787.82	77	94	TRUE
Supplementary Information S1	OvCa	OvCa_1	Mudpit_GPM00300000061	26 kDa protein	IPI00941650	ipi.HUMAN.v3.71-random.fasta	25675.3	0.976	1	1	1	1.37e-05	0.22	SGVPSRFSGSGSGTEF	Q	T	0.95	8.43	0	1	0	0	2	1558.71	78	93	FALSE	IPI00940069,IPI00829956
Supplementary Information S1	OvCa	OvCa_1	Mudpit_GPM00300000061	26 kDa protein	IPI00941650	ipi.HUMAN.v3.71-random.fasta	25675.3	0.976	1	1	1	1.37e-05	0.22	SGVPSRFSGSGSGTEFT	Q	L	0.95	4.57	0	2	0	0	2	1659.76	78	94	FALSE	IPI00940069,IPI00829956
Supplementary Information S1	OvCa	OvCa_1	Mudpit_GPM00300000061	26 kDa protein	IPI00941650	ipi.HUMAN.v3.71-random.fasta	25675.3	0.976	1	1	1	1.37e-05	0.22	VCLLNNFYPREA	V	K	0.95	3.37	0	1	0	0	2	1495.74	155	166	FALSE	IPI00942387,IPI00853045,IPI00784985,IPI00550731,IPI00889156,IPI00784865,IPI00940069,IPI00941203,IPI00940952
Supplementary Information S1	OvCa	OvCa_1	Mudpit_GPM00300000061	26 kDa protein	IPI00941650	ipi.HUMAN.v3.71-random.fasta	25675.3	0.976	1	1	1	1.37e-05	0.22	VVCLLNNFYPREA	S	K	0.95	3.4	0	4	0	0	2	1594.81	154	166	FALSE	IPI00942387,IPI00853045,IPI00784985,IPI00550731,IPI00889156,IPI00784865,IPI00940069,IPI00941203,IPI00940952
Supplementary Information S1	OvCa	OvCa_1	Mudpit_GPM00300000061	26 kDa protein	IPI00941650	ipi.HUMAN.v3.71-random.fasta	25675.3	0.976	1	1	1	1.37e-05	0.22	VVCLLNNFYPREAKV	S	Q	0.95	2.25	0	0	2	0	2	1821.97	154	168	FALSE	IPI00942387,IPI00853045,IPI00784985,IPI00550731,IPI00889156,IPI00784865,IPI00940069,IPI00941203,IPI00940952
Supplementary Information S1	OvCa	OvCa_1	Mudpit_GPM00300000061	IGK@ protein	IPI00784985	ipi.HUMAN.v3.71-random.fasta	25502.9	0.5	1	1	1	1.37e-05	0.413	ATGIPDRFSGSGSGTDFT	R	L	0.95	6.8	0	1	0	0	2	1772.81	76	93	FALSE	IPI00889156,IPI00784865,IPI00030205,IPI00854644
Supplementary Information S1	OvCa	OvCa_1	Mudpit_GPM00300000061	IGK@ protein	IPI00784985	ipi.HUMAN.v3.71-random.fasta	25502.9	0.5	1	1	1	1.37e-05	0.413	ATGIPDRFSGSGSGTDFTLT	R	I	0.95	2.43	0	1	0	0	2	1986.94	76	95	FALSE	IPI00889156,IPI00784865,IPI00030205,IPI00854644
Supplementary Information S1	OvCa	OvCa_1	Mudpit_GPM00300000061	IGK@ protein	IPI00784985	ipi.HUMAN.v3.71-random.fasta	25502.9	0.5	1	1	1	1.37e-05	0.413	AVYYCQQY	F	G	0.95	2.64	0	1	0	0	2	1094.46	105	112	FALSE	IPI00387120,IPI00889156,IPI00549330,IPI00030205,IPI00854644
Supplementary Information S1	OvCa	OvCa_1	Mudpit_GPM00300000061	IGK@ protein	IPI00784985	ipi.HUMAN.v3.71-random.fasta	25502.9	0.5	1	1	1	1.37e-05	0.413	AWYQQKPGQAPRL	L	L	0.95	4.6	0	3	0	0	2	1542.82	55	67	FALSE	IPI00889156,IPI00549330,IPI00940069,IPI00030205,IPI00829653
Supplementary Information S1	OvCa	OvCa_1	Mudpit_GPM00300000061	IGK@ protein	IPI00784985	ipi.HUMAN.v3.71-random.fasta	25502.9	0.5	1	1	1	1.37e-05	0.413	CLLNNFYPRE	V	A	0.95	2.59	0	5	0	0	2	1325.63	155	164	FALSE	IPI00942387,IPI00853045,IPI00550731,IPI00889156,IPI00784865,IPI00941650,IPI00940069,IPI00941203,IPI00940952
Supplementary Information S1	OvCa	OvCa_1	Mudpit_GPM00300000061	IGK@ protein	IPI00784985	ipi.HUMAN.v3.71-random.fasta	25502.9	0.5	1	1	1	1.37e-05	0.413	CLLNNFYPREA	V	K	0.95	4.22	1	23	0	0	2	1396.67	155	165	FALSE	IPI00942387,IPI00853045,IPI00550731,IPI00889156,IPI00784865,IPI00941650,IPI00940069,IPI00941203,IPI00940952
Supplementary Information S1	OvCa	OvCa_1	Mudpit_GPM00300000061	IGK@ protein	IPI00784985	ipi.HUMAN.v3.71-random.fasta	25502.9	0.5	1	1	1	1.37e-05	0.413	EIVLTQSPATL	G	S	0.95	2.29	0	1	0	0	2	1171.66	21	31	TRUE	IPI00816799,IPI00854644,IPI00829653
Supplementary Information S1	OvCa	OvCa_1	Mudpit_GPM00300000061	IGK@ protein	IPI00784985	ipi.HUMAN.v3.71-random.fasta	25502.9	0.5	1	1	1	1.37e-05	0.413	FIFPPSDEQLKSG	V	T	0.95	2.82	0	2	0	0	2	1464.74	137	149	FALSE	IPI00942387,IPI00853045,IPI00550731,IPI00889156,IPI00784865,IPI00941650,IPI00940069,IPI00941203,IPI00940952
Supplementary Information S1	OvCa	OvCa_1	Mudpit_GPM00300000061	IGK@ protein	IPI00784985	ipi.HUMAN.v3.71-random.fasta	25502.9	0.5	1	1	1	1.37e-05	0.413	FIFPPSDEQLKSGTA	V	S	0.95	5	0	5	0	0	2	1636.82	137	151	FALSE	IPI00942387,IPI00853045,IPI00550731,IPI00889156,IPI00784865,IPI00941650,IPI00940069,IPI00941203,IPI00940952
Supplementary Information S1	OvCa	OvCa_1	Mudpit_GPM00300000061	IGK@ protein	IPI00784985	ipi.HUMAN.v3.71-random.fasta	25502.9	0.5	1	1	1	1.37e-05	0.413	FIFPPSDEQLKSGTAS	V	V	0.95	6.35	0	30	0	0	2	1723.85	137	152	FALSE	IPI00942387,IPI00853045,IPI00550731,IPI00889156,IPI00784865,IPI00941650,IPI00940069,IPI00941203,IPI00940952
Supplementary Information S1	OvCa	OvCa_1	Mudpit_GPM00300000061	IGK@ protein	IPI00784985	ipi.HUMAN.v3.71-random.fasta	25502.9	0.5	1	1	1	1.37e-05	0.413	FIFPPSDEQLKSGTASV	V	V	0.95	2.46	0	1	0	0	2	1822.92	137	153	FALSE	IPI00942387,IPI00853045,IPI00550731,IPI00889156,IPI00784865,IPI00941650,IPI00940069,IPI00941203,IPI00940952
Supplementary Information S1	OvCa	OvCa_1	Mudpit_GPM00300000061	IGK@ protein	IPI00784985	ipi.HUMAN.v3.71-random.fasta	25502.9	0.5	1	1	1	1.37e-05	0.413	FIFPPSDEQLKSGTASVV	V	C	0.95	2.29	0	1	0	0	2	1921.99	137	154	FALSE	IPI00942387,IPI00853045,IPI00550731,IPI00889156,IPI00784865,IPI00941650,IPI00940069,IPI00941203,IPI00940952
Supplementary Information S1	OvCa	OvCa_1	Mudpit_GPM00300000061	IGK@ protein	IPI00784985	ipi.HUMAN.v3.71-random.fasta	25502.9	0.5	1	1	1	1.37e-05	0.413	FIFPPSDEQLKSGTASVVCL	V	L	0.95	8.74	0	32	0	0	2	2195.11	137	156	FALSE	IPI00942387,IPI00853045,IPI00550731,IPI00889156,IPI00784865,IPI00941650,IPI00940069,IPI00941203,IPI00940952
Supplementary Information S1	OvCa	OvCa_1	Mudpit_GPM00300000061	IGK@ protein	IPI00784985	ipi.HUMAN.v3.71-random.fasta	25502.9	0.5	1	1	1	1.37e-05	0.413	FIFPPSDEQLKSGTASVVCLL	V	N	0.95	6	0	5	0	0	2	2308.19	137	157	FALSE	IPI00942387,IPI00853045,IPI00550731,IPI00889156,IPI00784865,IPI00941650,IPI00940069,IPI00941203,IPI00940952
Supplementary Information S1	OvCa	OvCa_1	Mudpit_GPM00300000061	IGK@ protein	IPI00784985	ipi.HUMAN.v3.71-random.fasta	25502.9	0.5	1	1	1	1.37e-05	0.413	FIFPPSDEQLKSGTASVVCLLNNF	V	Y	0.95	7.55	0	11	18	0	2	2683.34	137	160	FALSE	IPI00942387,IPI00853045,IPI00550731,IPI00889156,IPI00784865,IPI00941650,IPI00940069,IPI00941203,IPI00940952
Supplementary Information S1	OvCa	OvCa_1	Mudpit_GPM00300000061	IGK@ protein	IPI00784985	ipi.HUMAN.v3.71-random.fasta	25502.9	0.5	1	1	1	1.37e-05	0.413	GIPDRFSGSGSGTDFT	T	L	0.95	2.77	0	1	0	0	2	1600.72	78	93	FALSE	IPI00889156,IPI00784865,IPI00030205,IPI00854644
Supplementary Information S1	OvCa	OvCa_1	Mudpit_GPM00300000061	IGK@ protein	IPI00784985	ipi.HUMAN.v3.71-random.fasta	25502.9	0.5	1	1	1	1.37e-05	0.413	IFPPSDEQLKSGTASVVCLLNNF	F	Y	0.95	4.72	0	0	9	0	2	2536.28	138	160	FALSE	IPI00942387,IPI00853045,IPI00550731,IPI00889156,IPI00784865,IPI00941650,IPI00940069,IPI00941203,IPI00940952
Supplementary Information S1	OvCa	OvCa_1	Mudpit_GPM00300000061	IGK@ protein	IPI00784985	ipi.HUMAN.v3.71-random.fasta	25502.9	0.5	1	1	1	1.37e-05	0.413	IFPPSDEQLKSGTASVVCLLNNFYPREA	F	K	0.95	3.77	0	0	5	0	2	3152.57	138	165	FALSE	IPI00942387,IPI00853045,IPI00550731,IPI00889156,IPI00784865,IPI00941650,IPI00940069,IPI00941203,IPI00940952
Supplementary Information S1	OvCa	OvCa_1	Mudpit_GPM00300000061	IGK@ protein	IPI00784985	ipi.HUMAN.v3.71-random.fasta	25502.9	0.5	1	1	1	1.37e-05	0.413	ISRLEPEDFA	T	V	0.95	2.41	0	1	0	0	2	1176.59	96	105	FALSE	IPI00889156,IPI00030205,IPI00854644
Supplementary Information S1	OvCa	OvCa_1	Mudpit_GPM00300000061	IGK@ protein	IPI00784985	ipi.HUMAN.v3.71-random.fasta	25502.9	0.5	1	1	1	1.37e-05	0.413	LAWYQQKPGQAPRL	Y	L	0.95	3.92	0	4	0	0	2	1655.9	54	67	FALSE	IPI00889156,IPI00549330,IPI00940069,IPI00030205,IPI00829653
Supplementary Information S1	OvCa	OvCa_1	Mudpit_GPM00300000061	IGK@ protein	IPI00784985	ipi.HUMAN.v3.71-random.fasta	25502.9	0.5	1	1	1	1.37e-05	0.413	PSVFIFPPSDEQLKSGTAS	A	V	0.95	2.96	0	4	0	0	2	2007.01	134	152	FALSE	IPI00942387,IPI00853045,IPI00550731,IPI00889156,IPI00784865,IPI00941650,IPI00940069,IPI00940952
Supplementary Information S1	OvCa	OvCa_1	Mudpit_GPM00300000061	IGK@ protein	IPI00784985	ipi.HUMAN.v3.71-random.fasta	25502.9	0.5	1	1	1	1.37e-05	0.413	PSVFIFPPSDEQLKSGTASVVCLLNNFYPREA	A	K	0.95	2.62	0	0	1	0	2	3582.79	134	165	FALSE	IPI00942387,IPI00853045,IPI00550731,IPI00889156,IPI00784865,IPI00941650,IPI00940069,IPI00940952
Supplementary Information S1	OvCa	OvCa_1	Mudpit_GPM00300000061	IGK@ protein	IPI00784985	ipi.HUMAN.v3.71-random.fasta	25502.9	0.5	1	1	1	1.37e-05	0.413	TGIPDRFSGSGSGTDFT	A	L	0.95	5.64	0	1	0	0	2	1701.77	77	93	FALSE	IPI00889156,IPI00784865,IPI00030205,IPI00854644
Supplementary Information S1	OvCa	OvCa_1	Mudpit_GPM00300000061	IGK@ protein	IPI00784985	ipi.HUMAN.v3.71-random.fasta	25502.9	0.5	1	1	1	1.37e-05	0.413	TISRLEPEDF	L	A	0.95	2.48	0	2	0	0	2	1206.6	95	104	FALSE	IPI00889156,IPI00030205,IPI00854644
Supplementary Information S1	OvCa	OvCa_1	Mudpit_GPM00300000061	IGK@ protein	IPI00784985	ipi.HUMAN.v3.71-random.fasta	25502.9	0.5	1	1	1	1.37e-05	0.413	VCLLNNFYPREA	V	K	0.95	3.37	0	1	0	0	2	1495.74	154	165	FALSE	IPI00942387,IPI00853045,IPI00550731,IPI00889156,IPI00784865,IPI00941650,IPI00940069,IPI00941203,IPI00940952
Supplementary Information S1	OvCa	OvCa_1	Mudpit_GPM00300000061	IGK@ protein	IPI00784985	ipi.HUMAN.v3.71-random.fasta	25502.9	0.5	1	1	1	1.37e-05	0.413	VVCLLNNFYPREA	S	K	0.95	3.4	0	4	0	0	2	1594.81	153	165	FALSE	IPI00942387,IPI00853045,IPI00550731,IPI00889156,IPI00784865,IPI00941650,IPI00940069,IPI00941203,IPI00940952
Supplementary Information S1	OvCa	OvCa_1	Mudpit_GPM00300000061	IGK@ protein	IPI00784985	ipi.HUMAN.v3.71-random.fasta	25502.9	0.5	1	1	1	1.37e-05	0.413	VVCLLNNFYPREAKV	S	Q	0.95	2.25	0	0	2	0	2	1821.97	153	167	FALSE	IPI00942387,IPI00853045,IPI00550731,IPI00889156,IPI00784865,IPI00941650,IPI00940069,IPI00941203,IPI00940952
Supplementary Information S1	OvCa	OvCa_1	Mudpit_GPM00300000061	IGK@ protein	IPI00784985	ipi.HUMAN.v3.71-random.fasta	25502.9	0.5	1	1	1	1.37e-05	0.413	YQQKPGQAPRL	W	L	0.95	2.44	0	1	0	0	2	1285.7	57	67	FALSE	IPI00889156,IPI00549330,IPI00940069,IPI00030205,IPI00829653
Supplementary Information S1	OvCa	OvCa_1	Mudpit_GPM00300000061	IGK@ protein	IPI00784985	ipi.HUMAN.v3.71-random.fasta	25502.9	0.5	1	1	1	1.37e-05	0.413	YQQKPGQAPRLL	W	M	0.95	2.66	0	1	0	0	2	1398.79	57	68	FALSE	IPI00889156,IPI00549330,IPI00940069,IPI00030205,IPI00829653
Supplementary Information S1	OvCa	OvCa_1	Mudpit_GPM00300000061	Alpha-1-acid glycoprotein 2	IPI00020091	ipi.HUMAN.v3.71-random.fasta	23585.2	1	16	17	115	0.00157	0.279	FGSYLDDEKN	M	W	0.945	2.21	0	1	0	0	2	1187.52	130	139	TRUE
Supplementary Information S1	OvCa	OvCa_1	Mudpit_GPM00300000061	Alpha-1-acid glycoprotein 2	IPI00020091	ipi.HUMAN.v3.71-random.fasta	23585.2	1	16	17	115	0.00157	0.279	FGSYLDDEKNWG	M	L	0.95	4.4	1	10	0	0	2	1430.62	130	141	TRUE
Supplementary Information S1	OvCa	OvCa_1	Mudpit_GPM00300000061	Alpha-1-acid glycoprotein 2	IPI00020091	ipi.HUMAN.v3.71-random.fasta	23585.2	1	16	17	115	0.00157	0.279	FGSYLDDEKNWGL	M	S	0.95	5.11	0	7	0	0	2	1543.71	130	142	TRUE
Supplementary Information S1	OvCa	OvCa_1	Mudpit_GPM00300000061	Alpha-1-acid glycoprotein 2	IPI00020091	ipi.HUMAN.v3.71-random.fasta	23585.2	1	16	17	115	0.00157	0.279	FGSYLDDEKNWGLSF	M	Y	0.95	7.55	0	42	0	0	2	1777.81	130	144	TRUE
Supplementary Information S1	OvCa	OvCa_1	Mudpit_GPM00300000061	Alpha-1-acid glycoprotein 2	IPI00020091	ipi.HUMAN.v3.71-random.fasta	23585.2	1	16	17	115	0.00157	0.279	LDCLCIPRSDVM	A	Y	0.95	4.03	0	6	0	0	2	1494.68	163	174	TRUE
Supplementary Information S1	OvCa	OvCa_1	Mudpit_GPM00300000061	Alpha-1-acid glycoprotein 2	IPI00020091	ipi.HUMAN.v3.71-random.fasta	23585.2	1	16	17	115	0.00157	0.279	LDDEKNWGLSF	Y	Y	0.95	3.37	0	3	0	0	2	1323.62	134	144	TRUE
Supplementary Information S1	OvCa	OvCa_1	Mudpit_GPM00300000061	Alpha-1-acid glycoprotein 2	IPI00020091	ipi.HUMAN.v3.71-random.fasta	23585.2	1	16	17	115	0.00157	0.279	MFGSYLDDEKNWGLSF	L	Y	0.95	3.49	0	2	0	0	2	1924.84	129	144	TRUE
Supplementary Information S1	OvCa	OvCa_1	Mudpit_GPM00300000061	Alpha-1-acid glycoprotein 2	IPI00020091	ipi.HUMAN.v3.71-random.fasta	23585.2	1	16	17	115	0.00157	0.279	SYLDDEKNWG	G	L	0.95	2.77	0	1	0	0	2	1226.53	132	141	TRUE
Supplementary Information S1	OvCa	OvCa_1	Mudpit_GPM00300000061	Alpha-1-acid glycoprotein 2	IPI00020091	ipi.HUMAN.v3.71-random.fasta	23585.2	1	16	17	115	0.00157	0.279	SYLDDEKNWGLSF	G	Y	0.95	5.17	0	7	0	0	2	1573.72	132	144	TRUE
Supplementary Information S1	OvCa	OvCa_1	Mudpit_GPM00300000061	Alpha-1-acid glycoprotein 2	IPI00020091	ipi.HUMAN.v3.71-random.fasta	23585.2	1	16	17	115	0.00157	0.279	TGKWFYIASA	I	F	0.95	3.09	0	3	0	0	2	1143.58	40	49	FALSE	IPI00022429
Supplementary Information S1	OvCa	OvCa_1	Mudpit_GPM00300000061	Alpha-1-acid glycoprotein 2	IPI00020091	ipi.HUMAN.v3.71-random.fasta	23585.2	1	16	17	115	0.00157	0.279	YADKPETTKEQLGEF	F	Y	0.95	5.82	0	7	0	0	2	1755.84	145	159	FALSE	IPI00022429
Supplementary Information S1	OvCa	OvCa_1	Mudpit_GPM00300000061	Alpha-1-acid glycoprotein 2	IPI00020091	ipi.HUMAN.v3.71-random.fasta	23585.2	1	16	17	115	0.00157	0.279	YADKPETTKEQLGEFYEALDC	F	L	0.95	5.21	0	0	2	0	2	2507.13	145	165	FALSE	IPI00022429
Supplementary Information S1	OvCa	OvCa_1	Mudpit_GPM00300000061	Alpha-1-acid glycoprotein 2	IPI00020091	ipi.HUMAN.v3.71-random.fasta	23585.2	1	16	17	115	0.00157	0.279	YEALDCLCIPR	F	S	0.95	6	0	1	0	0	2	1409.66	160	170	TRUE
Supplementary Information S1	OvCa	OvCa_1	Mudpit_GPM00300000061	Alpha-1-acid glycoprotein 2	IPI00020091	ipi.HUMAN.v3.71-random.fasta	23585.2	1	16	17	115	0.00157	0.279	YEALDCLCIPRSD	F	V	0.95	4.7	0	6	0	0	2	1611.71	160	172	TRUE
Supplementary Information S1	OvCa	OvCa_1	Mudpit_GPM00300000061	Alpha-1-acid glycoprotein 2	IPI00020091	ipi.HUMAN.v3.71-random.fasta	23585.2	1	16	17	115	0.00157	0.279	YEALDCLCIPRSDV	F	M	0.95	3.89	0	3	0	0	2	1710.78	160	173	TRUE
Supplementary Information S1	OvCa	OvCa_1	Mudpit_GPM00300000061	Alpha-1-acid glycoprotein 2	IPI00020091	ipi.HUMAN.v3.71-random.fasta	23585.2	1	16	17	115	0.00157	0.279	YEALDCLCIPRSDVM	F	Y	0.95	7.59	0	13	0	0	2	1841.82	160	174	TRUE
Supplementary Information S1	OvCa	OvCa_1	Mudpit_GPM00300000061	Alpha-1-acid glycoprotein 2	IPI00020091	ipi.HUMAN.v3.71-random.fasta	23585.2	1	16	17	115	0.00157	0.279	YLDDEKNWG	S	L	0.95	2.49	0	1	0	0	2	1139.5	133	141	TRUE
Supplementary Information S1	OvCa	OvCa_1	Mudpit_GPM00300000061	Alpha-1-acid glycoprotein 2	IPI00020091	ipi.HUMAN.v3.71-random.fasta	23585.2	1	16	17	115	0.00157	0.279	YLDDEKNWGL	S	S	0.95	3.36	0	4	0	0	2	1252.59	133	142	TRUE
Supplementary Information S1	OvCa	OvCa_1	Mudpit_GPM00300000061	Alpha-1-acid glycoprotein 2	IPI00020091	ipi.HUMAN.v3.71-random.fasta	23585.2	1	16	17	115	0.00157	0.279	YLDDEKNWGLSF	S	Y	0.95	6.28	0	7	0	0	2	1486.69	133	144	TRUE
Supplementary Information S1	OvCa	OvCa_1	Mudpit_GPM00300000061	Tumor necrosis factor ligand superfamily member 12	IPI00021900,IPI00171259,IPI00218017,IPI00790122	ipi.HUMAN.v3.71-random.fasta	27198.8	0.5	1	1	1	1.37e-05	0.0402	VVSLGSRASL	A	S	0.95	2.49	0	1	0	0	2	988.579	41	50	TRUE
Supplementary Information S1	OvCa	OvCa_1	Mudpit_GPM00300000061	Protein S100-A9	IPI00027462	ipi.HUMAN.v3.71-random.fasta	13224.3	0.5	1	1	1	1.37e-05	0.237	WASHEKMHEGDEGPGHHHKPGLGEGTP	T	-	0.95	2.44	0	0	1	0	2	2930.3	88	114	TRUE
Supplementary Information S1	OvCa	OvCa_1	Mudpit_GPM00300000061	Apolipoprotein E	IPI00021842	ipi.HUMAN.v3.71-random.fasta	36135.5	0.5	1	1	7	9.57e-05	0.0473	FEPLVEDMQRQWAGL	W	V	0.95	6.8	0	7	0	0	2	1818.89	283	297	TRUE
Supplementary Information S1	OvCa	OvCa_1	Mudpit_GPM00300000061	Immunglobulin light chain variable region (Fragment)	IPI00383016	ipi.HUMAN.v3.71-random.fasta	11460.9	0.982	1	1	1	1.37e-05	0.1	YQQFPGTAPKL	W	L	0.948	2.25	0	1	0	0	2	1249.66	37	47	TRUE
Supplementary Information S1	OvCa	OvCa_2	Mudpit_GPM00300000086	Conserved hypothetical protein	IPI00921267-R	ipi.HUMAN.v3.71-random.fasta	19741.6	0.692	1	1	1	2.23e-05	0.0649	GHVLASSKEKAS	I	M	0.95	2.25	0	1	0	0	2	1213.65	146	157	TRUE
Supplementary Information S1	OvCa	OvCa_2	Mudpit_GPM00300000086	Isoform 2 of Collagen alpha-1(XVIII) chain	IPI00022822,IPI00783931	ipi.HUMAN.v3.71-random.fasta	154000	0.997	1	1	1	2.23e-05	0.0158	DDILASPPRLPEPQPYPGAPHHSS	A	Y	0.933	2.22	0	0	1	0	2	2578.27	1299	1322	TRUE
Supplementary Information S1	OvCa	OvCa_2	Mudpit_GPM00300000086	Isoform 1 of Fibrinogen alpha chain	IPI00021885	ipi.HUMAN.v3.71-random.fasta	94955.4	1	4	4	5	0.000111	0.0727	DEAGSEADHEGTHSTKRGHAKSRPV	A	R	0.95	2.85	0	0	0	1	2	2659.26	605	629	TRUE
Supplementary Information S1	OvCa	OvCa_2	Mudpit_GPM00300000086	Isoform 1 of Fibrinogen alpha chain	IPI00021885	ipi.HUMAN.v3.71-random.fasta	94955.4	1	4	4	5	0.000111	0.0727	GSWNSGSSGPGSTGNRNPGSSGTGGTATWKPGSSGP	A	G	0.95	6.41	0	0	2	0	2	3291.47	293	328	TRUE
Supplementary Information S1	OvCa	OvCa_2	Mudpit_GPM00300000086	Isoform 1 of Fibrinogen alpha chain	IPI00021885	ipi.HUMAN.v3.71-random.fasta	94955.4	1	4	4	5	0.000111	0.0727	SAGSWNSGSSGPGSTGNRNPGSSGTGGTATWKPGSSGP	S	G	0.95	4.89	0	0	1	0	2	3449.53	291	328	TRUE
Supplementary Information S1	OvCa	OvCa_2	Mudpit_GPM00300000086	Isoform 1 of Fibrinogen alpha chain	IPI00021885	ipi.HUMAN.v3.71-random.fasta	94955.4	1	4	4	5	0.000111	0.0727	WNSGSSGPGSTGNRNPGSSGTGGTATWKPGSSGP	S	G	0.95	2.92	0	0	1	0	2	3147.41	295	328	TRUE
Supplementary Information S1	OvCa	OvCa_2	Mudpit_GPM00300000086	Apolipoprotein C-II	IPI00021856	ipi.HUMAN.v3.71-random.fasta	11266.1	1	2	2	4	8.9e-05	0.267	TGIFTDQVLSVLKGEE	Y	-	0.95	4.89	0	2	0	0	2	1735.91	86	101	TRUE
Supplementary Information S1	OvCa	OvCa_2	Mudpit_GPM00300000086	Apolipoprotein C-II	IPI00021856	ipi.HUMAN.v3.71-random.fasta	11266.1	1	2	2	4	8.9e-05	0.267	WESAKTAAQNL	Y	Y	0.95	2.85	0	2	0	0	2	1218.61	48	58	TRUE
Supplementary Information S1	OvCa	OvCa_2	Mudpit_GPM00300000086	Isoform 1 of Ficolin-2	IPI00017530,IPI00025052,IPI00871650	ipi.HUMAN.v3.71-random.fasta	33983.6	1	3	5	13	0.000289	0.0671	WLGNDNIHALTAQGTSEL	F	R	0.95	2.82	0	1	0	0	2	1939.95	174	191	TRUE
Supplementary Information S1	OvCa	OvCa_2	Mudpit_GPM00300000086	Isoform 1 of Ficolin-2	IPI00017530,IPI00025052,IPI00871650	ipi.HUMAN.v3.71-random.fasta	33983.6	1	3	5	13	0.000289	0.0671	WLGNDNIHALTAQGTSELR	F	V	0.95	3.96	0	1	2	0	2	2096.05	174	192	TRUE
Supplementary Information S1	OvCa	OvCa_2	Mudpit_GPM00300000086	Isoform 1 of Ficolin-2	IPI00017530,IPI00025052,IPI00871650	ipi.HUMAN.v3.71-random.fasta	33983.6	1	3	5	13	0.000289	0.0671	WLGNDNIHALTAQGTSELRVD	F	L	0.95	6.49	0	3	6	0	2	2310.15	174	194	TRUE
Supplementary Information S1	OvCa	OvCa_2	Mudpit_GPM00300000086	Interferon-induced 17 kDa protein	IPI00375631	ipi.HUMAN.v3.71-random.fasta	17869.4	0.692	1	1	1	2.23e-05	0.164	AVHPSGVALQDRVPLASQGLGPGSTVL	L	L	0.95	4.28	0	0	1	0	2	2626.43	46	72	TRUE
Supplementary Information S1	OvCa	OvCa_2	Mudpit_GPM00300000086	Isoform 1 of Vascular cell adhesion protein 1	IPI00018136	ipi.HUMAN.v3.71-random.fasta	81259.8	0.692	1	2	2	4.45e-05	0.0244	IVQEKPFTVEISPGPRIA	L	A	0.95	3.11	0	1	1	0	2	1981.11	307	324	TRUE
Supplementary Information S1	OvCa	OvCa_2	Mudpit_GPM00300000086	Isoform 1 of Nidogen-1	IPI00026944,IPI00384542	ipi.HUMAN.v3.71-random.fasta	136358	1	2	2	4	8.9e-05	0.0289	LSRQELFPFGPGQGDLELEDGDDFVSPALELSGAL	C	R	0.95	7.27	0	0	3	0	2	3718.81	29	63	TRUE
Supplementary Information S1	OvCa	OvCa_2	Mudpit_GPM00300000086	Isoform 1 of Nidogen-1	IPI00026944,IPI00384542	ipi.HUMAN.v3.71-random.fasta	136358	1	2	2	4	8.9e-05	0.0289	LSRQELFPFGPGQGDLELEDGDDFVSPALELSGALR	C	F	0.942	2.34	0	0	0	1	2	3874.91	29	64	TRUE
Supplementary Information S1	OvCa	OvCa_2	Mudpit_GPM00300000086	Isoform 2A of Desmocollin-2	IPI00025846,IPI00220146,IPI00941287	ipi.HUMAN.v3.71-random.fasta	99944.6	1	3	3	24	0.000534	0.0211	RWAPIPCSMLENSLGPF	R	P	0.95	9.39	0	15	0	0	2	1990.95	136	152	TRUE
Supplementary Information S1	OvCa	OvCa_2	Mudpit_GPM00300000086	Isoform 2A of Desmocollin-2	IPI00025846,IPI00220146,IPI00941287	ipi.HUMAN.v3.71-random.fasta	99944.6	1	3	3	24	0.000534	0.0211	RWAPIPCSMLENSLGPFPL	R	F	0.95	7.85	0	8	0	0	2	2185.09	136	154	TRUE
Supplementary Information S1	OvCa	OvCa_2	Mudpit_GPM00300000086	Isoform 2A of Desmocollin-2	IPI00025846,IPI00220146,IPI00941287	ipi.HUMAN.v3.71-random.fasta	99944.6	1	3	3	24	0.000534	0.0211	WAPIPCSMLENSLGPFPL	R	F	0.95	2.77	0	1	0	0	2	2044.99	137	154	TRUE
Supplementary Information S1	OvCa	OvCa_2	Mudpit_GPM00300000086	Isoform 1 of Anthrax toxin receptor 1	IPI00030431	ipi.HUMAN.v3.71-random.fasta	62772.6	0.981	1	1	1	2.23e-05	0.0301	FVEQLAHKFISPQLRMS	Y	F	0.95	2.64	0	0	1	0	2	2031.09	65	81	TRUE
Supplementary Information S1	OvCa	OvCa_2	Mudpit_GPM00300000086	Histone H2B type 1-K	IPI00419833	ipi.HUMAN.v3.71-random.fasta	13872.6	0.993	1	1	1	2.23e-05	0.0952	MNSFVNDIFERI	I	A	0.95	4.92	0	1	0	0	2	1484.72	63	74	TRUE	IPI00020101,IPI00018534
Supplementary Information S1	OvCa	OvCa_2	Mudpit_GPM00300000086	Vesicular integral-membrane protein VIP36	IPI00009950	ipi.HUMAN.v3.71-random.fasta	40211.5	1	8	10	34	0.000757	0.225	FGASAGTGDLSDNHDIISMKL	Y	F	0.95	5.32	0	3	5	0	2	2149.02	253	273	TRUE
Supplementary Information S1	OvCa	OvCa_2	Mudpit_GPM00300000086	Vesicular integral-membrane protein VIP36	IPI00009950	ipi.HUMAN.v3.71-random.fasta	40211.5	1	8	10	34	0.000757	0.225	FKVHGTGKKNLHGDGIAL	H	W	0.95	2.77	0	1	0	0	2	1892.05	118	135	TRUE
Supplementary Information S1	OvCa	OvCa_2	Mudpit_GPM00300000086	Vesicular integral-membrane protein VIP36	IPI00009950	ipi.HUMAN.v3.71-random.fasta	40211.5	1	8	10	34	0.000757	0.225	FLDTYPNDETTERVFPY	I	I	0.95	5.35	0	4	0	0	2	2106.97	160	176	TRUE
Supplementary Information S1	OvCa	OvCa_2	Mudpit_GPM00300000086	Vesicular integral-membrane protein VIP36	IPI00009950	ipi.HUMAN.v3.71-random.fasta	40211.5	1	8	10	34	0.000757	0.225	LDTYPNDETTERVFPY	F	I	0.95	6.08	0	9	0	0	2	1959.9	161	176	TRUE
Supplementary Information S1	OvCa	OvCa_2	Mudpit_GPM00300000086	Vesicular integral-membrane protein VIP36	IPI00009950	ipi.HUMAN.v3.71-random.fasta	40211.5	1	8	10	34	0.000757	0.225	LDTYPNDETTERVFPYI	F	S	0.95	5.19	0	1	0	0	2	2072.98	161	177	TRUE
Supplementary Information S1	OvCa	OvCa_2	Mudpit_GPM00300000086	Vesicular integral-membrane protein VIP36	IPI00009950	ipi.HUMAN.v3.71-random.fasta	40211.5	1	8	10	34	0.000757	0.225	LDTYPNDETTERVFPYIS	F	V	0.95	4.96	0	3	0	0	2	2160.01	161	178	TRUE
Supplementary Information S1	OvCa	OvCa_2	Mudpit_GPM00300000086	Vesicular integral-membrane protein VIP36	IPI00009950	ipi.HUMAN.v3.71-random.fasta	40211.5	1	8	10	34	0.000757	0.225	MVEHTPDEESIDWTKIEPSVN	L	F	0.95	6.92	0	4	2	0	2	2456.13	277	297	TRUE
Supplementary Information S1	OvCa	OvCa_2	Mudpit_GPM00300000086	Vesicular integral-membrane protein VIP36	IPI00009950	ipi.HUMAN.v3.71-random.fasta	40211.5	1	8	10	34	0.000757	0.225	MVEHTPDEESIDWTKIEPSVNF	L	L	0.95	4.17	0	0	2	0	2	2603.2	277	298	TRUE
Supplementary Information S1	OvCa	OvCa_2	Mudpit_GPM00300000086	Protein-lysine 6-oxidase	IPI00002802	ipi.HUMAN.v3.71-random.fasta	46926.2	1	1	1	1	2.23e-05	0.0719	AAGQQQPPREPPAAPGAWRQQIQWENNGQV	P	F	0.941	2.31	0	0	1	0	2	3309.63	25	54	TRUE
Supplementary Information S1	OvCa	OvCa_2	Mudpit_GPM00300000086	Collagen alpha-1(VI) chain	IPI00291136	ipi.HUMAN.v3.71-random.fasta	108513	0.996	1	1	2	4.45e-05	0.0272	FSDGNSQGATPAAIEKAVQEAQRAGIEI	L	F	0.95	3.42	0	0	2	0	2	2858.43	942	969	TRUE
Supplementary Information S1	OvCa	OvCa_2	Mudpit_GPM00300000086	Isoform 2 of Inter-alpha-trypsin inhibitor heavy chain H4	IPI00218192,IPI00896413,IPI00896419,IPI00922043,IPI00944960	ipi.HUMAN.v3.71-random.fasta	101224	1	6	7	15	0.000334	0.0602	DTDRFSSHVGGTLGQF	R	Y	0.95	4.14	0	3	0	0	2	1723.8	847	862	TRUE
Supplementary Information S1	OvCa	OvCa_2	Mudpit_GPM00300000086	Isoform 2 of Inter-alpha-trypsin inhibitor heavy chain H4	IPI00218192,IPI00896413,IPI00896419,IPI00922043,IPI00944960	ipi.HUMAN.v3.71-random.fasta	101224	1	6	7	15	0.000334	0.0602	FSVMPGLKMTMDKTGL	L	L	0.95	5.16	0	3	0	0	2	1755.89	803	818	TRUE
Supplementary Information S1	OvCa	OvCa_2	Mudpit_GPM00300000086	Isoform 2 of Inter-alpha-trypsin inhibitor heavy chain H4	IPI00218192,IPI00896413,IPI00896419,IPI00922043,IPI00944960	ipi.HUMAN.v3.71-random.fasta	101224	1	6	7	15	0.000334	0.0602	FSVMPGLKMTMDKTGLL	L	L	0.95	5.17	0	3	2	0	2	1868.97	803	819	TRUE
Supplementary Information S1	OvCa	OvCa_2	Mudpit_GPM00300000086	Isoform 2 of Inter-alpha-trypsin inhibitor heavy chain H4	IPI00218192,IPI00896413,IPI00896419,IPI00922043,IPI00944960	ipi.HUMAN.v3.71-random.fasta	101224	1	6	7	15	0.000334	0.0602	LLRDTDRFSSHVGGTLGQF	L	Y	0.95	3.05	0	0	1	0	2	2106.07	844	862	TRUE
Supplementary Information S1	OvCa	OvCa_2	Mudpit_GPM00300000086	Isoform 2 of Inter-alpha-trypsin inhibitor heavy chain H4	IPI00218192,IPI00896413,IPI00896419,IPI00922043,IPI00944960	ipi.HUMAN.v3.71-random.fasta	101224	1	6	7	15	0.000334	0.0602	QLGLPGPPDVPDHAAYHPF	R	R	0.95	5.01	0	2	0	0	2	2010.97	639	657	TRUE
Supplementary Information S1	OvCa	OvCa_2	Mudpit_GPM00300000086	Isoform 2 of Inter-alpha-trypsin inhibitor heavy chain H4	IPI00218192,IPI00896413,IPI00896419,IPI00922043,IPI00944960	ipi.HUMAN.v3.71-random.fasta	101224	1	6	7	15	0.000334	0.0602	SVMPGLKMTMDKTGLL	F	L	0.95	2.37	0	1	0	0	2	1721.9	804	819	TRUE
Supplementary Information S1	OvCa	OvCa_2	Mudpit_GPM00300000086	Keratin, type I cytoskeletal 9	IPI00019359	ipi.HUMAN.v3.71-random.fasta	62047.8	0.692	1	1	1	2.23e-05	0.0337	SRSGGGGGGGLGSGGSIRSSY	L	S	0.95	4.03	0	0	1	0	2	1812.86	12	32	TRUE
Supplementary Information S1	OvCa	OvCa_2	Mudpit_GPM00300000086	Isoform 1 of Enolase-phosphatase E1	IPI00038378	ipi.HUMAN.v3.71-random.fasta	28914.4	0.692	1	1	5	0.000111	0.0651	LDIEGTTTPIAFVKDIL	L	F	0.95	5.74	0	5	0	0	2	1846.02	15	31	TRUE
Supplementary Information S1	OvCa	OvCa_2	Mudpit_GPM00300000086	Alpha-1B-glycoprotein	IPI00022895	ipi.HUMAN.v3.71-random.fasta	54254.4	1	1	1	1	2.23e-05	0.0263	LELTGPKSLPAPW	L	L	0.95	2.68	0	1	0	0	2	1408.78	108	120	TRUE
Supplementary Information S1	OvCa	OvCa_2	Mudpit_GPM00300000086	Isoform SERCA3B of Sarcoplasmic/endoplasmic reticulum calcium ATPase 3	IPI00004092,IPI00024804,IPI00218440,IPI00218442,IPI00303760,IPI00396118,IPI00478023,IPI00646947,IPI00748794,IPI00872163,IPI00937311	ipi.HUMAN.v3.71-random.fasta	113960	0.68	1	1	1	2.23e-05	0.024	ARDIVPGDIVEVAVGDKVPADLRLI	R	E	0.947	2.42	0	0	0	1	2	2630.49	142	166	TRUE
Supplementary Information S1	OvCa	OvCa_2	Mudpit_GPM00300000086	Vasorin	IPI00395488	ipi.HUMAN.v3.71-random.fasta	71696.1	0.692	1	1	2	4.45e-05	0.0327	DVSNLSLQALPGDLSGLFPRLR	L	L	0.95	3.62	0	0	2	0	2	2368.3	270	291	TRUE
Supplementary Information S1	OvCa	OvCa_2	Mudpit_GPM00300000086	Isoform 2 of Cytochrome P450 4A11	IPI00646318,IPI00829998,IPI00872799	ipi.HUMAN.v3.71-random.fasta	52045.6	0.692	1	1	1	2.23e-05	0.0418	VLSPSRLLGDVSGILQAAS	S	L	0.95	2.38	0	1	0	0	2	1883.06	5	23	TRUE
Supplementary Information S1	OvCa	OvCa_2	Mudpit_GPM00300000086	Isoform 1 of Sodium/potassium-transporting ATPase subunit gamma	IPI00008178	ipi.HUMAN.v3.71-random.fasta	7265.8	0.998	2	2	2	4.45e-05	0.409	SMDGGGSPKGDVD	L	P	0.95	2.48	0	1	0	0	2	1221.51	5	17	TRUE
Supplementary Information S1	OvCa	OvCa_2	Mudpit_GPM00300000086	Isoform 1 of Sodium/potassium-transporting ATPase subunit gamma	IPI00008178	ipi.HUMAN.v3.71-random.fasta	7265.8	0.998	2	2	2	4.45e-05	0.409	SMDGGGSPKGDVDPFYYDYETVRNGGL	L	I	0.95	3.85	0	0	1	0	2	2896.27	5	31	TRUE
Supplementary Information S1	OvCa	OvCa_2	Mudpit_GPM00300000086	Lysosomal protective protein	IPI00021794,IPI00640525	ipi.HUMAN.v3.71-random.fasta	54449.6	0.692	1	1	5	0.000111	0.0437	WLNGGPGCSSLDGLLTEHGPF	L	L	0.95	6.42	0	5	0	0	2	2214.03	81	101	TRUE
Supplementary Information S1	OvCa	OvCa_2	Mudpit_GPM00300000086	Deoxyribonuclease-1	IPI00031065	ipi.HUMAN.v3.71-random.fasta	31416.2	0.692	1	1	2	4.45e-05	0.0638	YGLSDQLAQAISDHYPVE	A	V	0.95	9.16	0	2	0	0	2	2005.95	261	278	TRUE
Supplementary Information S1	OvCa	OvCa_2	Mudpit_GPM00300000086	Putative uncharacterized protein	IPI00010402,IPI00746352,IPI00955848	ipi.HUMAN.v3.71-random.fasta	23820.2	0.998	2	2	6	0.000134	0.0752	FVEAVEQNTLQEFLK	L	L	0.95	7.17	0	5	0	0	2	1794.93	210	224	TRUE
Supplementary Information S1	OvCa	OvCa_2	Mudpit_GPM00300000086	Putative uncharacterized protein	IPI00010402,IPI00746352,IPI00955848	ipi.HUMAN.v3.71-random.fasta	23820.2	0.998	2	2	6	0.000134	0.0752	VEAVEQNTLQEFLKLA	F	-	0.95	2.39	0	1	0	0	2	1831.98	211	226	TRUE
Supplementary Information S1	OvCa	OvCa_2	Mudpit_GPM00300000086	Isoform 1 of Abhydrolase domain-containing protein 14B	IPI00063827,IPI00910875	ipi.HUMAN.v3.71-random.fasta	22328	1	5	5	15	0.000334	0.224	FFREALPGSGQARFS	L	V	0.95	3.85	0	0	2	0	2	1669.85	20	34	TRUE
Supplementary Information S1	OvCa	OvCa_2	Mudpit_GPM00300000086	Isoform 1 of Abhydrolase domain-containing protein 14B	IPI00063827,IPI00910875	ipi.HUMAN.v3.71-random.fasta	22328	1	5	5	15	0.000334	0.224	IDLPGLGHSKEAAAPAPIGELAPGSFL	A	A	0.95	4.19	0	0	8	0	2	2628.4	67	93	TRUE
Supplementary Information S1	OvCa	OvCa_2	Mudpit_GPM00300000086	Isoform 1 of Abhydrolase domain-containing protein 14B	IPI00063827,IPI00910875	ipi.HUMAN.v3.71-random.fasta	22328	1	5	5	15	0.000334	0.224	RAVAIDLPGLGHSKEAAAPAPIGELAPGSFL	Y	A	0.95	3.92	0	0	1	0	2	3025.65	63	93	TRUE
Supplementary Information S1	OvCa	OvCa_2	Mudpit_GPM00300000086	Isoform 1 of Abhydrolase domain-containing protein 14B	IPI00063827,IPI00910875	ipi.HUMAN.v3.71-random.fasta	22328	1	5	5	15	0.000334	0.224	VAIDLPGLGHSKEAAAPAPIGELAPGSFL	A	A	0.95	5.19	0	0	3	0	2	2798.51	65	93	TRUE
Supplementary Information S1	OvCa	OvCa_2	Mudpit_GPM00300000086	Isoform 1 of Abhydrolase domain-containing protein 14B	IPI00063827,IPI00910875	ipi.HUMAN.v3.71-random.fasta	22328	1	5	5	15	0.000334	0.224	YRAVAIDLPGLGHSKEAAAPAPIGELAPGSFL	G	A	0.933	2.22	0	0	0	1	2	3188.71	62	93	TRUE
Supplementary Information S1	OvCa	OvCa_2	Mudpit_GPM00300000086	Glutaredoxin-1	IPI00219025	ipi.HUMAN.v3.71-random.fasta	11757.8	0.618	1	1	1	2.23e-05	0.274	VDITATNHTNEIQDYLQQLTGARTVPRVF	F	I	0.932	2.21	0	0	0	1	2	3300.7	46	74	TRUE
Supplementary Information S1	OvCa	OvCa_2	Mudpit_GPM00300000086	Transthyretin	IPI00022432,IPI00855916	ipi.HUMAN.v3.71-random.fasta	15868.9	1	5	5	9	0.0002	0.469	GPTGTGESKCPLMVKVLDAVRGSPAIN	A	V	0.95	3.72	0	0	1	0	2	2754.43	21	47	TRUE
Supplementary Information S1	OvCa	OvCa_2	Mudpit_GPM00300000086	Transthyretin	IPI00022432,IPI00855916	ipi.HUMAN.v3.71-random.fasta	15868.9	1	5	5	9	0.0002	0.469	GPTGTGESKCPLMVKVLDAVRGSPAINVA	A	V	0.95	2.89	0	0	1	0	2	2924.53	21	49	TRUE
Supplementary Information S1	OvCa	OvCa_2	Mudpit_GPM00300000086	Transthyretin	IPI00022432,IPI00855916	ipi.HUMAN.v3.71-random.fasta	15868.9	1	5	5	9	0.0002	0.469	GPTGTGESKCPLMVKVLDAVRGSPAINVAVH	A	V	0.936	2.24	0	0	1	0	2	3160.66	21	51	TRUE
Supplementary Information S1	OvCa	OvCa_2	Mudpit_GPM00300000086	Transthyretin	IPI00022432,IPI00855916	ipi.HUMAN.v3.71-random.fasta	15868.9	1	5	5	9	0.0002	0.469	IDTKSYWKALGISPFHEHAE	E	V	0.95	2.57	0	0	1	0	2	2329.16	93	112	TRUE
Supplementary Information S1	OvCa	OvCa_2	Mudpit_GPM00300000086	Transthyretin	IPI00022432,IPI00855916	ipi.HUMAN.v3.71-random.fasta	15868.9	1	5	5	9	0.0002	0.469	LLSPYSYSTTAVVTNPKE	A	-	0.95	6.96	0	5	0	0	2	1970.01	130	147	TRUE
Supplementary Information S1	OvCa	OvCa_2	Mudpit_GPM00300000086	Apolipoprotein A-I	IPI00021841	ipi.HUMAN.v3.71-random.fasta	30760.5	1	3	3	4	8.9e-05	0.146	DNWDSVTSTFSKLREQLGPVTQEF	L	W	0.937	2.26	0	0	1	0	2	2784.35	72	95	TRUE
Supplementary Information S1	OvCa	OvCa_2	Mudpit_GPM00300000086	Apolipoprotein A-I	IPI00021841	ipi.HUMAN.v3.71-random.fasta	30760.5	1	3	3	4	8.9e-05	0.146	LDNWDSVTSTFSKLREQLGPVTQEF	L	W	0.95	4.13	0	0	2	0	2	2897.43	71	95	TRUE
Supplementary Information S1	OvCa	OvCa_2	Mudpit_GPM00300000086	Apolipoprotein A-I	IPI00021841	ipi.HUMAN.v3.71-random.fasta	30760.5	1	3	3	4	8.9e-05	0.146	LSALEEYTKKLNTQ	F	-	0.95	2.24	0	1	0	0	2	1637.88	254	267	TRUE
Supplementary Information S1	OvCa	OvCa_2	Mudpit_GPM00300000086	Plasma protease C1 inhibitor	IPI00291866,IPI00879931	ipi.HUMAN.v3.71-random.fasta	55137.5	1	5	5	33	0.000734	0.078	ELTETGVEAAAASAISVARTL	L	L	0.95	8.96	0	24	0	0	2	2060.09	448	468	TRUE
Supplementary Information S1	OvCa	OvCa_2	Mudpit_GPM00300000086	Plasma protease C1 inhibitor	IPI00291866,IPI00879931	ipi.HUMAN.v3.71-random.fasta	55137.5	1	5	5	33	0.000734	0.078	ELTETGVEAAAASAISVARTLL	L	V	0.95	5.72	0	2	0	0	2	2173.17	448	469	TRUE
Supplementary Information S1	OvCa	OvCa_2	Mudpit_GPM00300000086	Plasma protease C1 inhibitor	IPI00291866,IPI00879931	ipi.HUMAN.v3.71-random.fasta	55137.5	1	5	5	33	0.000734	0.078	IKVTTSQDMLSIMEKLE	R	F	0.95	4.66	0	2	0	0	2	1966.02	401	417	TRUE
Supplementary Information S1	OvCa	OvCa_2	Mudpit_GPM00300000086	Plasma protease C1 inhibitor	IPI00291866,IPI00879931	ipi.HUMAN.v3.71-random.fasta	55137.5	1	5	5	33	0.000734	0.078	KVTTSQDMLSIMEKLE	I	F	0.95	2.74	0	2	0	0	2	1852.94	402	417	TRUE
Supplementary Information S1	OvCa	OvCa_2	Mudpit_GPM00300000086	Plasma protease C1 inhibitor	IPI00291866,IPI00879931	ipi.HUMAN.v3.71-random.fasta	55137.5	1	5	5	33	0.000734	0.078	TETGVEAAAASAISVARTL	L	L	0.95	7	0	3	0	0	2	1817.96	450	468	TRUE
Supplementary Information S1	OvCa	OvCa_2	Mudpit_GPM00300000086	Isoform 1 of Gelsolin	IPI00026314,IPI00646773,IPI00647556	ipi.HUMAN.v3.71-random.fasta	85679.8	1	4	4	6	0.000134	0.0448	DDDYWSVDPLDRAM	W	A	0.95	5.55	0	1	0	0	2	1697.71	764	777	TRUE
Supplementary Information S1	OvCa	OvCa_2	Mudpit_GPM00300000086	Isoform 1 of Gelsolin	IPI00026314,IPI00646773,IPI00647556	ipi.HUMAN.v3.71-random.fasta	85679.8	1	4	4	6	0.000134	0.0448	LWVGTGASEAEKTGAQEL	Y	L	0.95	7.17	0	2	0	0	2	1846.92	604	621	TRUE
Supplementary Information S1	OvCa	OvCa_2	Mudpit_GPM00300000086	Isoform 1 of Gelsolin	IPI00026314,IPI00646773,IPI00647556	ipi.HUMAN.v3.71-random.fasta	85679.8	1	4	4	6	0.000134	0.0448	WDDDYWSVDPLDRAMAE	G	L	0.95	6.22	0	1	0	0	2	2099.87	763	779	TRUE
Supplementary Information S1	OvCa	OvCa_2	Mudpit_GPM00300000086	Isoform 1 of Gelsolin	IPI00026314,IPI00646773,IPI00647556	ipi.HUMAN.v3.71-random.fasta	85679.8	1	4	4	6	0.000134	0.0448	WVGTGASEAEKTGAQEL	L	L	0.95	4.46	0	2	0	0	2	1733.83	605	621	TRUE
Supplementary Information S1	OvCa	OvCa_2	Mudpit_GPM00300000086	Alpha-2-HS-glycoprotein	IPI00953689	ipi.HUMAN.v3.71-random.fasta	39305.4	0.977	1	1	1	2.23e-05	0.0409	VVSLGSPSGEVSHPR	G	K	0.95	6	0	1	0	0	2	1507.79	323	337	TRUE
Supplementary Information S1	OvCa	OvCa_2	Mudpit_GPM00300000086	Apolipoprotein C-III	IPI00021857,IPI00657670	ipi.HUMAN.v3.71-random.fasta	10834.3	1	5	5	6	0.000134	0.374	DYWSTVKDKFS	K	E	0.95	3.44	0	2	0	0	2	1375.65	72	82	TRUE
Supplementary Information S1	OvCa	OvCa_2	Mudpit_GPM00300000086	Apolipoprotein C-III	IPI00021857,IPI00657670	ipi.HUMAN.v3.71-random.fasta	10834.3	1	5	5	6	0.000134	0.374	DYWSTVKDKFSEF	K	W	0.95	2.24	0	1	0	0	2	1651.76	72	84	TRUE
Supplementary Information S1	OvCa	OvCa_2	Mudpit_GPM00300000086	Apolipoprotein C-III	IPI00021857,IPI00657670	ipi.HUMAN.v3.71-random.fasta	10834.3	1	5	5	6	0.000134	0.374	GWVTDGFSSLKD	R	Y	0.95	2.28	0	1	0	0	2	1311.62	61	72	TRUE
Supplementary Information S1	OvCa	OvCa_2	Mudpit_GPM00300000086	Apolipoprotein C-III	IPI00021857,IPI00657670	ipi.HUMAN.v3.71-random.fasta	10834.3	1	5	5	6	0.000134	0.374	SSLKDYWSTVKDKFSEF	F	W	0.95	5.14	0	1	0	0	2	2067.01	68	84	TRUE
Supplementary Information S1	OvCa	OvCa_2	Mudpit_GPM00300000086	Apolipoprotein C-III	IPI00021857,IPI00657670	ipi.HUMAN.v3.71-random.fasta	10834.3	1	5	5	6	0.000134	0.374	SSVQESQVAQQARGWVTDGFSSLKDY	L	W	0.95	8.38	0	0	1	0	2	2873.37	48	73	TRUE
Supplementary Information S1	OvCa	OvCa_2	Mudpit_GPM00300000086	Histone H2A type 1	IPI00291764	ipi.HUMAN.v3.71-random.fasta	14074	0.979	1	1	1	2.23e-05	0.208	AIRNDEELNKLLGKVTIAQGGVLPNIQ	L	A	0.95	2.54	0	0	1	0	2	2903.63	87	113	TRUE	IPI00216457,IPI00255316
Supplementary Information S1	OvCa	OvCa_2	Mudpit_GPM00300000086	Elongation factor 1-alpha	IPI00025447,IPI00396485,IPI00472724,IPI00940393	ipi.HUMAN.v3.71-random.fasta	47851.6	0.692	1	1	1	2.23e-05	0.0794	DGNASGTTLLEALDCILPPTRPTDKPLRLPLQDVY	K	K	0.95	3.54	0	0	0	1	2	3850.01	199	233	TRUE
Supplementary Information S1	OvCa	OvCa_2	Mudpit_GPM00300000086	Calreticulin	IPI00020599	ipi.HUMAN.v3.71-random.fasta	48124.9	0.692	1	1	4	8.9e-05	0.0288	WQVKSGTIFDNF	L	L	0.95	3.43	0	4	0	0	2	1441.71	319	330	TRUE
Supplementary Information S1	OvCa	OvCa_2	Mudpit_GPM00300000086	Leucine-rich alpha-2-glycoprotein	IPI00022417	ipi.HUMAN.v3.71-random.fasta	38161.7	1	34	43	183	0.00407	0.343	DLGENQLETLPPDLLRGPL	L	Q	0.95	8.59	0	11	2	0	2	2090.11	194	212	TRUE
Supplementary Information S1	OvCa	OvCa_2	Mudpit_GPM00300000086	Leucine-rich alpha-2-glycoprotein	IPI00022417	ipi.HUMAN.v3.71-random.fasta	38161.7	1	34	43	183	0.00407	0.343	DLGENQLETLPPDLLRGPLQLE	L	R	0.95	3.62	0	2	0	0	2	2460.3	194	215	TRUE
Supplementary Information S1	OvCa	OvCa_2	Mudpit_GPM00300000086	Leucine-rich alpha-2-glycoprotein	IPI00022417	ipi.HUMAN.v3.71-random.fasta	38161.7	1	34	43	183	0.00407	0.343	DLGENQLETLPPDLLRGPLQLERL	L	H	0.95	4.29	0	0	6	0	2	2729.48	194	217	TRUE
Supplementary Information S1	OvCa	OvCa_2	Mudpit_GPM00300000086	Leucine-rich alpha-2-glycoprotein	IPI00022417	ipi.HUMAN.v3.71-random.fasta	38161.7	1	34	43	183	0.00407	0.343	DLTRNALTGLPPGLFQ	L	A	0.95	2.54	0	5	0	0	2	1712.93	122	137	TRUE
Supplementary Information S1	OvCa	OvCa_2	Mudpit_GPM00300000086	Leucine-rich alpha-2-glycoprotein	IPI00022417	ipi.HUMAN.v3.71-random.fasta	38161.7	1	34	43	183	0.00407	0.343	DLTRNALTGLPPGLFQAS	L	A	0.95	4.05	0	3	0	0	2	1871	122	139	TRUE
Supplementary Information S1	OvCa	OvCa_2	Mudpit_GPM00300000086	Leucine-rich alpha-2-glycoprotein	IPI00022417	ipi.HUMAN.v3.71-random.fasta	38161.7	1	34	43	183	0.00407	0.343	DLTRNALTGLPPGLFQASATLD	L	T	0.95	4.14	0	3	0	0	2	2271.2	122	143	TRUE
Supplementary Information S1	OvCa	OvCa_2	Mudpit_GPM00300000086	Leucine-rich alpha-2-glycoprotein	IPI00022417	ipi.HUMAN.v3.71-random.fasta	38161.7	1	34	43	183	0.00407	0.343	DLTRNALTGLPPGLFQASATLDT	L	L	0.95	5.27	0	1	0	0	2	2372.25	122	144	TRUE
Supplementary Information S1	OvCa	OvCa_2	Mudpit_GPM00300000086	Leucine-rich alpha-2-glycoprotein	IPI00022417	ipi.HUMAN.v3.71-random.fasta	38161.7	1	34	43	183	0.00407	0.343	DLTRNALTGLPPGLFQASATLDTL	L	V	0.95	6.68	0	14	9	0	2	2485.33	122	145	TRUE
Supplementary Information S1	OvCa	OvCa_2	Mudpit_GPM00300000086	Leucine-rich alpha-2-glycoprotein	IPI00022417	ipi.HUMAN.v3.71-random.fasta	38161.7	1	34	43	183	0.00407	0.343	ERLHLEGNKLQVLGKDLLLPQPDLR	L	Y	0.95	2.66	0	0	0	2	2	2894.66	215	239	TRUE
Supplementary Information S1	OvCa	OvCa_2	Mudpit_GPM00300000086	Leucine-rich alpha-2-glycoprotein	IPI00022417	ipi.HUMAN.v3.71-random.fasta	38161.7	1	34	43	183	0.00407	0.343	FLNGNKLARVAAGAFQG	L	L	0.95	2.77	0	1	0	0	2	1733.95	242	258	TRUE
Supplementary Information S1	OvCa	OvCa_2	Mudpit_GPM00300000086	Leucine-rich alpha-2-glycoprotein	IPI00022417	ipi.HUMAN.v3.71-random.fasta	38161.7	1	34	43	183	0.00407	0.343	FLNGNKLARVAAGAFQGL	L	R	0.95	7.96	0	11	2	0	2	1847.03	242	259	TRUE
Supplementary Information S1	OvCa	OvCa_2	Mudpit_GPM00300000086	Leucine-rich alpha-2-glycoprotein	IPI00022417	ipi.HUMAN.v3.71-random.fasta	38161.7	1	34	43	183	0.00407	0.343	FLNGNKLARVAAGAFQGLRQ	L	L	0.95	3.96	0	0	1	0	2	2131.19	242	261	TRUE
Supplementary Information S1	OvCa	OvCa_2	Mudpit_GPM00300000086	Leucine-rich alpha-2-glycoprotein	IPI00022417	ipi.HUMAN.v3.71-random.fasta	38161.7	1	34	43	183	0.00407	0.343	GKDLLLPQPDLRYL	L	F	0.95	4.74	0	4	2	0	2	1640.94	228	241	TRUE
Supplementary Information S1	OvCa	OvCa_2	Mudpit_GPM00300000086	Leucine-rich alpha-2-glycoprotein	IPI00022417	ipi.HUMAN.v3.71-random.fasta	38161.7	1	34	43	183	0.00407	0.343	HLEGNKLQVLGKDLLLPQPDLR	L	Y	0.95	3.96	0	0	10	2	2	2496.43	218	239	TRUE
Supplementary Information S1	OvCa	OvCa_2	Mudpit_GPM00300000086	Leucine-rich alpha-2-glycoprotein	IPI00022417	ipi.HUMAN.v3.71-random.fasta	38161.7	1	34	43	183	0.00407	0.343	HLEGNKLQVLGKDLLLPQPDLRY	L	L	0.95	4.04	0	0	1	0	2	2659.49	218	240	TRUE
Supplementary Information S1	OvCa	OvCa_2	Mudpit_GPM00300000086	Leucine-rich alpha-2-glycoprotein	IPI00022417	ipi.HUMAN.v3.71-random.fasta	38161.7	1	34	43	183	0.00407	0.343	HLEGNKLQVLGKDLLLPQPDLRYL	L	F	0.95	2.89	0	0	1	0	2	2772.58	218	241	TRUE
Supplementary Information S1	OvCa	OvCa_2	Mudpit_GPM00300000086	Leucine-rich alpha-2-glycoprotein	IPI00022417	ipi.HUMAN.v3.71-random.fasta	38161.7	1	34	43	183	0.00407	0.343	HLSSNGLESLSPEFLRPVP	L	Q	0.95	6.29	0	2	0	0	2	2079.09	98	116	TRUE
Supplementary Information S1	OvCa	OvCa_2	Mudpit_GPM00300000086	Leucine-rich alpha-2-glycoprotein	IPI00022417	ipi.HUMAN.v3.71-random.fasta	38161.7	1	34	43	183	0.00407	0.343	HLSSNGLESLSPEFLRPVPQ	L	L	0.95	10.6	0	9	8	0	2	2207.15	98	117	TRUE
Supplementary Information S1	OvCa	OvCa_2	Mudpit_GPM00300000086	Leucine-rich alpha-2-glycoprotein	IPI00022417	ipi.HUMAN.v3.71-random.fasta	38161.7	1	34	43	183	0.00407	0.343	HLSSNGLESLSPEFLRPVPQL	L	R	0.95	9.6	0	1	3	0	2	2320.23	98	118	TRUE
Supplementary Information S1	OvCa	OvCa_2	Mudpit_GPM00300000086	Leucine-rich alpha-2-glycoprotein	IPI00022417	ipi.HUMAN.v3.71-random.fasta	38161.7	1	34	43	183	0.00407	0.343	LDLGENQLETLPPDLLRGPL	T	Q	0.95	5.19	0	1	0	0	2	2203.2	193	212	TRUE
Supplementary Information S1	OvCa	OvCa_2	Mudpit_GPM00300000086	Leucine-rich alpha-2-glycoprotein	IPI00022417	ipi.HUMAN.v3.71-random.fasta	38161.7	1	34	43	183	0.00407	0.343	LESLSPEFLRPVPQ	G	L	0.95	3.54	0	1	0	0	2	1611.87	104	117	TRUE
Supplementary Information S1	OvCa	OvCa_2	Mudpit_GPM00300000086	Leucine-rich alpha-2-glycoprotein	IPI00022417	ipi.HUMAN.v3.71-random.fasta	38161.7	1	34	43	183	0.00407	0.343	LFLNGNKLARVAAGAFQGL	Y	R	0.95	5.68	0	2	0	0	2	1960.11	241	259	TRUE
Supplementary Information S1	OvCa	OvCa_2	Mudpit_GPM00300000086	Leucine-rich alpha-2-glycoprotein	IPI00022417	ipi.HUMAN.v3.71-random.fasta	38161.7	1	34	43	183	0.00407	0.343	LRTLDLGENQLETLPPDLLRGP	L	L	0.95	4.66	0	3	9	0	2	2460.35	190	211	TRUE
Supplementary Information S1	OvCa	OvCa_2	Mudpit_GPM00300000086	Leucine-rich alpha-2-glycoprotein	IPI00022417	ipi.HUMAN.v3.71-random.fasta	38161.7	1	34	43	183	0.00407	0.343	LRTLDLGENQLETLPPDLLRGPL	L	Q	0.95	7.27	0	7	5	0	2	2573.43	190	212	TRUE
Supplementary Information S1	OvCa	OvCa_2	Mudpit_GPM00300000086	Leucine-rich alpha-2-glycoprotein	IPI00022417	ipi.HUMAN.v3.71-random.fasta	38161.7	1	34	43	183	0.00407	0.343	LRTLDLGENQLETLPPDLLRGPLQLE	L	R	0.95	4.85	0	0	15	0	2	2943.62	190	215	TRUE
Supplementary Information S1	OvCa	OvCa_2	Mudpit_GPM00300000086	Leucine-rich alpha-2-glycoprotein	IPI00022417	ipi.HUMAN.v3.71-random.fasta	38161.7	1	34	43	183	0.00407	0.343	LRTLDLGENQLETLPPDLLRGPLQLER	L	L	0.95	4.68	0	0	3	0	2	3099.72	190	216	TRUE
Supplementary Information S1	OvCa	OvCa_2	Mudpit_GPM00300000086	Leucine-rich alpha-2-glycoprotein	IPI00022417	ipi.HUMAN.v3.71-random.fasta	38161.7	1	34	43	183	0.00407	0.343	LRTLDLGENQLETLPPDLLRGPLQLERL	L	H	0.95	5.77	0	0	4	0	2	3212.8	190	217	TRUE
Supplementary Information S1	OvCa	OvCa_2	Mudpit_GPM00300000086	Leucine-rich alpha-2-glycoprotein	IPI00022417	ipi.HUMAN.v3.71-random.fasta	38161.7	1	34	43	183	0.00407	0.343	NGNKLARVAAGAFQGL	L	R	0.95	5.2	0	5	0	0	2	1586.88	244	259	TRUE
Supplementary Information S1	OvCa	OvCa_2	Mudpit_GPM00300000086	Leucine-rich alpha-2-glycoprotein	IPI00022417	ipi.HUMAN.v3.71-random.fasta	38161.7	1	34	43	183	0.00407	0.343	SSNGLESLSPEFLRPVP	L	Q	0.95	3.57	0	1	0	0	2	1828.94	100	116	TRUE
Supplementary Information S1	OvCa	OvCa_2	Mudpit_GPM00300000086	Leucine-rich alpha-2-glycoprotein	IPI00022417	ipi.HUMAN.v3.71-random.fasta	38161.7	1	34	43	183	0.00407	0.343	SSNGLESLSPEFLRPVPQ	L	L	0.95	5.03	0	6	0	0	2	1957	100	117	TRUE
Supplementary Information S1	OvCa	OvCa_2	Mudpit_GPM00300000086	Leucine-rich alpha-2-glycoprotein	IPI00022417	ipi.HUMAN.v3.71-random.fasta	38161.7	1	34	43	183	0.00407	0.343	TGLPPGLFQASATLDTL	L	V	0.95	8.05	0	1	0	0	2	1701.91	129	145	TRUE
Supplementary Information S1	OvCa	OvCa_2	Mudpit_GPM00300000086	Leucine-rich alpha-2-glycoprotein	IPI00022417	ipi.HUMAN.v3.71-random.fasta	38161.7	1	34	43	183	0.00407	0.343	TLDLGENQLETLPPDLLRGPL	R	Q	0.95	3.89	0	2	0	0	2	2304.25	192	212	TRUE
Supplementary Information S1	OvCa	OvCa_2	Mudpit_GPM00300000086	Leucine-rich alpha-2-glycoprotein	IPI00022417	ipi.HUMAN.v3.71-random.fasta	38161.7	1	34	43	183	0.00407	0.343	VAAGAFQGLRQ	R	L	0.95	2.21	0	1	0	0	2	1117.61	251	261	TRUE
Supplementary Information S1	OvCa	OvCa_2	Mudpit_GPM00300000086	Leucine-rich alpha-2-glycoprotein	IPI00022417	ipi.HUMAN.v3.71-random.fasta	38161.7	1	34	43	183	0.00407	0.343	VLDLTRNALTGLPPGLFQAS	R	A	0.95	2.6	0	1	0	0	2	2083.16	120	139	TRUE
Supplementary Information S1	OvCa	OvCa_2	Mudpit_GPM00300000086	Multimerin-2	IPI00015525,IPI00908953	ipi.HUMAN.v3.71-random.fasta	104398	0.692	1	2	11	0.000245	0.0306	EAEPLVDIRVTGPVPGALGAALWEAGSPV	K	A	0.95	7.19	0	6	5	0	2	2871.53	798	826	TRUE
Supplementary Information S1	OvCa	OvCa_2	Mudpit_GPM00300000086	Neutrophil defensin 1	IPI00005721,IPI00021827	ipi.HUMAN.v3.71-random.fasta	10183	1	7	7	13	0.000289	0.415	ADEVAAAPEQIAADIPEVVVSLAWDESLAPKHPGS	R	R	0.95	3.35	0	0	2	0	2	3582.8	26	60	TRUE
Supplementary Information S1	OvCa	OvCa_2	Mudpit_GPM00300000086	Neutrophil defensin 1	IPI00005721,IPI00021827	ipi.HUMAN.v3.71-random.fasta	10183	1	7	7	13	0.000289	0.415	ARADEVAAAPEQIAADIPEVVVSLAWDESLAPKHPGS	Q	R	0.95	3.44	0	0	0	2	2	3809.94	24	60	TRUE
Supplementary Information S1	OvCa	OvCa_2	Mudpit_GPM00300000086	Neutrophil defensin 1	IPI00005721,IPI00021827	ipi.HUMAN.v3.71-random.fasta	10183	1	7	7	13	0.000289	0.415	DEVAAAPEQIAADIPEVVVSLAWDESLAPKHPGS	A	R	0.95	4.34	0	0	1	0	2	3511.76	27	60	TRUE
Supplementary Information S1	OvCa	OvCa_2	Mudpit_GPM00300000086	Neutrophil defensin 1	IPI00005721,IPI00021827	ipi.HUMAN.v3.71-random.fasta	10183	1	7	7	13	0.000289	0.415	LQARADEVAAAPEQIAADIPEVVVSLAWDESLAPK	P	H	0.95	10.8	0	0	2	0	2	3672.91	22	56	TRUE
Supplementary Information S1	OvCa	OvCa_2	Mudpit_GPM00300000086	Neutrophil defensin 1	IPI00005721,IPI00021827	ipi.HUMAN.v3.71-random.fasta	10183	1	7	7	13	0.000289	0.415	LQARADEVAAAPEQIAADIPEVVVSLAWDESLAPKHPG	P	S	0.95	4.7	0	0	0	1	2	3964.05	22	59	TRUE
Supplementary Information S1	OvCa	OvCa_2	Mudpit_GPM00300000086	Neutrophil defensin 1	IPI00005721,IPI00021827	ipi.HUMAN.v3.71-random.fasta	10183	1	7	7	13	0.000289	0.415	QARADEVAAAPEQIAADIPEVVVSLAWDESLAPK	L	H	0.95	10.6	0	0	2	0	2	3542.8	23	56	TRUE
Supplementary Information S1	OvCa	OvCa_2	Mudpit_GPM00300000086	Neutrophil defensin 1	IPI00005721,IPI00021827	ipi.HUMAN.v3.71-random.fasta	10183	1	7	7	13	0.000289	0.415	QARADEVAAAPEQIAADIPEVVVSLAWDESLAPKHPGS	L	R	0.95	4.72	0	0	3	0	2	3920.97	23	60	TRUE
Supplementary Information S1	OvCa	OvCa_2	Mudpit_GPM00300000086	Profilin-1	IPI00216691	ipi.HUMAN.v3.71-random.fasta	15036.3	1	4	4	22	0.00049	0.343	AAVPGKTFVNITPAEVGVLVGKDRSSF	W	Y	0.95	5.82	0	0	12	0	2	2759.51	33	59	TRUE
Supplementary Information S1	OvCa	OvCa_2	Mudpit_GPM00300000086	Profilin-1	IPI00216691	ipi.HUMAN.v3.71-random.fasta	15036.3	1	4	4	22	0.00049	0.343	MADGTCQDAAIVGYKDSPSVW	L	A	0.95	8.59	0	3	0	0	2	2271.01	12	32	TRUE
Supplementary Information S1	OvCa	OvCa_2	Mudpit_GPM00300000086	Profilin-1	IPI00216691	ipi.HUMAN.v3.71-random.fasta	15036.3	1	4	4	22	0.00049	0.343	VNITPAEVGVLVGKDRSSF	F	Y	0.95	6.4	0	6	0	0	2	1988.08	41	59	TRUE
Supplementary Information S1	OvCa	OvCa_2	Mudpit_GPM00300000086	Profilin-1	IPI00216691	ipi.HUMAN.v3.71-random.fasta	15036.3	1	4	4	22	0.00049	0.343	VPGKTFVNITPAEVGVLVGKDRSSF	A	Y	0.95	2.77	0	0	1	0	2	2617.44	35	59	TRUE
Supplementary Information S1	OvCa	OvCa_2	Mudpit_GPM00300000086	Collagen alpha-1(I) chain	IPI00297646	ipi.HUMAN.v3.71-random.fasta	138893	1	27	27	113	0.00251	0.171	AAGEPGKAGERGVPGPPGAVGPAGKDGEAGAQGPPGP	G	A	0.95	4.8	0	0	0	2	2	3249.59	588	624	TRUE
Supplementary Information S1	OvCa	OvCa_2	Mudpit_GPM00300000086	Collagen alpha-1(I) chain	IPI00297646	ipi.HUMAN.v3.71-random.fasta	138893	1	27	27	113	0.00251	0.171	ADGQPGAKGEPGDAGAKGDAGPPGP	G	A	0.95	4.89	0	0	8	0	2	2206	819	843	TRUE
Supplementary Information S1	OvCa	OvCa_2	Mudpit_GPM00300000086	Collagen alpha-1(I) chain	IPI00297646	ipi.HUMAN.v3.71-random.fasta	138893	1	27	27	113	0.00251	0.171	AGPPGAPGAPGAPGPVGPAGKSGDRGETGP	P	A	0.944	2.35	0	0	1	0	2	2568.24	1042	1071	TRUE
Supplementary Information S1	OvCa	OvCa_2	Mudpit_GPM00300000086	Collagen alpha-1(I) chain	IPI00297646	ipi.HUMAN.v3.71-random.fasta	138893	1	27	27	113	0.00251	0.171	AGPPGEAGKPGEQGVPGDLGAPGP	P	S	0.95	6.96	0	10	0	0	2	2176.02	649	672	TRUE
Supplementary Information S1	OvCa	OvCa_2	Mudpit_GPM00300000086	Collagen alpha-1(I) chain	IPI00297646	ipi.HUMAN.v3.71-random.fasta	138893	1	27	27	113	0.00251	0.171	EPGSPGENGAPGQMGPRG	G	L	0.95	4.68	0	2	0	0	2	1742.74	288	305	TRUE
Supplementary Information S1	OvCa	OvCa_2	Mudpit_GPM00300000086	Collagen alpha-1(I) chain	IPI00297646	ipi.HUMAN.v3.71-random.fasta	138893	1	27	27	113	0.00251	0.171	GADGQPGAKGEPGDAGAKGDAGPPGP	P	A	0.95	4.57	0	0	2	0	2	2279.02	818	843	TRUE
Supplementary Information S1	OvCa	OvCa_2	Mudpit_GPM00300000086	Collagen alpha-1(I) chain	IPI00297646	ipi.HUMAN.v3.71-random.fasta	138893	1	27	27	113	0.00251	0.171	GPDGKTGPPGP	P	A	0.95	2.46	0	1	0	0	2	995.48	548	558	TRUE
Supplementary Information S1	OvCa	OvCa_2	Mudpit_GPM00300000086	Collagen alpha-1(I) chain	IPI00297646	ipi.HUMAN.v3.71-random.fasta	138893	1	27	27	113	0.00251	0.171	GPPGEAGKPGEQGVPGD	A	L	0.95	5.51	0	2	0	0	2	1596.71	650	666	TRUE
Supplementary Information S1	OvCa	OvCa_2	Mudpit_GPM00300000086	Collagen alpha-1(I) chain	IPI00297646	ipi.HUMAN.v3.71-random.fasta	138893	1	27	27	113	0.00251	0.171	GPPGEAGKPGEQGVPGDLGAPGP	A	S	0.95	4.66	0	5	0	0	2	2104.98	650	672	TRUE
Supplementary Information S1	OvCa	OvCa_2	Mudpit_GPM00300000086	Collagen alpha-1(I) chain	IPI00297646	ipi.HUMAN.v3.71-random.fasta	138893	1	27	27	113	0.00251	0.171	GSPGSPGPDGKTGPPGP	T	A	0.95	3.57	0	1	0	0	2	1509.68	542	558	TRUE
Supplementary Information S1	OvCa	OvCa_2	Mudpit_GPM00300000086	Collagen alpha-1(I) chain	IPI00297646	ipi.HUMAN.v3.71-random.fasta	138893	1	27	27	113	0.00251	0.171	GSPGSPGPDGKTGPPGPAG	T	Q	0.95	7.92	0	2	0	0	2	1637.74	542	560	TRUE
Supplementary Information S1	OvCa	OvCa_2	Mudpit_GPM00300000086	Collagen alpha-1(I) chain	IPI00297646	ipi.HUMAN.v3.71-random.fasta	138893	1	27	27	113	0.00251	0.171	NGDDGEAGKPGRPGERGPPGP	K	Q	0.933	2.21	0	0	1	0	2	2064.93	229	249	TRUE
Supplementary Information S1	OvCa	OvCa_2	Mudpit_GPM00300000086	Collagen alpha-1(I) chain	IPI00297646	ipi.HUMAN.v3.71-random.fasta	138893	1	27	27	113	0.00251	0.171	PPGEAGKPGEQGVPGD	G	L	0.95	3.4	0	1	0	0	2	1523.7	651	666	TRUE
Supplementary Information S1	OvCa	OvCa_2	Mudpit_GPM00300000086	Collagen alpha-1(I) chain	IPI00297646	ipi.HUMAN.v3.71-random.fasta	138893	1	27	27	113	0.00251	0.171	PPGEAGKPGEQGVPGDLGAPGP	G	S	0.95	4.82	0	4	0	0	2	2031.96	651	672	TRUE
Supplementary Information S1	OvCa	OvCa_2	Mudpit_GPM00300000086	Collagen alpha-1(I) chain	IPI00297646	ipi.HUMAN.v3.71-random.fasta	138893	1	27	27	113	0.00251	0.171	QGPGGPPGPKGNSGEPGAPGSKGDTGAKGEPGPVG	P	V	0.95	3.85	0	0	1	0	2	3099.43	421	455	TRUE
Supplementary Information S1	OvCa	OvCa_2	Mudpit_GPM00300000086	Collagen alpha-1(I) chain	IPI00297646	ipi.HUMAN.v3.71-random.fasta	138893	1	27	27	113	0.00251	0.171	RGPPGPPGKNGDDGEAGKPGRPGERGPPGP	P	Q	0.95	3.52	0	0	0	8	2	2940.4	220	249	TRUE
Supplementary Information S1	OvCa	OvCa_2	Mudpit_GPM00300000086	Collagen alpha-1(I) chain	IPI00297646	ipi.HUMAN.v3.71-random.fasta	138893	1	27	27	113	0.00251	0.171	SPGENGAPGQMGPRG	G	L	0.95	2.35	0	1	0	0	2	1443.63	291	305	TRUE
Supplementary Information S1	OvCa	OvCa_2	Mudpit_GPM00300000086	Collagen alpha-1(I) chain	IPI00297646	ipi.HUMAN.v3.71-random.fasta	138893	1	27	27	113	0.00251	0.171	SPGPDGKTGPPGP	G	A	0.95	2.89	0	2	0	0	2	1195.56	546	558	TRUE
Supplementary Information S1	OvCa	OvCa_2	Mudpit_GPM00300000086	Collagen alpha-1(I) chain	IPI00297646	ipi.HUMAN.v3.71-random.fasta	138893	1	27	27	113	0.00251	0.171	SPGSPGPDGKTGPP	G	G	0.95	5.25	0	3	0	0	2	1298.59	543	556	TRUE
Supplementary Information S1	OvCa	OvCa_2	Mudpit_GPM00300000086	Collagen alpha-1(I) chain	IPI00297646	ipi.HUMAN.v3.71-random.fasta	138893	1	27	27	113	0.00251	0.171	SPGSPGPDGKTGPPGP	G	A	0.95	4.28	0	7	0	0	2	1452.66	543	558	TRUE
Supplementary Information S1	OvCa	OvCa_2	Mudpit_GPM00300000086	Collagen alpha-1(I) chain	IPI00297646	ipi.HUMAN.v3.71-random.fasta	138893	1	27	27	113	0.00251	0.171	SPGSPGPDGKTGPPGPAG	G	Q	0.95	5.23	0	1	0	0	2	1580.72	543	560	TRUE
Supplementary Information S1	OvCa	OvCa_2	Mudpit_GPM00300000086	Collagen alpha-1(I) chain	IPI00297646	ipi.HUMAN.v3.71-random.fasta	138893	1	27	27	113	0.00251	0.171	TGSPGSPGPDGKTGPPGP	L	A	0.95	4.14	0	5	0	0	2	1610.73	541	558	TRUE
Supplementary Information S1	OvCa	OvCa_2	Mudpit_GPM00300000086	Collagen alpha-1(I) chain	IPI00297646	ipi.HUMAN.v3.71-random.fasta	138893	1	27	27	113	0.00251	0.171	TGSPGSPGPDGKTGPPGPAG	L	Q	0.95	4	0	1	0	0	2	1738.79	541	560	TRUE
Supplementary Information S1	OvCa	OvCa_2	Mudpit_GPM00300000086	Collagen alpha-1(I) chain	IPI00297646	ipi.HUMAN.v3.71-random.fasta	138893	1	27	27	113	0.00251	0.171	VGPPGPPGPPGPPGPPS	P	A	0.95	4.46	0	19	0	0	2	1492.74	1177	1193	TRUE
Supplementary Information S1	OvCa	OvCa_2	Mudpit_GPM00300000086	Collagen alpha-1(I) chain	IPI00297646	ipi.HUMAN.v3.71-random.fasta	138893	1	27	27	113	0.00251	0.171	VGPPGPPGPPGPPGPPSA	P	G	0.95	3.44	0	2	0	0	2	1595.77	1177	1194	TRUE
Supplementary Information S1	OvCa	OvCa_2	Mudpit_GPM00300000086	Collagen alpha-1(I) chain	IPI00297646	ipi.HUMAN.v3.71-random.fasta	138893	1	27	27	113	0.00251	0.171	VGPPGPPGPPGPPGPPSAG	P	F	0.95	4.28	0	18	0	0	2	1620.8	1177	1195	TRUE
Supplementary Information S1	OvCa	OvCa_2	Mudpit_GPM00300000086	Collagen alpha-1(I) chain	IPI00297646	ipi.HUMAN.v3.71-random.fasta	138893	1	27	27	113	0.00251	0.171	VGPPGPPGPPGPPGPPSAGFDFSFLPQPPQ	P	E	0.95	3.6	0	0	3	0	2	2940.42	1177	1206	TRUE
Supplementary Information S1	OvCa	OvCa_2	Mudpit_GPM00300000086	Isoform 1 of Immunoglobulin superfamily member 8	IPI00056478,IPI00186736	ipi.HUMAN.v3.71-random.fasta	65014.8	0.692	1	1	1	2.23e-05	0.0294	RVLPDVLQVSAAPPGPRG	L	R	0.95	2.59	0	0	1	0	2	1829.04	147	164	TRUE
Supplementary Information S1	OvCa	OvCa_2	Mudpit_GPM00300000086	Isoform 1 of Uromodulin	IPI00013945,IPI00640271,IPI00902579,IPI00902653	ipi.HUMAN.v3.71-random.fasta	69741.5	1	12	15	76	0.00169	0.0437	GSVIDQSRVLNLGPI	S	T	0.95	3	0	5	0	0	2	1567.88	590	604	TRUE
Supplementary Information S1	OvCa	OvCa_2	Mudpit_GPM00300000086	Isoform 1 of Uromodulin	IPI00013945,IPI00640271,IPI00902579,IPI00902653	ipi.HUMAN.v3.71-random.fasta	69741.5	1	12	15	76	0.00169	0.0437	GSVIDQSRVLNLGPITR	S	K	0.95	3	0	0	4	0	2	1825.03	590	606	TRUE
Supplementary Information S1	OvCa	OvCa_2	Mudpit_GPM00300000086	Isoform 1 of Uromodulin	IPI00013945,IPI00640271,IPI00902579,IPI00902653	ipi.HUMAN.v3.71-random.fasta	69741.5	1	12	15	76	0.00169	0.0437	IDQSRVLNLGPI	V	T	0.95	2.68	0	2	0	0	2	1324.76	593	604	TRUE
Supplementary Information S1	OvCa	OvCa_2	Mudpit_GPM00300000086	Isoform 1 of Uromodulin	IPI00013945,IPI00640271,IPI00902579,IPI00902653	ipi.HUMAN.v3.71-random.fasta	69741.5	1	12	15	76	0.00169	0.0437	IDQSRVLNLGPITR	V	K	0.95	2.3	0	1	0	0	2	1581.91	593	606	TRUE
Supplementary Information S1	OvCa	OvCa_2	Mudpit_GPM00300000086	Isoform 1 of Uromodulin	IPI00013945,IPI00640271,IPI00902579,IPI00902653	ipi.HUMAN.v3.71-random.fasta	69741.5	1	12	15	76	0.00169	0.0437	NIRVGGTGMF	L	T	0.95	3.47	0	3	0	0	2	1051.54	447	456	TRUE
Supplementary Information S1	OvCa	OvCa_2	Mudpit_GPM00300000086	Isoform 1 of Uromodulin	IPI00013945,IPI00640271,IPI00902579,IPI00902653	ipi.HUMAN.v3.71-random.fasta	69741.5	1	12	15	76	0.00169	0.0437	SGSVIDQSRVLNLGPI	R	T	0.95	5.89	0	17	0	0	2	1654.91	589	604	TRUE
Supplementary Information S1	OvCa	OvCa_2	Mudpit_GPM00300000086	Isoform 1 of Uromodulin	IPI00013945,IPI00640271,IPI00902579,IPI00902653	ipi.HUMAN.v3.71-random.fasta	69741.5	1	12	15	76	0.00169	0.0437	SGSVIDQSRVLNLGPIT	R	R	0.95	2.59	0	1	0	0	2	1755.96	589	605	TRUE
Supplementary Information S1	OvCa	OvCa_2	Mudpit_GPM00300000086	Isoform 1 of Uromodulin	IPI00013945,IPI00640271,IPI00902579,IPI00902653	ipi.HUMAN.v3.71-random.fasta	69741.5	1	12	15	76	0.00169	0.0437	SGSVIDQSRVLNLGPITR	R	K	0.95	4.08	0	1	6	0	2	1912.06	589	606	TRUE
Supplementary Information S1	OvCa	OvCa_2	Mudpit_GPM00300000086	Isoform 1 of Uromodulin	IPI00013945,IPI00640271,IPI00902579,IPI00902653	ipi.HUMAN.v3.71-random.fasta	69741.5	1	12	15	76	0.00169	0.0437	SVIDQSRVLNLGPI	G	T	0.95	4.74	0	16	0	0	2	1510.86	591	604	TRUE
Supplementary Information S1	OvCa	OvCa_2	Mudpit_GPM00300000086	Isoform 1 of Uromodulin	IPI00013945,IPI00640271,IPI00902579,IPI00902653	ipi.HUMAN.v3.71-random.fasta	69741.5	1	12	15	76	0.00169	0.0437	SVIDQSRVLNLGPITR	G	K	0.95	3.6	0	5	3	0	2	1768.01	591	606	TRUE
Supplementary Information S1	OvCa	OvCa_2	Mudpit_GPM00300000086	Isoform 1 of Uromodulin	IPI00013945,IPI00640271,IPI00902579,IPI00902653	ipi.HUMAN.v3.71-random.fasta	69741.5	1	12	15	76	0.00169	0.0437	VIDQSRVLNLGPI	S	T	0.95	2.38	0	1	0	0	2	1423.83	592	604	TRUE
Supplementary Information S1	OvCa	OvCa_2	Mudpit_GPM00300000086	Isoform 1 of Uromodulin	IPI00013945,IPI00640271,IPI00902579,IPI00902653	ipi.HUMAN.v3.71-random.fasta	69741.5	1	12	15	76	0.00169	0.0437	VIDQSRVLNLGPITR	S	K	0.95	4.36	0	5	6	0	2	1680.98	592	606	TRUE
Supplementary Information S1	OvCa	OvCa_2	Mudpit_GPM00300000086	Isoform 1 of Extended synaptotagmin-3	IPI00646453-R	ipi.HUMAN.v3.71-random.fasta	100020	0.692	1	1	9	0.0002	0.0203	EVDKALNCGVGLITKVPV	N	P	0.95	3	0	9	0	0	2	1912.06	418	435	TRUE
Supplementary Information S1	OvCa	OvCa_2	Mudpit_GPM00300000086	Isoform 12 of CD44 antigen	IPI00297160,IPI00305064,IPI00418465,IPI00419219,IPI00827555,IPI00827650,IPI00827658,IPI00827795,IPI00827893,IPI00827937,IPI00827982,IPI00828056,IPI00828064,IPI00828108,IPI00828117,IPI00828192,IPI00854669,IPI00918020,IPI00922478,IPI00955768,IPI00955953,IPI00956122	ipi.HUMAN.v3.71-random.fasta	39398.1	0.692	1	1	6	0.000134	0.0582	QEGGANTTSGPIRTPQIPEWL	S	I	0.95	7.66	0	6	0	0	2	2235.11	250	270	TRUE
Supplementary Information S1	OvCa	OvCa_2	Mudpit_GPM00300000086	Collagen alpha-2(I) chain	IPI00304962	ipi.HUMAN.v3.71-random.fasta	129271	1	7	8	21	0.000467	0.0952	GEKGPSGEAGTAGPPGTPGP	A	Q	0.95	5.77	0	2	0	0	2	1752.8	844	863	TRUE
[truncated: 7,631 more rows]

## Sheet: Suppl Info S1B
Supplementary Information S1B, Protein Report
				Number of Total Spectra
[truncated: 715 more rows]
