# Supplementary material for: Deciphering the peptidome of urine from ovarian cancer patients and healthy controls
Source: Clin Proteomics. 2014 Jun 2;11(1):23. doi: 10.1186/1559-0275-11-23 (PMC4065538; doi:10.1186/1559-0275-11-23)
Supplement: Additional file 2 — List of proteins and peptides detected solely in OvCa urine. [file 1559-0275-11-23-S2.xlsx]

## Sheet: Suppl Info S3A
Supplementary Information S3A, Protein Report
List of 333 proteins detected solely in OvCa urine
Identified Proteins (333)	Accession Number	Molecular Weight
Retinol-binding protein 4	IPI00022420	23 kDa
Alpha-1-acid glycoprotein 2	IPI00020091	24 kDa
Profilin-1	IPI00216691	15 kDa
Agrin	IPI00374563	215 kDa
cDNA FLJ58679, highly similar to Lactotransferrin	IPI00789477	73 kDa
cDNA FLJ14473 fis, clone MAMMA1001080, highly similar to Homo sapiens SNC73 protein (SNC73) mRNA	IPI00386879	53 kDa
Angiotensinogen	IPI00032220	53 kDa
Isoform alpha-enolase of Alpha-enolase	IPI00465248	47 kDa
Cystatin-C	IPI00032293	16 kDa
Isoform 1 of Abhydrolase domain-containing protein 14B	IPI00063827	22 kDa
Pepsin A	IPI00019641	42 kDa
Hornerin	IPI00398625	282 kDa
Carbonic anhydrase 1	IPI00215983	29 kDa
Myoglobin	IPI00217493	17 kDa
25 kDa protein	IPI00941543	25 kDa
Coronin-1A	IPI00010133	51 kDa
Protein S100-A12	IPI00218131	11 kDa
Ceruloplasmin	IPI00017601	122 kDa
Ig kappa chain C region	IPI00940952	26 kDa
Lumican	IPI00020986	38 kDa
Cadherin-1	IPI00025861	97 kDa
Cathepsin G	IPI00028064	29 kDa
Isoform M2 of Pyruvate kinase isozymes M1/M2	IPI00479186	58 kDa
Bactericidal permeability-increasing protein	IPI00827847	54 kDa
Glutaredoxin-1	IPI00219025	12 kDa
IGL@ protein	IPI00744476	25 kDa
Isoform 1 of Adenylyl cyclase-associated protein 1	IPI00008274	52 kDa
cDNA FLJ55673, highly similar to Complement factor B	IPI00019591	141 kDa
Interferon-induced 17 kDa protein	IPI00375631	18 kDa
Protease serine 2 isoform B	IPI00011695	28 kDa
Peptidyl-prolyl cis-trans isomerase A	IPI00419585	18 kDa
Isoform 1 of Immunoglobulin superfamily member 8	IPI00056478	65 kDa
Isoform Gamma-B of Fibrinogen gamma chain	IPI00021891	52 kDa
Heat shock 70 kDa protein 1A/1B	IPI00304925	70 kDa
Aminopeptidase N	IPI00221224	110 kDa
Alpha-2-macroglobulin	IPI00478003	163 kDa
25 kDa protein	IPI00940807	25 kDa
cDNA FLJ54957, highly similar to Transketolase	IPI00643920	69 kDa
Isoform 2 of Carboxypeptidase B2	IPI00293057	41 kDa
Ig kappa chain C region	IPI00940069	25 kDa
Ubiquitin-like modifier activating enzyme 1	IPI00641319	31 kDa
Neutrophil defensin 1	IPI00005721	10 kDa
Ig kappa chain V-I region AU	IPI00003111	13 kDa
Histone H3.2	IPI00171611	15 kDa
Ig lambda chain V-I region NEWM	IPI00382422	11 kDa
IGL@ protein	IPI00829640	25 kDa
Protein FAM3C	IPI00334282	25 kDa
Histone H2A.V	IPI00018278	14 kDa
Isoform 1 of Vascular cell adhesion protein 1	IPI00018136	81 kDa
Glutathione S-transferase P	IPI00219757	23 kDa
Apolipoprotein B-100	IPI00022229	516 kDa
Rho GDP-dissociation inhibitor 2	IPI00003817	23 kDa
Chromogranin-A	IPI00290315	51 kDa
Isoform 1 of C-reactive protein	IPI00022389	25 kDa
Apolipoprotein D	IPI00006662	21 kDa
Plastin-2	IPI00010471	70 kDa
Isoform H17 of Myeloperoxidase	IPI00007244	84 kDa
Antithrombin-III	IPI00032179	53 kDa
IGL@ protein	IPI00658130	25 kDa
Myeloid cell nuclear differentiation antigen	IPI00013163	46 kDa
Isoform 2 of S-phase kinase-associated protein 1	IPI00172421	18 kDa
N-acetylglucosamine-6-sulfatase	IPI00012102	62 kDa
26 kDa protein	IPI00942387	26 kDa
Histone H3.3	IPI00219038	15 kDa
IGL@ protein	IPI00154742	25 kDa
Isoform 1 of N-acetylmuramoyl-L-alanine amidase	IPI00163207	62 kDa
Ig kappa chain V-III region HAH	IPI00030205	14 kDa
Putative uncharacterized protein	IPI00887169	25 kDa
Apolipoprotein E	IPI00021842	36 kDa
Myosin regulatory light chain 12B	IPI00033494	20 kDa
Isoform 1 of F-actin-capping protein subunit beta	IPI00026185	31 kDa
Fructose-bisphosphate aldolase A	IPI00465439	39 kDa
Vitelline membrane outer layer protein 1 homolog	IPI00216914	22 kDa
Superoxide dismutase [Cu-Zn]	IPI00218733	16 kDa
similar to Ig lambda chain	IPI00816555	30 kDa
Isoform 1 of Putative sodium-coupled neutral amino acid transporter 10	IPI00443799	120 kDa
Immunglobulin light chain variable region (Fragment)	IPI00383016	11 kDa
cDNA FLJ52398, highly similar to Cadherin-13	IPI00024046	83 kDa
Guanylate cyclase activator 2B	IPI00003437	12 kDa
Keratin, type II cytoskeletal 1	IPI00220327	66 kDa
apolipoprotein F precursor	IPI00299435	35 kDa
Vimentin	IPI00418471	54 kDa
Alpha-actinin-1	IPI00013508	103 kDa
Matrix metalloproteinase-9	IPI00027509	78 kDa
T-complex protein 1 subunit epsilon	IPI00010720	60 kDa
Putative uncharacterized protein ENSP00000413304	IPI00892569	12 kDa
Actin-related protein 2/3 complex subunit 3	IPI00005162	21 kDa
Histone H2B type 1-C/E/F/G/I	IPI00020101	14 kDa
Isoform 1 of Heterogeneous nuclear ribonucleoprotein K	IPI00216049	51 kDa
Lysosomal protective protein	IPI00021794	54 kDa
Glycine cleavage system H protein, mitochondrial	IPI00011604	19 kDa
Histone H2A type 2-A	IPI00216457	14 kDa
Glucose-6-phosphate isomerase	IPI00027497	63 kDa
A disintegrin and metalloproteinase with thrombospondin motifs 1	IPI00005908	105 kDa
Complement component 6 precursor	IPI00879709	106 kDa
Cystatin-M	IPI00019954	17 kDa
similar to hCG1773549	IPI00888695	13 kDa
Isoform 1 of Collagen alpha-3(VI) chain	IPI00022200	344 kDa
Prostaglandin D2 synthase 21kDa	IPI00514285	24 kDa
Elongation factor 2	IPI00186290	95 kDa
Ig lambda chain V-I region MEM	IPI00386574	12 kDa
Putative uncharacterized protein DKFZp686I04196 (Fragment)	IPI00399007	46 kDa
Rheumatoid factor C6 light chain (Fragment)	IPI00829956	13 kDa
Tubulin alpha-1A chain	IPI00180675	50 kDa
Isoform 1 of Twisted gastrulation protein homolog 1	IPI00410487	25 kDa
Actin-related protein 2	IPI00005159	45 kDa
Acidic leucine-rich nuclear phosphoprotein 32 family member A	IPI00025849	29 kDa
Grancalcin	IPI00004524	24 kDa
Complement C5	IPI00032291	188 kDa
Protein S100-A6	IPI00027463	10 kDa
Fatty acid-binding protein, epidermal	IPI00007797	15 kDa
Isoform 1 of Vitamin D-binding protein	IPI00555812	53 kDa
Isoform 6 of Osteoclast-associated immunoglobulin-like receptor	IPI00107731	28 kDa
Ribonuclease UK114	IPI00005038	14 kDa
cDNA FLJ55158, highly similar to Thioredoxin, mitochondrial	IPI00017799	22 kDa
Rheumatoid factor D5 light chain (Fragment)	IPI00816799	13 kDa
Lysyl oxidase homolog 1	IPI00001597	63 kDa
Isoform 1 of Enolase-phosphatase E1	IPI00038378	29 kDa
IGL@ protein	IPI00944677	25 kDa
Prothrombin (Fragment)	IPI00019568	70 kDa
Moesin	IPI00219365	68 kDa
Flotillin-1	IPI00027438	47 kDa
IGH@ protein	IPI00785084	51 kDa
Complement C4-B	IPI00654875	193 kDa
Importin subunit alpha-8	IPI00374362	57 kDa
Isoform Delta of Poliovirus receptor-related protein 2	IPI00022661	58 kDa
Fatty acid-binding protein, adipocyte	IPI00215746	15 kDa
Isoform A of Decorin	IPI00012119	40 kDa
6-phosphogluconate dehydrogenase, decarboxylating	IPI00219525	53 kDa
Histone H2B type 1-L	IPI00018534	14 kDa
Cathepsin H	IPI00297487	37 kDa
IGL@ protein	IPI00719452	25 kDa
Ig lambda chain V-III region SH	IPI00382436	11 kDa
Galectin-3	IPI00465431	26 kDa
Putative uncharacterized protein	IPI00550731	26 kDa
Talin-1	IPI00298994	270 kDa
Cryocrystalglobulin CC2 lambda light chain variable region (Fragment)	IPI00890733	11 kDa
SH3 domain-binding glutamic acid-rich-like protein	IPI00025318	13 kDa
Serum amyloid A-4 protein	IPI00019399	15 kDa
Transaldolase	IPI00744692	38 kDa
Coactosin-like protein	IPI00017704	16 kDa
Glutathione S-transferase omega-1	IPI00019755	28 kDa
Dermatopontin	IPI00292130	24 kDa
polydom	IPI00301288	390 kDa
FH1/FH2 domain-containing protein 1	IPI00001730	127 kDa
Hemicentin 1	IPI00045512	614 kDa
26 kDa protein	IPI00941650	26 kDa
Platelet glycoprotein Ib alpha chain	IPI00748955	69 kDa
Isoform 1 of Extracellular sulfatase Sulf-2	IPI00297252	100 kDa
Complement component C9	IPI00022395	63 kDa
similar to RAN binding protein 1	IPI00399212	23 kDa
Neurosecretory protein VGF	IPI00289501	67 kDa
Guanine nucleotide-binding protein G(I)/G(S)/G(T) subunit beta-2	IPI00003348	37 kDa
14-3-3 protein zeta/delta	IPI00021263	28 kDa
Importin subunit beta-1	IPI00001639	97 kDa
Putative uncharacterized protein ENSP00000419353	IPI00829947	13 kDa
cDNA FLJ60317, highly similar to Aminoacylase-1	IPI00009268	56 kDa
Ig lambda chain V-IV region Hil	IPI00382440	12 kDa
Fc-gamma receptor IIIb	IPI00023858	30 kDa
Histone H2A type 1-C	IPI00216456	14 kDa
Putative uncharacterized protein DKFZp686G11190	IPI00784842	52 kDa
Isoform 1 of Large proline-rich protein BAT2	IPI00010700	229 kDa
Myeloblastin	IPI00027409	28 kDa
Ras-related C3 botulinum toxin substrate 2	IPI00010270	21 kDa
Isoform 2 of Heat shock protein HSP 90-alpha	IPI00382470	98 kDa
Lymphocyte-specific protein 1	IPI00013260	37 kDa
Catalase	IPI00465436	60 kDa
Neutrophil gelatinase-associated lipocalin	IPI00299547	23 kDa
Olfactomedin-4	IPI00022255	57 kDa
THO complex 4	IPI00328840	28 kDa
GDP dissociation inhibitor 2 isoform 2	IPI00640006	46 kDa
Apolipoprotein M	IPI00030739	21 kDa
Isoform 1 of WD repeat-containing protein 1	IPI00746165	66 kDa
Anti-RhD monoclonal T125 kappa light chain	IPI00853045	26 kDa
Calpain-7	IPI00003765	93 kDa
Collagen alpha-3(V) chain	IPI00018279	172 kDa
Isoform 2 of CD276 antigen	IPI00019275	34 kDa
Transgelin-2	IPI00550363	22 kDa
Haloacid dehalogenase-like hydrolase domain-containing protein 1A	IPI00302436	25 kDa
Lysosomal alpha-mannosidase	IPI00012989	114 kDa
Protein-arginine deiminase type-4	IPI00008307	74 kDa
SET nuclear oncogene	IPI00917753	31 kDa
Isoform 1 of V-set and immunoglobulin domain-containing protein 4	IPI00027038	44 kDa
Isoform 1 of 60S ribosomal protein L12	IPI00024933	18 kDa
Isoform Long of Protein delta homolog 1	IPI00160384	41 kDa
Hexokinase-3	IPI00005118	99 kDa
Ubiquitin carboxyl-terminal hydrolase isozyme L3	IPI00011250	26 kDa
cDNA FLJ25678 fis, clone TST04067, highly similar to PURINE NUCLEOSIDE PHOSPHORYLASE	IPI00017672	33 kDa
Isoform 2 of Ubiquilin-1	IPI00071180	59 kDa
Isoform J of Protein SON	IPI00217930-R	248 kDa
transforming growth factor, beta receptor III	IPI00304865	94 kDa
Putative uncharacterized protein DKFZp686O01196	IPI00423463	53 kDa
HCG2010697	IPI00642632	11 kDa
Myosin-reactive immunoglobulin heavy chain variable region (Fragment)	IPI00786926	13 kDa
Glutamate [NMDA] receptor subunit epsilon-4	IPI00006217	144 kDa
HLA class II DR-beta	IPI00010397	33 kDa
Myosin-reactive immunoglobulin light chain variable region	IPI00549330	12 kDa
Isoform 2 of Microtubule-actin cross-linking factor 1, isoforms 1/2/3/5	IPI00256861	620 kDa
T-box 2	IPI00297902	75 kDa
Putative uncharacterized protein NAPRT1	IPI00412498	52 kDa
Putative uncharacterized protein ENSP00000374812	IPI00829653	13 kDa
Malate dehydrogenase	IPI00916111	39 kDa
Isoform 1 of Heterogeneous nuclear ribonucleoprotein D0	IPI00028888	38 kDa
Flotillin-2	IPI00789008	47 kDa
Ganglioside GM2 activator	IPI00018236	21 kDa
Alpha-crystallin B chain	IPI00021369	20 kDa
Actin-related protein 3	IPI00028091	47 kDa
Isoform C of Fibulin-1	IPI00296537	74 kDa
Secretogranin-2	IPI00009362	71 kDa
Macrophage-capping protein	IPI00027341	39 kDa
N-acylsphingosine amidohydrolase (Acid ceramidase) 1, isoform CRA_c	IPI00013698	61 kDa
V2-17 protein	IPI00550162	12 kDa
Elafin	IPI00021434	12 kDa
Adiponectin	IPI00020019	26 kDa
Protein phosphatase 1 regulatory subunit 11	IPI00030355	14 kDa
Keratin, type II cytoskeletal 8	IPI00554648	54 kDa
cDNA FLJ59205, highly similar to Mimecan	IPI00025465	41 kDa
Ras GTPase-activating-like protein IQGAP1	IPI00009342	189 kDa
NAD-dependent malic enzyme, mitochondrial	IPI00011201	65 kDa
Isoform 1 of Ubiquitin-conjugating enzyme E2 Z	IPI00011996	38 kDa
U1 small nuclear ribonucleoprotein A	IPI00012382	31 kDa
Putative phospholipase B-like 1	IPI00016255	63 kDa
Adrenodoxin, mitochondrial	IPI00019326	19 kDa
Apolipoprotein C-I	IPI00021855	9 kDa
Endoplasmin	IPI00027230	92 kDa
Inter-alpha-trypsin inhibitor heavy chain H1	IPI00292530	101 kDa
IGL@ protein	IPI00829877	25 kDa
Tubulin-folding cofactor B	IPI00293126	27 kDa
hypothetical protein XP_002342947	IPI00937764	25 kDa
Nicotinate-nucleotide pyrophosphorylase [carboxylating]	IPI00300086	31 kDa
hypothetical protein XP_002344111	IPI00936887	73 kDa
Protein S100-A11	IPI00013895	12 kDa
Phosphatidylethanolamine-binding protein 4	IPI00163563	26 kDa
V-type proton ATPase catalytic subunit A	IPI00007682	68 kDa
T-complex protein 1 subunit delta	IPI00302927	58 kDa
Secretory carrier-associated membrane protein 2	IPI00218850	37 kDa
Serum amyloid A protein	IPI00552578	14 kDa
Isoform 2 of Multiple epidermal growth factor-like domains protein 6	IPI00788209-R	129 kDa
Isoform 3 of Core histone macro-H2A.1	IPI00059366	39 kDa
Isoform 1 of Bifunctional heparan sulfate N-deacetylase/N-sulfotransferase 2	IPI00005600	101 kDa
Isoform 1 of Epididymis-specific alpha-mannosidase	IPI00328488	114 kDa
Putative uncharacterized protein FUCA1	IPI00385751	51 kDa
GTP-binding nuclear protein Ran	IPI00643041	24 kDa
Isoform SERCA3B of Sarcoplasmic/endoplasmic reticulum calcium ATPase 3	IPI00004092	114 kDa
Complement component C4B (Childo blood group) 2	IPI00892604	193 kDa
Putative uncharacterized protein GPR179	IPI00419908	257 kDa
annexin VI isoform 2	IPI00002459	75 kDa
Isoform 1 of Acidic leucine-rich nuclear phosphoprotein 32 family member B	IPI00007423	29 kDa
Isoform 1 of KH domain-containing, RNA-binding, signal transduction-associated protein 1	IPI00008575	48 kDa
Electron transfer flavoprotein subunit alpha, mitochondrial	IPI00010810	35 kDa
Isoform 1 of Multimerin-1	IPI00012269	138 kDa
Glutamyl aminopeptidase	IPI00014375	109 kDa
Cytochrome c oxidase subunit 2	IPI00017510	26 kDa
Coagulation factor XII	IPI00019581	68 kDa
Tumor necrosis factor ligand superfamily member 12	IPI00021900	27 kDa
Transitional endoplasmic reticulum ATPase	IPI00022774	89 kDa
ATP synthase subunit delta, mitochondrial	IPI00024920	17 kDa
Cytochrome b-245 heavy chain	IPI00218646	65 kDa
Complement component C8 beta chain	IPI00294395	67 kDa
Isoform 1 of Tryptophanyl-tRNA synthetase, cytoplasmic	IPI00295400	53 kDa
cDNA FLJ55482, highly similar to Annexin A11	IPI00414320	66 kDa
Heat shock protein HSP 90-beta	IPI00414676	83 kDa
V2-7 protein	IPI00747752	13 kDa
Conserved hypothetical protein	IPI00788816	25 kDa
Putative uncharacterized protein ZYX	IPI00924931	17 kDa
Putative uncharacterized protein DKFZp686C11235	IPI00930124	52 kDa
similar to hCG2040019	IPI00936846	68 kDa
cDNA FLJ54287, highly similar to Early growth response protein 3	IPI00908353-R	26 kDa
Isoform 2 of Serrate RNA effector molecule homolog	IPI00220038	100 kDa
Isoform RTN2-B of Reticulon-2	IPI00216112-R	51 kDa
Stress-70 protein, mitochondrial	IPI00007765	74 kDa
Serum response factor	IPI00007879-R	52 kDa
Sialidase-1	IPI00029817	45 kDa
Isoform 2 of Attractin	IPI00162735-R	141 kDa
Isoform 10 of Elastin	IPI00163202	66 kDa
Isoform 1 of Ataxin-2	IPI00180154	140 kDa
Thymidine phosphorylase	IPI00292858	50 kDa
FLJ00395 protein (Fragment)	IPI00736464-R	125 kDa
Isoform 2 of Perilipin-4	IPI00855902-R	141 kDa
hypothetical protein XP_002342369	IPI00937094	29 kDa
Isoform 2 of Protein tyrosine phosphatase type IVA 3	IPI00026647	17 kDa
Isoform 1 of Carbonic anhydrase 12	IPI00012895	39 kDa
Potassium channel subfamily U member 1	IPI00643301	130 kDa
Conserved hypothetical protein	IPI00921267-R	20 kDa
Ig kappa chain V-I region Wes	IPI00003470	12 kDa
EF-hand domain-containing protein KIAA0494	IPI00006130	55 kDa
40S ribosomal protein S5	IPI00008433	23 kDa
Ewing sarcoma breakpoint region 1 isoform 1	IPI00009841	69 kDa
Ubiquitin-fold modifier 1	IPI00010207	9 kDa
Protein disulfide-isomerase	IPI00010796	57 kDa
Dihydropteridine reductase	IPI00014439	26 kDa
Putative uncharacterized protein NAP1L4	IPI00017763	44 kDa
Sodium-dependent proline transporter	IPI00018537-R	80 kDa
Isoform 1 of Nicastrin	IPI00021983	78 kDa
Serum amyloid P-component	IPI00022391	25 kDa
Isoform 1 of Exportin-2	IPI00022744	110 kDa
Annexin A3	IPI00024095	36 kDa
Translocator protein	IPI00026850	19 kDa
Cytidine deaminase	IPI00027983	16 kDa
Isoform 1 of Inter-alpha-trypsin inhibitor heavy chain H3	IPI00028413	100 kDa
Isoform 4 of Sodium channel protein type 5 subunit alpha	IPI00031422-R	227 kDa
Proteasomal ubiquitin receptor ADRM1	IPI00033030	42 kDa
cDNA FLJ56322, highly similar to Beta-1,4-galactosyltransferase 2	IPI00033031	45 kDa
Sphingosine-1-phosphate lyase 1	IPI00099463	64 kDa
cDNA FLJ56357, highly similar to Homo sapiens apolipoprotein A-I binding protein (APOA1BP), mRNA	IPI00168479	34 kDa
ADP-ribosylation factor 1	IPI00215914	21 kDa
Potassium/sodium hyperpolarization-activated cyclic nucleotide-gated channel 2	IPI00218946-R	97 kDa
Isoform 2 of Nucleophosmin	IPI00220740	29 kDa
Histone H2A type 1-D	IPI00255316	14 kDa
Inosine-5'-monophosphate dehydrogenase 2	IPI00291510	56 kDa
UBX domain-containing protein 4	IPI00293946	57 kDa
insulin-like growth factor binding protein 2, 36kDa precursor	IPI00297284	35 kDa
Isoform 2 of Hydroxyacyl-coenzyme A dehydrogenase, mitochondrial	IPI00298406	42 kDa
Ig lambda chain V-VI region AR	IPI00382447	12 kDa
Isoform 2 of Uncharacterized protein C3orf67	IPI00394813-R	63 kDa
Isoform 1 of Protein Dos	IPI00420019-R	76 kDa
Isoform Short of Heterogeneous nuclear ribonucleoprotein U	IPI00479217	89 kDa
Isoform 6 of E3 ubiquitin-protein ligase MIB2	IPI00607637-R	106 kDa
V2-6 protein	IPI00829740	12 kDa
similar to hCG1686089	IPI00854644	17 kDa
Isoform 7 of Filamin A-interacting protein 1-like	IPI00922540-R	102 kDa
similar to HSPC088	IPI00937558	20 kDa
Putative uncharacterized protein CCDC136	IPI00946819-R	51 kDa
Isoform 4 of WASH complex subunit FAM21C	IPI00954966-R	145 kDa
Chloride intracellular channel protein 1	IPI00010896	27 kDa
Isoform 1 of Polyadenylate-binding protein 1	IPI00008524	71 kDa
Isoform Mitochondrial of Peroxiredoxin-5, mitochondrial	IPI00024915	22 kDa
Pre-mRNA-splicing factor CWC22 homolog	IPI00177381-R	106 kDa
Intercellular adhesion molecule 1	IPI00008494	58 kDa
diacylglycerol lipase, beta isoform 2	IPI00927759-R	60 kDa
Eukaryotic initiation factor 4A-III	IPI00009328	47 kDa
Insulin-like growth factor-binding protein 1	IPI00031086	28 kDa
Isoform AML-1A of Runt-related transcription factor 1	IPI00218936-R	51 kDa

## Sheet: Suppl Info S3B
Supplementary Information S3B, Peptide Report
List of peptides detected solely in OvCa urine
Peptide.sequence		Protein.name	Protein.accession.numbers
AAGAFQGLRQLDM		Leucine-rich alpha-2-glycoprotein	IPI00022417
AAGAFQGLRQLDMLDLSNNSLASVPEGLWA		Leucine-rich alpha-2-glycoprotein	IPI00022417
AAGEPGRDGVPGGPGMRGMPGSPGGPGSDGKPGPPG		Isoform 1 of Collagen alpha-1(III) chain	IPI00021033
AAGLPGVAGAPGLPGPRGIPGPVGAAGATGARG		Collagen alpha-2(I) chain	IPI00304962
AAGQQQPPREPPAAPGAWRQQI		Protein-lysine 6-oxidase	IPI00002802
AAGQQQPPREPPAAPGAWRQQIQ		Protein-lysine 6-oxidase	IPI00002802
AAGQQQPPREPPAAPGAWRQQIQWENNGQV		Protein-lysine 6-oxidase	IPI00002802
AAGTVFTTVEDLGSKI		Isoform 2 of Basigin	IPI00019906
AAGTVFTTVEDLGSKILLTC		Isoform 2 of Basigin	IPI00019906
AAKFDGILGMAYPRISV		Cathepsin D	IPI00011229
AAKVGTGEPCCDWVGDEGAGHFV		6-phosphogluconate dehydrogenase, decarboxylating	IPI00219525
AALGCLVKDYFPEPV		IGH@ protein	IPI00785084
AALGCLVKDYFPEPV		Putative uncharacterized protein DKFZp686G11190	IPI00784842
AALGCLVKDYFPEPV		Putative uncharacterized protein DKFZp686I04196 (Fragment)	IPI00399007
AALGCLVKDYFPEPV		Putative uncharacterized protein DKFZp686O01196	IPI00423463
AALGCLVKDYFPEPV		Putative uncharacterized protein DKFZp686P15220	IPI00645363
AALLSPYSYSTTAVVTNPKE		Transthyretin	IPI00022432,IPI00855916
AAPEAQVSVQPNFQQDKFLGRWF		Prostaglandin-H2 D-isomerase	IPI00013179
AAPEAQVSVQPNFQQDKFLGRWFSA		Prostaglandin D2 synthase 21kDa	IPI00514285
AAPEAQVSVQPNFQQDKFLGRWFSA		Prostaglandin-H2 D-isomerase	IPI00013179
AAPEAQVSVQPNFQQDKFLGRWFSAGL		Prostaglandin D2 synthase 21kDa	IPI00514285
AAPEAQVSVQPNFQQDKFLGRWFSAGL		Prostaglandin-H2 D-isomerase	IPI00013179
AAPSVFIFPPSDEQLKSGTASV		26 kDa protein	IPI00941650
AAPSVFIFPPSDEQLKSGTASV		26 kDa protein	IPI00942387
AAPSVFIFPPSDEQLKSGTASV		Anti-RhD monoclonal T125 kappa light chain	IPI00853045
AAPSVFIFPPSDEQLKSGTASV		Ig kappa chain C region	IPI00940069
AAPSVFIFPPSDEQLKSGTASV		Ig kappa chain C region	IPI00940952
AAPSVFIFPPSDEQLKSGTASV		IGK@ protein	IPI00784985
AAPSVFIFPPSDEQLKSGTASV		IGK@ protein	IPI00889156
AAPSVFIFPPSDEQLKSGTASV		Putative uncharacterized protein	IPI00550731
AAPSVFIFPPSDEQLKSGTASVV		26 kDa protein	IPI00941650
AAPSVFIFPPSDEQLKSGTASVV		26 kDa protein	IPI00942387
AAPSVFIFPPSDEQLKSGTASVV		Anti-RhD monoclonal T125 kappa light chain	IPI00853045
AAPSVFIFPPSDEQLKSGTASVV		Ig kappa chain C region	IPI00940069
AAPSVFIFPPSDEQLKSGTASVV		Ig kappa chain C region	IPI00940952
AAPSVFIFPPSDEQLKSGTASVV		IGK@ protein	IPI00784985
AAPSVFIFPPSDEQLKSGTASVV		IGK@ protein	IPI00889156
AAPSVFIFPPSDEQLKSGTASVV		Putative uncharacterized protein	IPI00550731
AAPSVTLFPPSSEELQANKATLVCLISDFYPGAVT		hypothetical protein XP_002348153	IPI00788824
AAPSVTLFPPSSEELQANKATLVCLISDFYPGAVT		IGL@ protein	IPI00154742
AAPSVTLFPPSSEELQANKATLVCLISDFYPGAVT		IGL@ protein	IPI00744476
AASGFTFDDYAMHWV		Putative uncharacterized protein DKFZp686P15220	IPI00645363
AASSSSLEKSYELPDGQVI		Actin, cytoplasmic 1	IPI00021439,IPI00894498
AASSSSLEKSYELPDGQVI		Actin, gamma-enteric smooth muscle	IPI00025416
AAVGGSAGEQEGAMVAATQG		Isoform 1 of Heterogeneous nuclear ribonucleoprotein D0	IPI00028888,IPI00220683,IPI00220684,IPI00220685
AAVLEYLTAEILELAGNAARDNKKT		Histone H2A type 1	IPI00291764
AAVLEYLTAEILELAGNAARDNKKT		Histone H2A type 1-C	IPI00216456
AAVLEYLTAEILELAGNAARDNKKT		Histone H2A type 2-A	IPI00216457
AAVLEYLTAEILELAGNAARDNKKT		Histone H2A type 2-B	IPI00216730
AAVPDEIPPLEGDEDASRMEEVD		Heat shock protein HSP 90-beta	IPI00414676
AAVPGKTFVNITPAEVGVLVGKDRS		Profilin-1	IPI00216691
AAVPGKTFVNITPAEVGVLVGKDRSSF		Profilin-1	IPI00216691
AAWLSRDSSTW		Putative uncharacterized protein C4A	IPI00643525
AAYLWVGTGASEAEKTGAQELLRVLRAQPV		Isoform 1 of Gelsolin	IPI00026314,IPI00646773,IPI00647556
ACAEGCQAIVDTGTSLLTGPTSPI		Pepsin A	IPI00019641,IPI00181304,IPI00736755
ACCLDPGGASYSCCRP		Isoform 1 of Granulins	IPI00296713,IPI00909124
ACLDKLIELAKDMPSLK		Myeloid cell nuclear differentiation antigen	IPI00013163
ACLVQGFFPQEPLSV		cDNA FLJ14473 fis, clone MAMMA1001080, highly similar to Homo sapiens SNC73 protein (SNC73) mRNA	IPI00386879
ADEIIIRDLNIKI		Isoform 1 of Uromodulin	IPI00013945,IPI00640271,IPI00902579,IPI00902653
ADEVAAAPEQIAADIPEVVVSLAWDESLAPKHPGS		Neutrophil defensin 1	IPI00005721,IPI00021827
ADIGCTPGSGKDYAGVF		Complement C3 (Fragment)	IPI00783987
ADKPETTKEQLGEFY		Alpha-1-acid glycoprotein 1	IPI00022429
ADKPETTKEQLGEFY		Alpha-1-acid glycoprotein 2	IPI00020091
ADKPETTKEQLGEFYEAL		Alpha-1-acid glycoprotein 1	IPI00022429
ADKPETTKEQLGEFYEAL		Alpha-1-acid glycoprotein 2	IPI00020091
ADKPETTKEQLGEFYEALDC		Alpha-1-acid glycoprotein 1	IPI00022429
ADKPETTKEQLGEFYEALDC		Alpha-1-acid glycoprotein 2	IPI00020091
ADKPETTKEQLGEFYEALDCLRIPKSDV		Alpha-1-acid glycoprotein 1	IPI00022429
ADKQLSFEEFI		Protein S100-A9	IPI00027462
ADRGECVPGEQEPEPI		Protein AMBP	IPI00022426
ADRGECVPGEQEPEPIL		Protein AMBP	IPI00022426
ADRGECVPGEQEPEPILIPR		Protein AMBP	IPI00022426
ADRGECVPGEQEPEPILIPRV		Protein AMBP	IPI00022426
ADSGEGDFLAEGGGVR		Isoform 1 of Fibrinogen alpha chain	IPI00021885
ADSPSKAGAAPYVQAFDSLLAGPVAEYLKI		Isoform 1 of Adenylyl cyclase-associated protein 1	IPI00008274
ADVRALGGLACDLPGRF		Isoform 2 of Mesothelin	IPI00025110,IPI00793649,IPI00798210,IPI00952947
ADVRALGGLACDLPGRFV		Isoform 2 of Mesothelin	IPI00025110,IPI00793649,IPI00798210,IPI00952947
ADYNLLDLLLIH		Glutathione S-transferase P	IPI00219757
ADYNLLDLLLIHEV		Glutathione S-transferase P	IPI00219757
AEAFLSSLTETI		cDNA FLJ55673, highly similar to Complement factor B	IPI00019591,IPI00921523,IPI00939333,IPI00939824,IPI00947496
AEDGHGPGEQQ		cDNA FLJ55673, highly similar to Complement factor B	IPI00019591,IPI00921523,IPI00939333,IPI00939824,IPI00947496
AEDYLSVVLNQLC		Isoform 1 of Serum albumin	IPI00745872
AEDYLSVVLNQLCVL		Isoform 1 of Serum albumin	IPI00745872
AEDYLSVVLNQLCVLHEKTPV		Isoform 1 of Serum albumin	IPI00745872
AEEFGNETWGV		Calreticulin	IPI00020599
AEEWLGGRDAGPLLI		Coronin-1A	IPI00010133
AEKDSLDPSFTHAMQLLTAEIEKI		Isoform 1 of KH domain-containing, RNA-binding, signal transduction-associated protein 1	IPI00008575,IPI00082310,IPI00385834,IPI00479209
AERVGAGAPVYL		Histone H2A type 1	IPI00291764
AERVGAGAPVYLAA		Histone H2A type 1	IPI00291764
AERVGAGAPVYM		Histone H2A type 2-A	IPI00216457
AERVGAGAPVYMAA		Histone H2A type 2-A	IPI00216457
AEVSKLVTDLTKV		Isoform 1 of Serum albumin	IPI00745872
AEWRPGRLGIRVR		hypothetical protein XP_002342947	IPI00937764
AEYGVYVKVT		haptoglobin isoform 2 preproprotein	IPI00478493,IPI00641737,IPI00942787
AFAQYLQQCPF		Isoform 1 of Serum albumin	IPI00745872
AFAQYLQQCPFEDHV		Isoform 1 of Serum albumin	IPI00745872
AFAQYLQQCPFEDHVKL		Isoform 1 of Serum albumin	IPI00745872
AFAQYLQQCPFEDHVKLV		Isoform 1 of Serum albumin	IPI00745872
AFAQYLQQCPFEDHVKLVNEV		Isoform 1 of Serum albumin	IPI00745872
AFAQYLQQCPFEDHVKLVNEVTEFAKTC		Isoform 1 of Serum albumin	IPI00745872
AFCKAQGFTEDTI		Prostaglandin D2 synthase 21kDa	IPI00514285
AFCKAQGFTEDTI		Prostaglandin-H2 D-isomerase	IPI00013179
AFCKAQGFTEDTIV		Prostaglandin D2 synthase 21kDa	IPI00514285
AFCKAQGFTEDTIV		Prostaglandin-H2 D-isomerase	IPI00013179
AFCKAQGFTEDTIVFLPQTDKCMTEQ		Prostaglandin D2 synthase 21kDa	IPI00514285
AFCKAQGFTEDTIVFLPQTDKCMTEQ		Prostaglandin-H2 D-isomerase	IPI00013179
AFDLEIPKTAFI		Inter-alpha-trypsin inhibitor heavy chain H1	IPI00292530,IPI00945924
AFDVNDEKNWGLS		Alpha-1-acid glycoprotein 1	IPI00022429
AFDVNDEKNWGLSV		Alpha-1-acid glycoprotein 1	IPI00022429
AFDVNDEKNWGLSVY		Alpha-1-acid glycoprotein 1	IPI00022429
AFDVNDEKNWGLSVYA		Alpha-1-acid glycoprotein 1	IPI00022429
AFFDTASTGKTFPGFF		Isoform 1 of Fibrinogen alpha chain	IPI00021885
AFFDTASTGKTFPGFFSPM		Isoform 1 of Fibrinogen alpha chain	IPI00021885
AFFDTASTGKTFPGFFSPMLGE		Isoform 1 of Fibrinogen alpha chain	IPI00021885
AFFDTASTGKTFPGFFSPMLGEFV		Isoform 1 of Fibrinogen alpha chain	IPI00021885
AFFLQYEGLEQRQS		Putative uncharacterized protein CCDC136	IPI00946819-R
AFFTRAFDQI		cDNA FLJ54957, highly similar to Transketolase	IPI00643920,IPI00942979
AFTDTERLIGDAAKNQV		Heat shock 70 kDa protein 1A/1B	IPI00304925,IPI00845339
AGAFQGLRQLDM		Leucine-rich alpha-2-glycoprotein	IPI00022417
AGAFQGLRQLDMLDL		Leucine-rich alpha-2-glycoprotein	IPI00022417
AGAFQGLRQLDMLDLSNNSLA		Leucine-rich alpha-2-glycoprotein	IPI00022417
AGAFQGLRQLDMLDLSNNSLASVPEGLWA		Leucine-rich alpha-2-glycoprotein	IPI00022417
AGALLEEAEQLLDRGIHPI		T-complex protein 1 subunit epsilon	IPI00010720
AGAPGAPGGKGDAGAPGERGPPG		Isoform 1 of Collagen alpha-1(III) chain	IPI00021033
AGCDFLTISPKLLGELL		Transaldolase	IPI00744692
AGEPGRDGVPGGPGMRGMPGSPGGPGSDGKPGPPG		Isoform 1 of Collagen alpha-1(III) chain	IPI00021033
AGFAGDDAPRAVFPSIV		Actin, cytoplasmic 1	IPI00021439,IPI00894498
AGFAGDDAPRAVFPSIV		Actin, gamma-enteric smooth muscle	IPI00025416
AGGARMPCAELVREPGCGCCSV		insulin-like growth factor binding protein 2, 36kDa precursor	IPI00297284
AGIPGLGVGVGVPGLGVGAGVPGLGVGAGVPGFGAVPGA		elastin isoform c precursor	IPI00177942,IPI00829923,IPI00902812,IPI00926323,IPI00926794,IPI00926971
AGITGARGLAGPPGMPGP		Isoform 1 of Collagen alpha-1(III) chain	IPI00021033
AGKPGDFGYCDLNY		Prothrombin (Fragment)	IPI00019568,IPI00877967
AGKYAQDFGLVEEA		Dipeptidyl peptidase 1	IPI00022810
AGLNVLRIINEPT		Heat shock 70 kDa protein 1A/1B	IPI00304925,IPI00845339
AGLPGVAGAPGLPGPRGIPGPVGAAGATGARG		Collagen alpha-2(I) chain	IPI00304962
AGMSKYQEDTCY		haptoglobin isoform 2 preproprotein	IPI00478493,IPI00641737,IPI00942787
AGPPGATGFPGAAGRVGPPGP		Collagen alpha-1(I) chain	IPI00297646
AGPPGEAGKPGEQGVPGD		Collagen alpha-1(I) chain	IPI00297646
AGPPGPPGPPGPPGVSGGGYDFGYDGD		Collagen alpha-2(I) chain	IPI00304962
AGPPGPPGPPGPPGVSGGGYDFGYDGDFY		Collagen alpha-2(I) chain	IPI00304962
AGQPGDKGEGGAPGLPGIAGPRGSPGERGETGPPGP		Isoform 1 of Collagen alpha-1(III) chain	IPI00021033
AGQPGEKGSPGAQGPPGAPGPLG		Isoform 1 of Collagen alpha-1(III) chain	IPI00021033
AGQQQPPREPPAAPGAWRQQ		Protein-lysine 6-oxidase	IPI00002802
AGQQQPPREPPAAPGAWRQQI		Protein-lysine 6-oxidase	IPI00002802
AGQQQPPREPPAAPGAWRQQIQ		Protein-lysine 6-oxidase	IPI00002802
AGSASGLLGGAVGARGRRR		hypothetical protein XP_002344111	IPI00936887,IPI00938189
AGSPGFQGLPGPAGPPGEAGKPGEQGVPGDLGAPGP		Collagen alpha-1(I) chain	IPI00297646
AGTAGEPGRDGNPGSD		Isoform 1 of Collagen alpha-1(III) chain	IPI00021033
AGTAGEPGRDGNPGSDGLPGRD		Isoform 1 of Collagen alpha-1(III) chain	IPI00021033
AGTGDLSDNHDIISMKL		Vesicular integral-membrane protein VIP36	IPI00009950
AGVVLSA		Isoform 2 of Multiple epidermal growth factor-like domains protein 6	IPI00788209-R
AHFDGILGLGFPILSV		Napsin-A	IPI00014055
AHGQESAIFNEVAPGY		Secreted and transmembrane protein 1	IPI00170635
AHQWPQGPSAV		Hemopexin	IPI00022488
AHSPWLKDSLSRTTNIQGI		Complement C4-B	IPI00654875
AHSPWLKDSLSRTTNIQGI		Complement component C4B (Childo blood group) 2	IPI00892604
AHSPWLKDSLSRTTNIQGI		Putative uncharacterized protein C4A	IPI00643525
AIDLPGLGHSKEAAAPAPIGELAPGSFL		Isoform 1 of Abhydrolase domain-containing protein 14B	IPI00063827,IPI00910875
AIDLPGLGHSKEAAAPAPIGELAPGSFLAAVV		Isoform 1 of Abhydrolase domain-containing protein 14B	IPI00063827,IPI00910875
AIFNEVAPGYFSRDGWQLQV		Secreted and transmembrane protein 1	IPI00170635
AIGALQEASEAYLV		Histone H3.3	IPI00219038
AIGSTCPWLKK		Protein AMBP	IPI00022426
AIGSTCPWLKKIMDRMTV		Protein AMBP	IPI00022426
AINDPFIDLNYM		Glyceraldehyde-3-phosphate dehydrogenase	IPI00219018
AINDPFIDLNYMV		Glyceraldehyde-3-phosphate dehydrogenase	IPI00219018
AINDPFIDLNYMVY		Glyceraldehyde-3-phosphate dehydrogenase	IPI00219018
AIPDFGTGAMENWGLI		Glutamyl aminopeptidase	IPI00014375
AIPMSIPPEVKFNKPF		Isoform 1 of Alpha-1-antitrypsin	IPI00553177
AIPMSIPPEVKFNKPFVFL		Isoform 1 of Alpha-1-antitrypsin	IPI00553177
AIQDPRLFAE		Polymeric immunoglobulin receptor	IPI00004573
AIRNDEELNKLLGKVTIAQGGVLPNIQ		Histone H2A type 1	IPI00291764
AIRNDEELNKLLGKVTIAQGGVLPNIQ		Histone H2A type 1-D	IPI00255316
AIRNDEELNKLLGKVTIAQGGVLPNIQ		Histone H2A type 2-A	IPI00216457
AIRNDEELNKLLGKVTIAQGGVLPNIQA		Histone H2A type 1	IPI00291764
AIRNDEELNKLLGKVTIAQGGVLPNIQA		Histone H2A type 1-D	IPI00255316
AIRNDEELNKLLGKVTIAQGGVLPNIQA		Histone H2A type 2-A	IPI00216457
AIRNDEELNKLLGKVTIAQGGVLPNIQAV		Histone H2A type 1	IPI00291764
AIRNDEELNKLLGKVTIAQGGVLPNIQAV		Histone H2A type 1-D	IPI00255316
AIRNDEELNKLLGKVTIAQGGVLPNIQAV		Histone H2A type 2-A	IPI00216457
AITGLQAEDEADYYCQ		Ig lambda chain V-I region NEWM	IPI00382422
AIVDGHLQLSYNLGSQPVVL		Agrin	IPI00374563,IPI00514026
AIVGYKDSPSVW		Profilin-1	IPI00216691
AIVGYKDSPSVWAAVPGKTFV		Profilin-1	IPI00216691
AKGSVYIGGAPDVATLTGGRF		Basement membrane-specific heparan sulfate proteoglycan core protein	IPI00024284,IPI00943326
AKIPNFWVTTF		SET nuclear oncogene	IPI00917753
AKKDPEGLFLQD		Retinol-binding protein 4	IPI00022420,IPI00480192,IPI00844536
AKKDPEGLFLQDNIV		Retinol-binding protein 4	IPI00022420,IPI00480192,IPI00844536
AKKDPEGLFLQDNIVAE		Retinol-binding protein 4	IPI00022420,IPI00480192,IPI00844536
AKKDPEGLFLQDNIVAEF		Retinol-binding protein 4	IPI00022420,IPI00480192,IPI00844536
AKLYGRAPQL		Protein AMBP	IPI00022426
AKPALEDLRQGLLPVLESFKV		Apolipoprotein A-I	IPI00021841
ALDFEQEMA		Actin, cytoplasmic 1	IPI00021439,IPI00894498
ALDFEQEMAT		Actin, cytoplasmic 1	IPI00021439,IPI00894498
ALDFEQEMATAA		Actin, cytoplasmic 1	IPI00021439,IPI00894498
ALDFEQEMATAASS		Actin, cytoplasmic 1	IPI00021439,IPI00894498
ALDFEQEMATAASSS		Actin, cytoplasmic 1	IPI00021439,IPI00894498
ALDFEQEMATAASSSSLEKSYELPDGQVI		Actin, cytoplasmic 1	IPI00021439,IPI00894498
ALDKLKEFGNTLEDKARELI		Apolipoprotein C-I	IPI00021855
ALEPGILDTANVEALRL		Vasorin	IPI00395488
ALGCLVKDYFPEPV		IGH@ protein	IPI00785084
ALGCLVKDYFPEPV		Putative uncharacterized protein DKFZp686G11190	IPI00784842
ALGCLVKDYFPEPV		Putative uncharacterized protein DKFZp686I04196 (Fragment)	IPI00399007
ALGCLVKDYFPEPV		Putative uncharacterized protein DKFZp686O01196	IPI00423463
ALGCLVKDYFPEPV		Putative uncharacterized protein DKFZp686P15220	IPI00645363
ALGGLACDLPGRF		Isoform 2 of Mesothelin	IPI00025110,IPI00793649,IPI00798210,IPI00952947
ALGGLACDLPGRFV		Isoform 2 of Mesothelin	IPI00025110,IPI00793649,IPI00798210,IPI00952947
ALIPDVDIDSDGVFKYVL		14 kDa phosphohistidine phosphatase	IPI00299977,IPI00418228,IPI00513775
ALLPALAPTPAPALAPVPV		Putative uncharacterized protein GPR179	IPI00419908,IPI00937776
ALLYSQGSKGPGEDFR		Prostaglandin-H2 D-isomerase	IPI00013179
ALLYSQGSKGPGEDFRM		Prostaglandin D2 synthase 21kDa	IPI00514285
ALLYSQGSKGPGEDFRM		Prostaglandin-H2 D-isomerase	IPI00013179
ALLYSQGSKGPGEDFRMA		Prostaglandin D2 synthase 21kDa	IPI00514285
ALLYSQGSKGPGEDFRMA		Prostaglandin-H2 D-isomerase	IPI00013179
ALLYSQGSKGPGEDFRMAT		Prostaglandin D2 synthase 21kDa	IPI00514285
ALLYSQGSKGPGEDFRMAT		Prostaglandin-H2 D-isomerase	IPI00013179
ALLYSQGSKGPGEDFRMATL		Prostaglandin-H2 D-isomerase	IPI00013179
ALLYSQGSKGPGEDFRMATLY		Prostaglandin D2 synthase 21kDa	IPI00514285
ALLYSQGSKGPGEDFRMATLY		Prostaglandin-H2 D-isomerase	IPI00013179
ALNIRVGGTGMFTV		Isoform 1 of Uromodulin	IPI00013945,IPI00640271,IPI00902579,IPI00902653
ALNPESNTAGLDIFAKF		Chloride intracellular channel protein 1	IPI00010896,IPI00877596
ALPGDLSGLFPRL		Vasorin	IPI00395488
ALPRAQEGLRPGTLCTV		Cathepsin G	IPI00028064
ALPVEQGNFPYLQWV		Isoform A of Protein CutA	IPI00034319,IPI00554556,IPI00554634
ALPVEQGNFPYLQWVRQV		Isoform A of Protein CutA	IPI00034319,IPI00554556,IPI00554634
ALQEACEAYLV		Histone H3.1	IPI00465070
ALQEASEAYLV		Histone H3.2	IPI00171611
ALQEASEAYLV		Histone H3.3	IPI00219038
ALQPMVSALNIRVGGTGMFTV		Isoform 1 of Uromodulin	IPI00013945,IPI00640271,IPI00902579,IPI00902653
ALRNALEEAGCQADVW		apolipoprotein F precursor	IPI00299435
ALRNTGMETPTGVCAAL		Monocyte differentiation antigen CD14	IPI00029260
ALRNTGMETPTGVCAALAAAGVQPH		Monocyte differentiation antigen CD14	IPI00029260
ALTDMPQMRM		Isoform 1 of Fibrinogen alpha chain	IPI00021885
ALTLTKAPVDLLGVAHNNL		Putative uncharacterized protein C4A	IPI00643525
ALVLEALPQIAAKI		Flotillin-2	IPI00789008,IPI00795979
ALVLEALPQIAAKIAAPLTKVDEI		Flotillin-2	IPI00789008,IPI00795979
ALVLIAFAQYLQQCPFEDHVK		Isoform 1 of Serum albumin	IPI00745872
ALWGKVNVDEVGGEALGRLLV		Hemoglobin subunit beta	IPI00654755
ALYNPVSFAFEV		Cathepsin H	IPI00297487,IPI00375426
AMFDQSQIQEF		Myosin regulatory light chain 12B	IPI00033494,IPI00220573,IPI00604523,IPI00921274
AMGIMNSFVNDIFERI		Histone H2B type 1-C/E/F/G/I	IPI00020101
AMGIMNSFVNDIFERI		Histone H2B type 1-K	IPI00419833
AMGIMNSFVNDIFERI		Histone H2B type 1-L	IPI00018534
AMGIMNSFVNDIFERIAGEAS		Histone H2B type 1-C/E/F/G/I	IPI00020101
AMGIMNSFVNDIFERIAGEAS		Histone H2B type 1-K	IPI00419833
AMRMEDSGIYVCEGV		Isoform 1 of Vascular cell adhesion protein 1	IPI00018136
ANFFSGSCAPCADGTDFPQLC		Serotransferrin	IPI00022463
ANGAPGNDGAKGDAGAPGAPGSQGAPG		Collagen alpha-1(I) chain	IPI00297646
ANKATLVCLISDFYPGAVT		25 kDa protein	IPI00940807
ANKATLVCLISDFYPGAVT		25 kDa protein	IPI00941543
ANKATLVCLISDFYPGAVT		hypothetical protein XP_002348153	IPI00788824
ANKATLVCLISDFYPGAVT		IGL@ protein	IPI00154742
ANKATLVCLISDFYPGAVT		Lambda-chain	IPI00827875
ANKATLVCLISDFYPGAVTV		hypothetical protein XP_002348153	IPI00788824
ANKATLVCLISDFYPGAVTV		IGL@ protein	IPI00658130
ANKIADFELPTIIVPEQTIEIPSIKFSVPA		Apolipoprotein B-100	IPI00022229
ANVERVPFDAATLHTSTA		Isoform 1 of Gelsolin	IPI00026314,IPI00646773,IPI00647556
APDQDEIQRLPGLAKQPSF		Lysosomal protective protein	IPI00021794,IPI00640525
APEAQVSVQPNFQQDKF		Prostaglandin D2 synthase 21kDa	IPI00514285
APEAQVSVQPNFQQDKF		Prostaglandin-H2 D-isomerase	IPI00013179
APEAQVSVQPNFQQDKFLGRWF		Prostaglandin D2 synthase 21kDa	IPI00514285
APEAQVSVQPNFQQDKFLGRWFSA		Prostaglandin D2 synthase 21kDa	IPI00514285
APEAQVSVQPNFQQDKFLGRWFSA		Prostaglandin-H2 D-isomerase	IPI00013179
APEAQVSVQPNFQQDKFLGRWFSAGL		Prostaglandin-H2 D-isomerase	IPI00013179
APGAPGGKGDAGAPGERGPPG		Isoform 1 of Collagen alpha-1(III) chain	IPI00021033
APGILGLPGSRGERGLPGVAGAVGEPGP		Collagen alpha-2(I) chain	IPI00304962
APGILGLPGSRGERGLPGVAGAVGEPGPL		Collagen alpha-2(I) chain	IPI00304962
APGILGLPGSRGERGLPGVAGAVGEPGPLG		Collagen alpha-2(I) chain	IPI00304962
APGILGLPGSRGERGLPGVAGAVGEPGPLGIAGPPG		Collagen alpha-2(I) chain	IPI00304962
APGLPGPRGIPGPVGAAGATGARG		Collagen alpha-2(I) chain	IPI00304962
APHGPGLIYRQPNCDD		Alpha-2-HS-glycoprotein	IPI00953689
APIPCSMLENSLGPFPL		Isoform 2A of Desmocollin-2	IPI00025846,IPI00220146,IPI00941287
APPWVPAMGFTLAPSLGCFV		Translocator protein	IPI00026850,IPI00902656
APWQCAPCSAEKL		Insulin-like growth factor-binding protein 1	IPI00031086,IPI00926019,IPI00945953
AQDFKTDLRF		Histone H3.1	IPI00465070
AQDFKTDLRF		Histone H3.2	IPI00171611
AQDFKTDLRF		Histone H3.3	IPI00219038
AQDFKTDLRFQSS		Histone H3.1	IPI00465070
AQDFKTDLRFQSS		Histone H3.2	IPI00171611
AQDFKTDLRFQSSAV		Histone H3.1	IPI00465070
AQDFKTDLRFQSSAV		Histone H3.2	IPI00171611
AQDFKTDLRFQSSAVMALQEACEAYLV		Histone H3.1	IPI00465070
AQFVNWIDSIIQR		Neutrophil elastase	IPI00027769
AQGGVLPNIQAV		Histone H2A type 1	IPI00291764
AQGGVLPNIQAV		Histone H2A type 1-C	IPI00216456
AQGGVLPNIQAV		Histone H2A type 2-A	IPI00216457
AQGGVLPNIQAV		Histone H2A type 2-B	IPI00216730
AQGVGIPEDSIFT		Protein AMBP	IPI00022426
AQGVGIPEDSIFTM		Protein AMBP	IPI00022426
AQGVGIPEDSIFTMADRGECVPGEQEPEPILIPR		Protein AMBP	IPI00022426
AQLPEELFHPLTSLQTL		Carboxypeptidase N subunit 2	IPI00479116
AQLRPEDLAGLAALQELDV		Vasorin	IPI00395488
AQVSVQPNFQQDKF		Prostaglandin D2 synthase 21kDa	IPI00514285
AQVSVQPNFQQDKF		Prostaglandin-H2 D-isomerase	IPI00013179
AQVSVQPNFQQDKFL		Prostaglandin D2 synthase 21kDa	IPI00514285
AQVSVQPNFQQDKFL		Prostaglandin-H2 D-isomerase	IPI00013179
AQVSVQPNFQQDKFLG		Prostaglandin-H2 D-isomerase	IPI00013179
AQVSVQPNFQQDKFLGRW		Prostaglandin D2 synthase 21kDa	IPI00514285
AQVSVQPNFQQDKFLGRWF		Prostaglandin D2 synthase 21kDa	IPI00514285
AQVSVQPNFQQDKFLGRWFSA		Prostaglandin D2 synthase 21kDa	IPI00514285
AQVSVQPNFQQDKFLGRWFSA		Prostaglandin-H2 D-isomerase	IPI00013179
AQVSVQPNFQQDKFLGRWFSAG		Prostaglandin D2 synthase 21kDa	IPI00514285
AQVSVQPNFQQDKFLGRWFSAG		Prostaglandin-H2 D-isomerase	IPI00013179
AQVSVQPNFQQDKFLGRWFSAGL		Prostaglandin D2 synthase 21kDa	IPI00514285
AQVSVQPNFQQDKFLGRWFSAGL		Prostaglandin-H2 D-isomerase	IPI00013179
AQYDCLGCVHPI		Isoform LMW of Kininogen-1	IPI00215894
AQYLQQCPFEDHV		Isoform 1 of Serum albumin	IPI00745872
AQYLQQCPFEDHVKLV		Isoform 1 of Serum albumin	IPI00745872
AQYLQQCPFEDHVKLVNEVTEFAKTC		Isoform 1 of Serum albumin	IPI00745872
AQYWLGCPAPGHL		Vitronectin	IPI00298971
ARADEVAAAPEQIAADIPEVVVSLAWDESLAPKHPGS		Neutrophil defensin 1	IPI00005721,IPI00021827
ARDIVPGDIVEVAVGDKVPADLRLI		Isoform SERCA3B of Sarcoplasmic/endoplasmic reticulum calcium ATPase 3	IPI00004092,IPI00024804,IPI00218440,IPI00218442,IPI00303760,IPI00396118,IPI00478023,IPI00646947,IPI00748794,IPI00872163,IPI00937311
ARGNDGARGSDGQPGPPGPPGTAGFPGSPGA		Isoform 1 of Collagen alpha-1(III) chain	IPI00021033
ARGWVTDGF		Apolipoprotein C-III	IPI00021857,IPI00657670
ARGWVTDGFSSL		Apolipoprotein C-III	IPI00021857,IPI00657670
ARVAAGAFQGL		Leucine-rich alpha-2-glycoprotein	IPI00022417
ARVAAGAFQGLRQLDM		Leucine-rich alpha-2-glycoprotein	IPI00022417
ASAGTGDLSDNHDIISMKL		Vesicular integral-membrane protein VIP36	IPI00009950
ASFLQKGNDDHWIVDTDYDTY		Retinol-binding protein 4	IPI00022420,IPI00480192,IPI00844536
ASFLQKGNDDHWIVDTDYDTYAV		Retinol-binding protein 4	IPI00022420,IPI00480192,IPI00844536
ASLAISA		Calpain-7	IPI00003765,IPI00016968,IPI00219489-R,IPI00470822,IPI00477539-R,IPI00641062-R,IPI00655605,IPI00655681,IPI00655889,IPI00656158,IPI00744647,IPI00747751-R,IPI00783665,IPI00784616-R,IPI00798083-R,IPI00868965,IPI00873747-R,IPI00887518,IPI00908546,IPI00910973-R,IPI00927473,IPI00943958
ASSSSLEKSYELPDGQVI		Actin, cytoplasmic 1	IPI00021439,IPI00894498
ASSSSLEKSYELPDGQVI		Actin, gamma-enteric smooth muscle	IPI00025416
ASTGKTFPGFFSPMLGEFV		Isoform 1 of Fibrinogen alpha chain	IPI00021885
ATGFPGAAGRVGPPGP		Collagen alpha-1(I) chain	IPI00297646
ATGILSFDKSCAVA		haptoglobin isoform 2 preproprotein	IPI00478493,IPI00641737,IPI00942787
ATGILSFDKSCAVAEY		haptoglobin isoform 2 preproprotein	IPI00478493,IPI00641737,IPI00942787
ATGILSFDKSCAVAEYGVYV		haptoglobin isoform 2 preproprotein	IPI00478493,IPI00641737,IPI00942787
ATGIPDRFSGSGSGTDFT		Ig kappa chain V-III region HAH	IPI00030205
ATGIPDRFSGSGSGTDFT		IGK@ protein	IPI00784865
ATGIPDRFSGSGSGTDFT		IGK@ protein	IPI00784985
ATGIPDRFSGSGSGTDFT		IGK@ protein	IPI00889156
ATGIPDRFSGSGSGTDFT		similar to hCG1686089	IPI00854644
ATGIPDRFSGSGSGTDFTLT		Ig kappa chain V-III region HAH	IPI00030205
ATGIPDRFSGSGSGTDFTLT		IGK@ protein	IPI00784865
ATGIPDRFSGSGSGTDFTLT		IGK@ protein	IPI00784985
ATGIPDRFSGSGSGTDFTLT		IGK@ protein	IPI00889156
ATGIPDRFSGSGSGTDFTLT		similar to hCG1686089	IPI00854644
ATLRETYGEM		Isoform 1 of Serum albumin	IPI00745872
ATLRETYGEMA		Isoform 1 of Serum albumin	IPI00745872
ATLRETYGEMADC		Isoform 1 of Serum albumin	IPI00745872
ATLRETYGEMADCC		Isoform 1 of Serum albumin	IPI00745872
ATLVCLISDFYPGAVTV		IGL@ protein	IPI00658130
ATSGVLPGGGF		Isoform 1 of EGF-containing fibulin-like extracellular matrix protein 1	IPI00029658,IPI00220813,IPI00220814,IPI00894239,IPI00908496
ATSGVLPGGGFVAS		Isoform 1 of EGF-containing fibulin-like extracellular matrix protein 1	IPI00029658,IPI00220813,IPI00220814,IPI00894239,IPI00908496
ATSGVLPGGGFVASAAAVAGP		Isoform 1 of EGF-containing fibulin-like extracellular matrix protein 1	IPI00029658,IPI00220813,IPI00220814,IPI00894239,IPI00908496
ATTPDGYTPELPLPLIIK		Isoform 2A of Desmocollin-2	IPI00025846,IPI00220146,IPI00941287
ATVVLGT		Isoform 2 of Perilipin-4	IPI00855902-R
AVADTRDQAD		Polymeric immunoglobulin receptor	IPI00004573
AVADTRDQADGSRASVDSGSSEEQGGSSRA		Polymeric immunoglobulin receptor	IPI00004573
AVAGPEMQTGRNNF		Isoform 1 of EGF-containing fibulin-like extracellular matrix protein 1	IPI00029658,IPI00220813,IPI00220814,IPI00894239,IPI00908496
AVELKSLLGKDVLFL		Phosphoglycerate kinase 1	IPI00169383
AVEQNTLQEFLK		Putative uncharacterized protein	IPI00010402,IPI00746352,IPI00955848
AVEQNTLQEFLKLA		Putative uncharacterized protein	IPI00010402,IPI00746352,IPI00955848
AVFGTLASLYLGALDHTADRLQAI		Angiotensinogen	IPI00032220
AVGCLAQDFLPDSI		66 kDa protein	IPI00941961
AVGPPGFAGEKGPSGEAGTAGPPGTPGP		Collagen alpha-2(I) chain	IPI00304962
AVGSPGVNGAPGEAGRD		Collagen alpha-2(I) chain	IPI00304962
AVGSPGVNGAPGEAGRDGNPGND		Collagen alpha-2(I) chain	IPI00304962
AVHPSGVALQDRVPLASQGLGPGST		Interferon-induced 17 kDa protein	IPI00375631
AVHPSGVALQDRVPLASQGLGPGSTV		Interferon-induced 17 kDa protein	IPI00375631
AVHPSGVALQDRVPLASQGLGPGSTVL		Interferon-induced 17 kDa protein	IPI00375631
AVHVFRKAADDTWEPF		Transthyretin	IPI00022432,IPI00855916
AVHYLDETEQWEKF		Complement C3 (Fragment)	IPI00783987
AVLEYLTAEILEL		Histone H2A type 1	IPI00291764
AVLEYLTAEILEL		Histone H2A type 1-C	IPI00216456
AVLEYLTAEILEL		Histone H2A type 2-A	IPI00216457
AVLEYLTAEILEL		Histone H2A type 2-B	IPI00216730
AVLEYLTAEILEL		Isoform 3 of Core histone macro-H2A.1	IPI00059366,IPI00304171,IPI00744148
AVPWQGTMTL		Cystatin-C	IPI00032293
AVPWQGTMTLSKSTCQDA		Cystatin-C	IPI00032293
AVQRIFENGYDPVNLLND		Neutrophil elastase	IPI00027769
AVQYSCRLLNLDGTCADSY		Retinol-binding protein 4	IPI00022420,IPI00480192,IPI00844536
AVRPQDLDTCDPRQL		Isoform 2 of Mesothelin	IPI00025110,IPI00793649,IPI00798210,IPI00952947
AVRPQDLDTCDPRQLD		Isoform 2 of Mesothelin	IPI00025110,IPI00793649,IPI00798210,IPI00952947
AVSDGVIKVF		Cofilin-1	IPI00012011
AVSQVVHKAVLDVFEEGTEASAATA		cDNA FLJ35730 fis, clone TESTI2003131, highly similar to ALPHA-1-ANTICHYMOTRYPSIN	IPI00550991,IPI00847635
AVYDQSATALHFLGRVANPL		Angiotensinogen	IPI00032220
AVYDQSATALHFLGRVANPLSTA		Angiotensinogen	IPI00032220
AVYYCQQY		Ig kappa chain V-III region HAH	IPI00030205
AVYYCQQY		Ig kappa chain V-IV region Len	IPI00387120
AVYYCQQY		IGK@ protein	IPI00784985
AVYYCQQY		IGK@ protein	IPI00889156
AVYYCQQY		Myosin-reactive immunoglobulin light chain variable region	IPI00549330
AVYYCQQY		similar to hCG1686089	IPI00854644
AVYYCQQYY		Ig kappa chain V-IV region Len	IPI00387120
AWKADSSPVKAGVETTTPSKQSNNKYAASSY		hypothetical protein XP_002348153	IPI00788824
AWKADSSPVKAGVETTTPSKQSNNKYAASSY		IGL@ protein	IPI00154742
AWKADSSPVKAGVETTTPSKQSNNKYAASSY		IGL@ protein	IPI00744476
AWYQQKPGQAPRL		Ig kappa chain C region	IPI00940069
AWYQQKPGQAPRL		IGK@ protein	IPI00784985
AWYQQKPGQAPRL		IGK@ protein	IPI00889156
AWYQQKPGQAPRL		Myosin-reactive immunoglobulin light chain variable region	IPI00549330
AWYQQKPGQAPRL		Putative uncharacterized protein ENSP00000374812	IPI00829653
AWYQQKPGQAPRLLI		Ig kappa chain C region	IPI00940069
AWYQQKPGQAPRLLI		Ig kappa chain V-III region HAH	IPI00030205
AWYQQKPGQAPRLLI		IGK@ protein	IPI00889156
AYDFYPGKIDV		Zinc-alpha-2-glycoprotein	IPI00166729
AYLVFSPSKSFV		Alpha-2-macroglobulin	IPI00478003
AYPRISVNNVLPVFDNL		Cathepsin D	IPI00011229
AYQELPTADLMQEWGDAV		Complement component C8 beta chain	IPI00294395
AYVPDVTGRYTI		Isoform 2 of Filamin-A	IPI00302592,IPI00333541,IPI00644576
CAGMSKYQEDTCY		haptoglobin isoform 2 preproprotein	IPI00478493,IPI00641737,IPI00942787
CASQEASSIFKTLRTI		Guanylate cyclase activator 2B	IPI00003437
CATSGDGLYEGLDWLSNQLRNQK		ADP-ribosylation factor 1	IPI00215914,IPI00910783,IPI00930263,IPI00930413
CCLLGRAAQAQGQSCEY		Isoform C of Fibulin-1	IPI00218803,IPI00296534,IPI00296537,IPI00333852,IPI00413623,IPI00889637,IPI00889648,IPI00889714,IPI00889740,IPI00893588
CDQETSLGGWL		Isoform 1 of Fibrinogen alpha chain	IPI00021885
CDQETSLGGWLLI		Isoform 1 of Fibrinogen alpha chain	IPI00021885
CELFEQLGEYKFQNA		Isoform 1 of Serum albumin	IPI00745872
CELFEQLGEYKFQNAL		Isoform 1 of Serum albumin	IPI00745872
CEVTHQGLSSPVTKSFNRGEC		Ig kappa chain C region	IPI00940952
CEVTHQGLSSPVTKSFNRGEC		IGK@ protein	IPI00784865
CEVTHQGLSSPVTKSFNRGEC		IGK@ protein	IPI00889156
CEVTHQGLSSPVTKSFNRGEC		Putative uncharacterized protein IGKC	IPI00941203
CIYQGRLWAF		Neutrophil defensin 1	IPI00005721,IPI00021827
CLAKMYYSAVDPTKDIFTGLIGPMKI		Ceruloplasmin	IPI00017601
CLAYDFYPGKIDVHWT		Zinc-alpha-2-glycoprotein	IPI00166729
CLISDFYPGAV		25 kDa protein	IPI00940807
CLISDFYPGAV		25 kDa protein	IPI00941543
CLISDFYPGAV		hypothetical protein XP_002348153	IPI00788824
CLISDFYPGAV		IGL@ protein	IPI00154742
CLISDFYPGAV		IGL@ protein	IPI00658130
CLISDFYPGAV		IGL@ protein	IPI00719452
CLISDFYPGAV		IGL@ protein	IPI00744476
CLISDFYPGAV		IGL@ protein	IPI00829640
CLISDFYPGAV		IGL@ protein	IPI00829877
CLISDFYPGAV		IGL@ protein	IPI00944677
CLISDFYPGAV		Lambda-chain	IPI00827875
CLISDFYPGAV		Putative uncharacterized protein	IPI00887169
CLISDFYPGAVT		25 kDa protein	IPI00940807
CLISDFYPGAVT		25 kDa protein	IPI00941543
CLISDFYPGAVT		IGL@ protein	IPI00154742
CLISDFYPGAVT		IGL@ protein	IPI00744476
CLISDFYPGAVT		IGL@ protein	IPI00829640
CLISDFYPGAVT		Lambda-chain	IPI00827875
CLISDFYPGAVTV		25 kDa protein	IPI00940807
CLISDFYPGAVTV		25 kDa protein	IPI00941543
CLISDFYPGAVTV		IGL@ protein	IPI00154742
CLISDFYPGAVTV		IGL@ protein	IPI00658130
CLISDFYPGAVTV		IGL@ protein	IPI00719452
CLISDFYPGAVTV		IGL@ protein	IPI00744476
CLISDFYPGAVTV		IGL@ protein	IPI00829640
CLISDFYPGAVTV		IGL@ protein	IPI00829877
CLISDFYPGAVTV		IGL@ protein	IPI00944677
CLISDFYPGAVTV		Putative uncharacterized protein	IPI00887169
CLKFPGGSC		HLA class II DR-beta	IPI00010397,IPI00887633
CLLNNFYPRE		26 kDa protein	IPI00941650
CLLNNFYPRE		26 kDa protein	IPI00942387
CLLNNFYPRE		Ig kappa chain C region	IPI00940069
CLLNNFYPRE		Ig kappa chain C region	IPI00940952
CLLNNFYPRE		IGK@ protein	IPI00784865
CLLNNFYPRE		IGK@ protein	IPI00784985
CLLNNFYPRE		IGK@ protein	IPI00889156
CLLNNFYPRE		Putative uncharacterized protein IGKC	IPI00941203
CLLNNFYPREA		26 kDa protein	IPI00941650
CLLNNFYPREA		26 kDa protein	IPI00942387
CLLNNFYPREA		Anti-RhD monoclonal T125 kappa light chain	IPI00853045
CLLNNFYPREA		Ig kappa chain C region	IPI00940069
CLLNNFYPREA		Ig kappa chain C region	IPI00940952
CLLNNFYPREA		IGK@ protein	IPI00784865
CLLNNFYPREA		Putative uncharacterized protein	IPI00550731
CLLNNFYPREA		Putative uncharacterized protein IGKC	IPI00941203
CLLNNFYPREAKV		26 kDa protein	IPI00941650
CLLNNFYPREAKV		26 kDa protein	IPI00942387
CLLNNFYPREAKV		Anti-RhD monoclonal T125 kappa light chain	IPI00853045
CLLNNFYPREAKV		Ig kappa chain C region	IPI00940069
CLLNNFYPREAKV		Ig kappa chain C region	IPI00940952
CLLNNFYPREAKV		IGK@ protein	IPI00784865
CLLNNFYPREAKV		IGK@ protein	IPI00784985
CLLNNFYPREAKV		IGK@ protein	IPI00889156
CLLNNFYPREAKV		Putative uncharacterized protein	IPI00550731
CLLNNFYPREAKV		Putative uncharacterized protein IGKC	IPI00941203
CLPSKDYAEVGRV		haptoglobin isoform 2 preproprotein	IPI00478493,IPI00641737,IPI00942787
CLPSKDYAEVGRVG		haptoglobin isoform 2 preproprotein	IPI00478493,IPI00641737,IPI00942787
CLPSKDYAEVGRVGYV		haptoglobin isoform 2 preproprotein	IPI00478493,IPI00641737,IPI00942787
CLPSKDYAEVGRVGYVSGWGRNA		haptoglobin isoform 2 preproprotein	IPI00478493,IPI00641737,IPI00942787
CLSEDKKNIILEEGKEILVGDVGQTVDDPYATFV		Cofilin-1	IPI00012011
CLVKDYFPEPV		IGH@ protein	IPI00785084
CLVKDYFPEPV		Putative uncharacterized protein DKFZp686G11190	IPI00784842
CLVKDYFPEPV		Putative uncharacterized protein DKFZp686I04196 (Fragment)	IPI00399007
CLVKDYFPEPV		Putative uncharacterized protein DKFZp686O01196	IPI00423463
CLVKDYFPEPV		Putative uncharacterized protein DKFZp686P15220	IPI00645363
CLVQGFFPQEPLSV		cDNA FLJ14473 fis, clone MAMMA1001080, highly similar to Homo sapiens SNC73 protein (SNC73) mRNA	IPI00386879
CLVSDFYPGAVTV		HCG2010697	IPI00642632
CNFSEPQPDWSEAFQCV		Monocyte differentiation antigen CD14	IPI00029260
CQKMILELFSKVPSLV		Glutathione S-transferase omega-1	IPI00019755,IPI00642936
CRVNHVTLSQPKIVKWDR		Beta-2-microglobulin	IPI00004656
CSNKIGRFVIEEVPGELMQEDLATDDVML		Isoform 1 of Gelsolin	IPI00026314,IPI00646773,IPI00647556
CVACSRFPNFS		Isoform A of Interleukin-18-binding protein	IPI00873924
CVADESAENCDKSLHTLF		Isoform 1 of Serum albumin	IPI00745872
CVGCPRDIPTNSPELEETLTHTITKL		Isoform LMW of Kininogen-1	IPI00215894
CVVVDVSHEDPEVKF		IGH@ protein	IPI00785084
CVVVDVSHEDPEVKF		Putative uncharacterized protein DKFZp686C11235	IPI00930124
CVVVDVSHEDPEVKF		Putative uncharacterized protein DKFZp686G11190	IPI00784842
CVVVDVSHEDPEVKF		Putative uncharacterized protein DKFZp686O01196	IPI00423463
CVVVDVSHEDPEVKF		Putative uncharacterized protein DKFZp686P15220	IPI00645363
CWFLDEAAARLLTVPFEKHSTL		6-phosphogluconolactonase	IPI00029997
CYVSGFHPSDIE		Beta-2-microglobulin	IPI00004656
CYVSGFHPSDIEV		Beta-2-microglobulin	IPI00004656
CYVSGFHPSDIEVD		Beta-2-microglobulin	IPI00004656
DAHKSEVAHRFKDLGEENFK		Isoform 1 of Serum albumin	IPI00745872
DAIQPGSINYDLLKTENL		Plastin-2	IPI00010471
DALGLNIYEQNDRLTPKIGFPWSEI		Moesin	IPI00219365,IPI00872814
DALTNAVAHVDDMPNALSAL		Hemoglobin subunit alpha	IPI00410714,IPI00853068
DAPGQYGAYF		Basement membrane-specific heparan sulfate proteoglycan core protein	IPI00024284,IPI00943326
DAPGQYGAYFHDDGF		Basement membrane-specific heparan sulfate proteoglycan core protein	IPI00024284,IPI00943326
DAPGQYGAYFHDDGFLAFPGHV		Basement membrane-specific heparan sulfate proteoglycan core protein	IPI00024284,IPI00943326
DAPGQYGAYFHDDGFLAFPGHVF		Basement membrane-specific heparan sulfate proteoglycan core protein	IPI00024284,IPI00943326
DAPGQYGAYFHDDGFLAFPGHVFS		Basement membrane-specific heparan sulfate proteoglycan core protein	IPI00024284,IPI00943326
DAPGQYGAYFHDDGFLAFPGHVFSRSLPEVPET		Basement membrane-specific heparan sulfate proteoglycan core protein	IPI00024284,IPI00943326
DAREQWPQCPTIKE		Cathepsin B	IPI00295741,IPI00909303
DASTAIDAPSNLRFLATTPNSLLV		Isoform 1 of Fibronectin	IPI00022418,IPI00339223,IPI00339224,IPI00339225,IPI00339227,IPI00339228,IPI00414283,IPI00479723,IPI00845263,IPI00855777,IPI00855785,IPI00867588
DDDYWSVDPLDRAM		Isoform 1 of Gelsolin	IPI00026314,IPI00646773,IPI00647556
DDLIDEFMKAI		NAD-dependent malic enzyme, mitochondrial	IPI00011201,IPI00643577
DEAGSEADHEGTHSTKRG		Isoform 1 of Fibrinogen alpha chain	IPI00021885
DEELGGTPVQSRVVQGKEPAHL		Isoform 1 of Gelsolin	IPI00026314,IPI00646773,IPI00647556
DEKLPGLLGNFPGPFEEEMKGI		N-acylsphingosine amidohydrolase (Acid ceramidase) 1, isoform CRA_c	IPI00013698,IPI00418446,IPI00940046
DEPPQSPWDRVKDLATVYVDV		Apolipoprotein A-I	IPI00021841
DETYVPKEFNAETF		Isoform 1 of Serum albumin	IPI00745872
DETYVPKEFNAETFTF		Isoform 1 of Serum albumin	IPI00745872
DEVAAAPEQIAADIPEVVVSLAWDESLAPKHPGS		Neutrophil defensin 1	IPI00005721,IPI00021827
DEVGGEALGRLLV		Hemoglobin subunit beta	IPI00654755
DFAWILARNPNLPPETV		Apolipoprotein D	IPI00006662,IPI00924574
DFELAPIVDLVRNIPCAV		Complement component 6 precursor	IPI00879709
DFEQEMATAASSSSLEKSYELPDGQVI		Actin, cytoplasmic 1	IPI00021439,IPI00894498
DFGLDLQPCIDLIEKPAGPPGILAL		Isoform 1 of Myosin-9	IPI00019502
DFHAQWCGPCKI		cDNA FLJ55158, highly similar to Thioredoxin, mitochondrial	IPI00017799,IPI00878215
DFINDATDVNDALGYVTRF		Collagen alpha-1(VI) chain	IPI00291136
DFQDSAAAKKLIND		cDNA FLJ35730 fis, clone TESTI2003131, highly similar to ALPHA-1-ANTICHYMOTRYPSIN	IPI00550991,IPI00847635
DFRVVAQGVGIPEDSIFTM		Protein AMBP	IPI00022426
DFSDITANSFTV		Isoform 1 of Fibronectin	IPI00022418,IPI00339223,IPI00339224,IPI00339225,IPI00339227,IPI00339228,IPI00414283,IPI00479723,IPI00845263,IPI00855777,IPI00855785,IPI00867588
DFSFLPQPPQE		Collagen alpha-1(I) chain	IPI00297646
DFWGEKPNLSYI		Complement C3 (Fragment)	IPI00783987
DGALCMEKSLGPNSCSANGPGLYLI		Hemopexin	IPI00022488
DGGFIYEAGLAPYKLRPV		cDNA FLJ58679, highly similar to Lactotransferrin	IPI00789477
DGGGSPKGDVDPFYYDYETVRNGGL		Isoform 1 of Sodium/potassium-transporting ATPase subunit gamma	IPI00008178
DGNASGTTLLEALDCILPPTRPTDKPL		Elongation factor 1-alpha	IPI00025447,IPI00396485,IPI00472724,IPI00940393
DGNASGTTLLEALDCILPPTRPTDKPLRLPLQDVY		Elongation factor 1-alpha	IPI00025447,IPI00396485,IPI00472724,IPI00940393
DGPAGAPGTPGPQG		Collagen alpha-1(I) chain	IPI00297646
DGQPGAKGEPGDAGAK		Collagen alpha-1(I) chain	IPI00297646
DGQPGPPGPPGTAGFPGSPG		Isoform 1 of Collagen alpha-1(III) chain	IPI00021033
DHDVGSELPPEGVLG		ProSAAS	IPI00002280
DIAVDGEPLGRV		Peptidyl-prolyl cis-trans isomerase A	IPI00419585,IPI00910407,IPI00925411,IPI00925747
DIAVDGEPLGRVSFELF		Peptidyl-prolyl cis-trans isomerase A	IPI00419585,IPI00910407,IPI00925411,IPI00925747
DILCPSGPIKSLYPLTF		Isoform 1 of Beta-galactosidase	IPI00441344,IPI00441550,IPI00796919,IPI00927191
DIQMTQSPSSLSASVGDRV		Ig kappa chain C region	IPI00940952
DIQMTQSPSSLSASVGDRV		Ig kappa chain V-I region AU	IPI00003111
DIQMTQSPSSLSASVGDRVTI		Ig kappa chain C region	IPI00940952
DIQMTQSPSSLSASVGDRVTI		Ig kappa chain V-I region AU	IPI00003111
DIQMTQSPSTLSASVGDRV		Rheumatoid factor C6 light chain (Fragment)	IPI00829956
DIQMTQSPSTLSASVGDRVTI		Rheumatoid factor C6 light chain (Fragment)	IPI00829956
DITATNHTNEIQDYLQQLTGARTVPRVFI		Glutaredoxin-1	IPI00219025
DITFRSDYSNEKPFTGFEAF		Isoform 1 of Mannan-binding lectin serine protease 2	IPI00294713,IPI00306378,IPI00871597
DIVMTQSPDSLAV		Ig kappa chain V-IV region Len	IPI00387120
DIVMTQSPLSLPV		Putative uncharacterized protein ENSP00000419353	IPI00829947
DIVMTQSPLSLPV		Putative uncharacterized protein IGKC	IPI00941203
DIVMTQSPLSLPVTPGEPA		Putative uncharacterized protein ENSP00000419353	IPI00829947
DIVMTQSPLSLPVTPGEPA		Putative uncharacterized protein IGKC	IPI00941203
DIVMTQSPLSLPVTPGEPASI		Putative uncharacterized protein ENSP00000419353	IPI00829947
DIVMTQSPLSLPVTPGEPASI		Putative uncharacterized protein IGKC	IPI00941203
DKFSEFWDLD		Apolipoprotein C-III	IPI00021857,IPI00657670
DKFVGIKDEDQLEAFLKKLIG		cDNA FLJ55158, highly similar to Thioredoxin, mitochondrial	IPI00017799,IPI00878215
DLAGRDLTDYLMKI		Actin, cytoplasmic 1	IPI00021439,IPI00894498
DLAGRDLTDYLMKI		Actin, gamma-enteric smooth muscle	IPI00025416
DLAGRDLTDYLMKIL		Actin, cytoplasmic 1	IPI00021439,IPI00894498
DLAGRDLTDYLMKIL		Actin, gamma-enteric smooth muscle	IPI00025416
DLAGRDLTDYLMKILTERG		Actin, cytoplasmic 1	IPI00021439,IPI00894498
DLAGRDLTDYLMKILTERG		Actin, gamma-enteric smooth muscle	IPI00025416
DLAGRDLTDYLMKILTERGY		Actin, cytoplasmic 1	IPI00021439,IPI00894498
DLAGRDLTDYLMKILTERGY		Actin, gamma-enteric smooth muscle	IPI00025416
DLASVLTPEIMAPI		Proteasomal ubiquitin receptor ADRM1	IPI00033030,IPI00470921
DLEIDSLSSLLDDMTK		Putative uncharacterized protein ZYX	IPI00924931,IPI00925876,IPI00926625
DLELRPDSSFLAPGFTLQNV		A disintegrin and metalloproteinase with thrombospondin motifs 1	IPI00005908
DLFTSKGLFRAAVPSGASTGIYEALEL		Isoform alpha-enolase of Alpha-enolase	IPI00465248
DLGEELEALKTEL		Isoform 1 of Myosin-9	IPI00019502
DLGEELEALKTELEDTLDSTAAQQEL		Isoform 1 of Myosin-9	IPI00019502
DLGENQLETLPPDLLRGPL		Leucine-rich alpha-2-glycoprotein	IPI00022417
DLGENQLETLPPDLLRGPLQL		Leucine-rich alpha-2-glycoprotein	IPI00022417
DLGENQLETLPPDLLRGPLQLE		Leucine-rich alpha-2-glycoprotein	IPI00022417
DLGENQLETLPPDLLRGPLQLERL		Leucine-rich alpha-2-glycoprotein	IPI00022417
DLGTLSGIGTLDGF		Isoform 1 of Fibrinogen alpha chain	IPI00021885
DLKDYEDQQKQLEQV		Isoform 1 of Fibrinogen alpha chain	IPI00021885
DLKDYEDQQKQLEQVI		Isoform 1 of Fibrinogen alpha chain	IPI00021885
DLKSVLGQLGIT		Isoform 1 of Alpha-1-antitrypsin	IPI00553177
DLKSVLGQLGITK		Isoform 1 of Alpha-1-antitrypsin	IPI00553177
DLKSVLGQLGITKV		Isoform 1 of Alpha-1-antitrypsin	IPI00553177
DLKSVLGQLGITKVF		Isoform 1 of Alpha-1-antitrypsin	IPI00553177
DLLGVAHNNLMAMAQET		Complement C4-B	IPI00654875
DLLGVAHNNLMAMAQET		Putative uncharacterized protein C4A	IPI00643525
DLLQLLLPRSDLAVPSELA		Galectin-3-binding protein	IPI00023673
DLMVFVTNPDGSPAYRVPV		Complement C3 (Fragment)	IPI00783987
DLMVFVTNPDGSPAYRVPVAV		Complement C3 (Fragment)	IPI00783987
DLPAVSEKDIQDLKFGVEQDVDM		Isoform M2 of Pyruvate kinase isozymes M1/M2	IPI00479186
DLPAVSEKDIQDLKFGVEQDVDMVF		Isoform M2 of Pyruvate kinase isozymes M1/M2	IPI00479186
DLPSLAADFV		Isoform 1 of Serum albumin	IPI00745872
DLPSLAADFVESKDV		Isoform 1 of Serum albumin	IPI00745872
DLQAAPEAQVSVQPNFQQDKFLGRWF		Prostaglandin-H2 D-isomerase	IPI00013179
DLQAAPEAQVSVQPNFQQDKFLGRWFSAGL		Prostaglandin-H2 D-isomerase	IPI00013179
DLRQGLLPVLESF		Apolipoprotein A-I	IPI00021841
DLRVNFAMNV		Isoform M2 of Pyruvate kinase isozymes M1/M2	IPI00479186
DLSDNPGLGERGLM		Monocyte differentiation antigen CD14	IPI00029260
DLSFNQIARLPSGLPVS		Lumican	IPI00020986
DLSFNQIARLPSGLPVSL		Lumican	IPI00020986
DLSFSKDWSFY		Beta-2-microglobulin	IPI00004656
DLTGDLEALKKETI		Rho GDP-dissociation inhibitor 2	IPI00003817,IPI00792537,IPI00792758
DLTRNALTGLPPGLFQ		Leucine-rich alpha-2-glycoprotein	IPI00022417
DLTRNALTGLPPGLFQAS		Leucine-rich alpha-2-glycoprotein	IPI00022417
DLTRNALTGLPPGLFQASATL		Leucine-rich alpha-2-glycoprotein	IPI00022417
DLTRNALTGLPPGLFQASATLD		Leucine-rich alpha-2-glycoprotein	IPI00022417
DLTRNALTGLPPGLFQASATLDT		Leucine-rich alpha-2-glycoprotein	IPI00022417
DLTRNALTGLPPGLFQASATLDTL		Leucine-rich alpha-2-glycoprotein	IPI00022417
DLVKELDRDTVF		Isoform 1 of Alpha-1-antitrypsin	IPI00553177
DLVPSLCEDLLSSVDQPLKI		Isoform 1 of F-actin-capping protein subunit beta	IPI00026185,IPI00642256,IPI00646047,IPI00647677
DLVPVPTNLYGDFFTGDAYV		Isoform 1 of Gelsolin	IPI00026314,IPI00646773,IPI00647556
DLWQVKSGTIFDNF		Calreticulin	IPI00020599
DMNDIKAFYQKMY		Annexin A1	IPI00218918
DMNDIKAFYQKMYGI		Annexin A1	IPI00218918
DMVNDGVEDLRCKYI		Glutathione S-transferase P	IPI00219757
DNGSGMCKAGFAGDD		Actin, cytoplasmic 1	IPI00021439,IPI00894498
DNGSGMCKAGFAGDDAPRAV		Actin, cytoplasmic 1	IPI00021439,IPI00894498
DNWDSVTSTFSKL		Apolipoprotein A-I	IPI00021841
DNWDSVTSTFSKLREQLGPV		Apolipoprotein A-I	IPI00021841
DNWDSVTSTFSKLREQLGPVTQ		Apolipoprotein A-I	IPI00021841
DNWDSVTSTFSKLREQLGPVTQEF		Apolipoprotein A-I	IPI00021841
DPINDGEWHRV		Basement membrane-specific heparan sulfate proteoglycan core protein	IPI00024284,IPI00943326
DPVDVLKALGV		Collagen alpha-3(V) chain	IPI00018279
DQGPVGRTGEVGAVGPPGFAGEKGPSGEAGTAGPPGTPGPQG		Collagen alpha-2(I) chain	IPI00304962
DQNYNYNQHAYPTAYGGKY		Isoform 1 of Dermokine	IPI00454602,IPI00890761
DQQLDLELRPDSSFLAPGFTLQNV		A disintegrin and metalloproteinase with thrombospondin motifs 1	IPI00005908
DQSRVLNLGPI		Isoform 1 of Uromodulin	IPI00013945,IPI00640271,IPI00902579,IPI00902653
DQVKDLYSGLIGPLIV		Ceruloplasmin	IPI00017601
DRGECVPGEQEPEPILIPR		Protein AMBP	IPI00022426
DSKGFDEYMKELGVGI		Fatty acid-binding protein, epidermal	IPI00007797
DSLKNILTSNNIDVK		Apolipoprotein D	IPI00006662,IPI00924574
DSLKNILTSNNIDVKKMTV		Apolipoprotein D	IPI00006662,IPI00924574
DSLLAGPVAEYLKI		Isoform 1 of Adenylyl cyclase-associated protein 1	IPI00008274
DTDGALWLGGLPELPVGPALPKAYGTGF		Agrin	IPI00374563,IPI00514026
DTDRFSSHVGGTLGQF		Isoform 2 of Inter-alpha-trypsin inhibitor heavy chain H4	IPI00218192,IPI00896413,IPI00896419,IPI00922043,IPI00944960
DTISEKTSDQIHFF		Antithrombin-III	IPI00032179
DTKSYWKALGISPF		Transthyretin	IPI00022432,IPI00855916
DTTDGLGKVY		Isoform 1 of Nidogen-1	IPI00026944,IPI00384542
DTYPNDETTERVF		Vesicular integral-membrane protein VIP36	IPI00009950
DTYPNDETTERVFPYI		Vesicular integral-membrane protein VIP36	IPI00009950
DVCADMVGTFTDTEDPAKFKMK		Retinol-binding protein 4	IPI00022420,IPI00480192,IPI00844536
DVCADMVGTFTDTEDPAKFKMKY		Retinol-binding protein 4	IPI00022420,IPI00480192,IPI00844536
DVNDEKNWGLSV		Alpha-1-acid glycoprotein 1	IPI00022429
DVNDEKNWGLSVY		Alpha-1-acid glycoprotein 1	IPI00022429
DVNDEKNWGLSVYADKPETTKEQLGEF		Alpha-1-acid glycoprotein 1	IPI00022429
DVNPFQDPSVTQLTNAPQGGLAEFNPF		Secretory carrier-associated membrane protein 2	IPI00218850
DVPTLTGAFGILAAHVPTLQV		ATP synthase subunit delta, mitochondrial	IPI00024920
DVSNLSLQALPGDLSGLFPRLR		Vasorin	IPI00395488
DVTDFVNWASSINDAPVLI		Complement component C9	IPI00022395
DVTPLSLGIETLGGVF		Stress-70 protein, mitochondrial	IPI00007765,IPI00922694
DVVMTQSPLSLPV		Putative uncharacterized protein	IPI00550731
DVYGMDPELLSMVPRPV		Ubiquitin carboxyl-terminal hydrolase isozyme L3	IPI00011250
DWCPTGFKVGI		Tubulin alpha-1A chain	IPI00180675,IPI00218343,IPI00387144,IPI00792677,IPI00930688
DWILRQRQDDLDTLGLGLQGGIPNGY		Isoform 2 of Mesothelin	IPI00025110,IPI00793649,IPI00798210,IPI00952947
DWILRQRQDDLDTLGLGLQGGIPNGYL		Isoform 2 of Mesothelin	IPI00025110,IPI00793649,IPI00798210,IPI00952947
DWTKIEPSVNF		Vesicular integral-membrane protein VIP36	IPI00009950
DWVQKTIAEN		haptoglobin isoform 2 preproprotein	IPI00478493,IPI00641737,IPI00942787
DYDQYALLYSQGSKGPGEDFRMA		Prostaglandin D2 synthase 21kDa	IPI00514285
DYDQYALLYSQGSKGPGEDFRMA		Prostaglandin-H2 D-isomerase	IPI00013179
DYDQYALLYSQGSKGPGEDFRMAT		Prostaglandin D2 synthase 21kDa	IPI00514285
DYDQYALLYSQGSKGPGEDFRMAT		Prostaglandin-H2 D-isomerase	IPI00013179
DYGIVADLFKVVPEMTEI		Electron transfer flavoprotein subunit alpha, mitochondrial	IPI00010810,IPI00792673,IPI00895865
DYQEGPPGVEI		Isoform 2 of Inter-alpha-trypsin inhibitor heavy chain H4	IPI00218192,IPI00896413,IPI00896419,IPI00922043,IPI00944960
DYWGQGTLVTV		IGH@ protein	IPI00785084
DYWSTVKDKFS		Apolipoprotein C-III	IPI00021857,IPI00657670
EAEDLQVGQVELGGGPGAGSLQPLALEGSL		Insulin	IPI00001508
EAEPLVDIRVTGPVPGALGAAL		Multimerin-2	IPI00015525,IPI00908953
EAEPLVDIRVTGPVPGALGAALWEAGSPV		Multimerin-2	IPI00015525,IPI00908953
EAIPMSIPPEVKFNKPF		Isoform 1 of Alpha-1-antitrypsin	IPI00553177
EAIPMSIPPEVKFNKPFV		Isoform 1 of Alpha-1-antitrypsin	IPI00553177
EAIPMSIPPEVKFNKPFVFL		Isoform 1 of Alpha-1-antitrypsin	IPI00553177
EAQVSVQPNFQQDKFLGRWF		Prostaglandin-H2 D-isomerase	IPI00013179
EAVEQNTLQEFLKLA		Putative uncharacterized protein	IPI00010402,IPI00746352,IPI00955848
EDKNEWKNCIDITGVRLPTG		Vesicular integral-membrane protein VIP36	IPI00009950
EDLDTNADKQLSFEEFI		Protein S100-A9	IPI00027462
EDVPAFQALGSLNDLQF		Zinc-alpha-2-glycoprotein	IPI00166729
EDVPAFQALGSLNDLQFF		Zinc-alpha-2-glycoprotein	IPI00166729
EDVPAFQALGSLNDLQFFRYNS		Zinc-alpha-2-glycoprotein	IPI00166729
EEVPGELMQEDLATDDVML		Isoform 1 of Gelsolin	IPI00026314,IPI00646773,IPI00647556
EFNKEIPAWVPFDPA		Zinc-alpha-2-glycoprotein	IPI00166729
EFNKEIPAWVPFDPAAQI		Zinc-alpha-2-glycoprotein	IPI00166729
EFNKEIPAWVPFDPAAQIT		Zinc-alpha-2-glycoprotein	IPI00166729
EFTPTEKDEYACRV		Beta-2-microglobulin	IPI00004656
EGDTSGDFLKALLALCGGED		annexin VI isoform 2	IPI00002459,IPI00221226,IPI00442825
EGGKGAAGPPGPPGAAGTPGLQGMPGERGGLGSPGP		Isoform 1 of Collagen alpha-1(III) chain	IPI00021033
EGSNKVPVDPATYGQFYGGDSYII		Isoform 1 of Gelsolin	IPI00026314,IPI00646773,IPI00647556
EGVGVAELLFNTIQAA		Actin-related protein 2	IPI00005159,IPI00470573
EHSDLSFSKDWS		Beta-2-microglobulin	IPI00004656
EHSDLSFSKDWSFY		Beta-2-microglobulin	IPI00004656
EHTPDEESIDWTKIEPSVN		Vesicular integral-membrane protein VIP36	IPI00009950
EHTPDEESIDWTKIEPSVNF		Vesicular integral-membrane protein VIP36	IPI00009950
EICPSFQRVIETL		Uteroglobin	IPI00006705
EICPSFQRVIETLLMDTPSSYEA		Uteroglobin	IPI00006705
EICPSFQRVIETLLMDTPSSYEAAMEL		Uteroglobin	IPI00006705
EIDTKSYWKALGISPF		Transthyretin	IPI00022432,IPI00855916
EIPEAQIHEGFQELLRTLNQPDSQLQLT		Isoform 1 of Alpha-1-antitrypsin	IPI00553177
EIPSIKFSVPAGIVIPSFQALTA		Apolipoprotein B-100	IPI00022229
EIVLTQSPATL		Putative uncharacterized protein ENSP00000374812	IPI00829653
EIVLTQSPATL		Rheumatoid factor D5 light chain (Fragment)	IPI00816799
EIVLTQSPATL		similar to hCG1686089	IPI00854644
EIVLTQSPATLSLSPGERA		IGK@ protein	IPI00784985
EIVLTQSPGTL		Ig kappa chain V-III region HAH	IPI00030205
EIVLTQSPGTLSLSPGERA		Ig kappa chain V-III region HAH	IPI00030205
EIVLTQSPGTLSLSPGERATL		Ig kappa chain V-III region HAH	IPI00030205
EIVLTQSPGTLSLSPGERATLSC		Ig kappa chain V-III region HAH	IPI00030205
EKNLSDLIDLVPSLCEDLLSSVDQPLKI		Isoform 1 of F-actin-capping protein subunit beta	IPI00026185,IPI00642256,IPI00646047,IPI00647677
EKPVWLGFLGPI		Ceruloplasmin	IPI00017601
ELDLSYNKLKNIPTVNENLENYYLEV		Lumican	IPI00020986
ELEDWAGNEAY		Isoform 1 of Fibrinogen alpha chain	IPI00021885
ELEDWNGRTSTADYA		Isoform Gamma-B of Fibrinogen gamma chain	IPI00021891,IPI00219713,IPI00877703,IPI00877792
ELEDWNGRTSTADYAMF		Isoform Gamma-B of Fibrinogen gamma chain	IPI00021891,IPI00219713,IPI00877703,IPI00877792
ELFEQLGEYKF		Isoform 1 of Serum albumin	IPI00745872
ELFEQLGEYKFQN		Isoform 1 of Serum albumin	IPI00745872
ELFEQLGEYKFQNA		Isoform 1 of Serum albumin	IPI00745872
ELFEQLGEYKFQNAL		Isoform 1 of Serum albumin	IPI00745872
ELFEQLGEYKFQNALL		Isoform 1 of Serum albumin	IPI00745872
ELFEQLGEYKFQNALLV		Isoform 1 of Serum albumin	IPI00745872
ELGPGIMGAIFDGIQRPLSDISSQTQSIYIPRGVNV		V-type proton ATPase catalytic subunit A	IPI00007682,IPI00946476,IPI00946636
ELKSLLGKDVLFL		Phosphoglycerate kinase 1	IPI00169383
ELTETGVEAAAASAI		Plasma protease C1 inhibitor	IPI00291866,IPI00879931
ELTETGVEAAAASAISVAR		Plasma protease C1 inhibitor	IPI00291866,IPI00879931
ELTETGVEAAAASAISVARTL		Plasma protease C1 inhibitor	IPI00291866,IPI00879931
ELTETGVEAAAASAISVARTLL		Plasma protease C1 inhibitor	IPI00291866,IPI00879931
ENDFGLVQPLVTMEQLL		Sialidase-1	IPI00029817
ENFCRNPDGDEEGVWCYV		Prothrombin (Fragment)	IPI00019568,IPI00877967
ENGKSNFLNCYVSGFHPSD		Beta-2-microglobulin	IPI00004656
EPGSPGENGAPGQMGPRG		Collagen alpha-1(I) chain	IPI00297646
EQLGEYKFQNA		Isoform 1 of Serum albumin	IPI00745872
ERGEQGPAGSPGFQGLPGPAGPPGEAGKPGEQGVPGD		Collagen alpha-1(I) chain	IPI00297646
ERGPPGPPGRDGED		Collagen alpha-2(I) chain	IPI00304962
ERLHLEGNKLQVLGKDLLLPQPDLR		Leucine-rich alpha-2-glycoprotein	IPI00022417
ESGREGAPGAEGSPGRD		Collagen alpha-1(I) chain	IPI00297646
ESGSGHSSGLGHRES		Hornerin	IPI00398625
ESGSGHSSGLGHRESR		Hornerin	IPI00398625
ESGVPSRFSGSGSGTDFT		Ig kappa chain C region	IPI00940952
ESGVPSRFSGSGSGTDFTLTI		Ig kappa chain C region	IPI00940952
ESQSGSWGEWSEPLWC		Vitelline membrane outer layer protein 1 homolog	IPI00216914
ESYVVHTNYDEYA		Protein AMBP	IPI00022426
ETDYDQYALLYSQGSKGPGEDFRMA		Prostaglandin D2 synthase 21kDa	IPI00514285
ETDYDQYALLYSQGSKGPGEDFRMAT		Prostaglandin D2 synthase 21kDa	IPI00514285
ETDYDQYALLYSQGSKGPGEDFRMAT		Prostaglandin-H2 D-isomerase	IPI00013179
ETGVPSRFSGSGSGTDFT		Ig kappa chain V-I region AU	IPI00003111
ETLPPDLLRGPLQL		Leucine-rich alpha-2-glycoprotein	IPI00022417
EVGSKIYVDDGLI		Isoform M2 of Pyruvate kinase isozymes M1/M2	IPI00479186
FAGEKGPSGEAGTAGPPGTPGP		Collagen alpha-2(I) chain	IPI00304962
FAIGNKGADQAELEEIAFDSSL		Isoform 1 of Collagen alpha-3(VI) chain	IPI00022200,IPI00072917,IPI00072918,IPI00220701,IPI00941465,IPI00946286
FAQYLQQCPF		Isoform 1 of Serum albumin	IPI00745872
FCAGMSKYQEDTCY		haptoglobin isoform 2 preproprotein	IPI00478493,IPI00641737,IPI00942787
FCKAQGFTEDTI		Prostaglandin D2 synthase 21kDa	IPI00514285
FCKAQGFTEDTI		Prostaglandin-H2 D-isomerase	IPI00013179
FDAREQWPQCPTIKE		Cathepsin B	IPI00295741,IPI00909303
FDEFKPLVEEPQNLI		Isoform 1 of Serum albumin	IPI00745872
FDGILGMAYPRISV		Cathepsin D	IPI00011229
FDIAVDGEPLGRV		Peptidyl-prolyl cis-trans isomerase A	IPI00419585,IPI00910407,IPI00925411,IPI00925747
FDIAVDGEPLGRVS		Peptidyl-prolyl cis-trans isomerase A	IPI00419585,IPI00910407,IPI00925411,IPI00925747
FDIAVDGEPLGRVSF		Peptidyl-prolyl cis-trans isomerase A	IPI00419585,IPI00910407,IPI00925411,IPI00925747
FDIAVDGEPLGRVSFEL		Peptidyl-prolyl cis-trans isomerase A	IPI00419585,IPI00910407,IPI00925411,IPI00925747
FDMWGGDVA		Protein FAM3C	IPI00334282
FDMWGGDVAPF		Protein FAM3C	IPI00334282
FDNIWNQGLVSQDLF		Pepsin A	IPI00019641,IPI00181304,IPI00736755
FDNIWNQGLVSQDLFSV		Pepsin A	IPI00019641,IPI00181304,IPI00736755
FDSDPITVTVPVEVSRKNP		Isoform 1 of Clusterin	IPI00291262,IPI00400826,IPI00795633,IPI00954954
FDTASTGKTFPGF		Isoform 1 of Fibrinogen alpha chain	IPI00021885
FDTASTGKTFPGFF		Isoform 1 of Fibrinogen alpha chain	IPI00021885
FDTASTGKTFPGFFSPM		Isoform 1 of Fibrinogen alpha chain	IPI00021885
FDTASTGKTFPGFFSPMLG		Isoform 1 of Fibrinogen alpha chain	IPI00021885
FDTASTGKTFPGFFSPMLGE		Isoform 1 of Fibrinogen alpha chain	IPI00021885
FDTASTGKTFPGFFSPMLGEFV		Isoform 1 of Fibrinogen alpha chain	IPI00021885
FDTGSSNLWVPSVY		Pepsin A	IPI00019641,IPI00181304,IPI00736755
FDVNDEKNWGL		Alpha-1-acid glycoprotein 1	IPI00022429
FDVNDEKNWGLS		Alpha-1-acid glycoprotein 1	IPI00022429
FDVNDEKNWGLSV		Alpha-1-acid glycoprotein 1	IPI00022429
FDVNDEKNWGLSVY		Alpha-1-acid glycoprotein 1	IPI00022429
FDVNDEKNWGLSVYA		Alpha-1-acid glycoprotein 1	IPI00022429
FDVNDEKNWGLSVYADKPETTKEQLGEF		Alpha-1-acid glycoprotein 1	IPI00022429
FEIPINGLSEFV		Inter-alpha (Globulin) inhibitor H2, isoform CRA_a	IPI00305461,IPI00645038
FEITSEAPFLHYL		Coronin-1A	IPI00010133
FEITSEAPFLHYLSMF		Coronin-1A	IPI00010133
FEPLVEDMQRQWAGL		Apolipoprotein E	IPI00021842
FEPLVEDMQRQWAGLVEKV		Apolipoprotein E	IPI00021842
FEQLGEYKF		Isoform 1 of Serum albumin	IPI00745872
FEQLGEYKFQNA		Isoform 1 of Serum albumin	IPI00745872
FESFGDLSTPDAV		Hemoglobin subunit beta	IPI00654755
FFLPDEGKL		Isoform 1 of Alpha-1-antitrypsin	IPI00553177
FFLPDEGKLQ		Isoform 1 of Alpha-1-antitrypsin	IPI00553177
FFLPDEGKLQHLENELTHDIITK		Isoform 1 of Alpha-1-antitrypsin	IPI00553177
FFQGDREW		Hemopexin	IPI00022488
FFREALPGSGQARFS		Isoform 1 of Abhydrolase domain-containing protein 14B	IPI00063827,IPI00910875
FFSGDSYLVLHNGPEEV		Macrophage-capping protein	IPI00027341,IPI00848090,IPI00908511,IPI00916783,IPI00917178,IPI00917562
FFYFTPNKTEDTI		Alpha-1-acid glycoprotein 1	IPI00022429
FFYFTPNKTEDTI		Alpha-1-acid glycoprotein 2	IPI00020091
FFYFTPNKTEDTIFL		Alpha-1-acid glycoprotein 1	IPI00022429
FFYFTPNKTEDTIFL		Alpha-1-acid glycoprotein 2	IPI00020091
FGASAGTGDLSDNHDII		Vesicular integral-membrane protein VIP36	IPI00009950
FGASAGTGDLSDNHDIIS		Vesicular integral-membrane protein VIP36	IPI00009950
FGDTEEAKKQINDYVEKGTQGKIVD		Isoform 1 of Alpha-1-antitrypsin	IPI00553177
FGDTEEAKKQINDYVEKGTQGKIVDL		Isoform 1 of Alpha-1-antitrypsin	IPI00553177
FGEHLLESDLFPTSTSLSPF		Alpha-crystallin B chain	IPI00021369,IPI00792299
FGEHLLESDLFPTSTSLSPFYLRPP		Alpha-crystallin B chain	IPI00021369,IPI00792299
FGGGTKLTV		hypothetical protein XP_002348153	IPI00788824
FGGGTKLTV		Ig lambda chain V-I region NEWM	IPI00382422
FGGGTKLTV		Ig lambda chain V-IV region Hil	IPI00382440
FGGGTKLTV		IGL@ protein	IPI00154742
FGGGTKLTV		IGL@ protein	IPI00658130
FGGGTKLTV		IGL@ protein	IPI00744476
FGGGTKLTV		IGL@ protein	IPI00944677
FGGGTKLTV		Immunglobulin light chain variable region (Fragment)	IPI00383016
FGGGTKLTV		Lambda-chain	IPI00827875
FGGGTKLTV		Putative uncharacterized protein	IPI00887169
FGGGTKLTVLGQPKAAPSV		hypothetical protein XP_002348153	IPI00788824
FGGGTKLTVLGQPKAAPSV		IGL@ protein	IPI00154742
FGGGTKLTVLGQPKAAPSV		IGL@ protein	IPI00658130
FGGGTKLTVLGQPKAAPSV		IGL@ protein	IPI00744476
FGGGTKLTVLGQPKAAPSV		IGL@ protein	IPI00944677
FGGGTKLTVLGQPKAAPSV		Lambda-chain	IPI00827875
FGGKPMIIYKGGTSREGGQTAPASTRL		Isoform 1 of Gelsolin	IPI00026314,IPI00646773,IPI00647556
FGIDRDAIAQAVRGLITKA		cDNA FLJ54957, highly similar to Transketolase	IPI00643920,IPI00942979
FGKLGSLQELF		Carboxypeptidase N subunit 2	IPI00479116
FGLSETEPGSFLYYAPFDGI		Pepsin A	IPI00019641,IPI00181304,IPI00736755
FGSYLDDEKN		Alpha-1-acid glycoprotein 2	IPI00020091
FGSYLDDEKNWG		Alpha-1-acid glycoprotein 2	IPI00020091
FGSYLDDEKNWGL		Alpha-1-acid glycoprotein 2	IPI00020091
FGSYLDDEKNWGLSF		Alpha-1-acid glycoprotein 2	IPI00020091
FGSYLDDEKNWGLSFY		Alpha-1-acid glycoprotein 2	IPI00020091
FHDDGFLAFPGHV		Basement membrane-specific heparan sulfate proteoglycan core protein	IPI00024284,IPI00943326
FHDDGFLAFPGHVF		Basement membrane-specific heparan sulfate proteoglycan core protein	IPI00024284,IPI00943326
FIFPPSDEQLKSG		26 kDa protein	IPI00941650
FIFPPSDEQLKSG		26 kDa protein	IPI00942387
FIFPPSDEQLKSG		Ig kappa chain C region	IPI00940069
FIFPPSDEQLKSG		Ig kappa chain C region	IPI00940952
FIFPPSDEQLKSG		IGK@ protein	IPI00784865
FIFPPSDEQLKSG		IGK@ protein	IPI00784985
FIFPPSDEQLKSG		IGK@ protein	IPI00889156
FIFPPSDEQLKSG		Putative uncharacterized protein IGKC	IPI00941203
FIFPPSDEQLKSGTA		26 kDa protein	IPI00941650
FIFPPSDEQLKSGTA		26 kDa protein	IPI00942387
FIFPPSDEQLKSGTA		Ig kappa chain C region	IPI00940069
FIFPPSDEQLKSGTA		Ig kappa chain C region	IPI00940952
FIFPPSDEQLKSGTA		IGK@ protein	IPI00784865
FIFPPSDEQLKSGTA		IGK@ protein	IPI00784985
FIFPPSDEQLKSGTA		IGK@ protein	IPI00889156
FIFPPSDEQLKSGTA		Putative uncharacterized protein IGKC	IPI00941203
FIFPPSDEQLKSGTAS		26 kDa protein	IPI00941650
FIFPPSDEQLKSGTAS		26 kDa protein	IPI00942387
FIFPPSDEQLKSGTAS		Ig kappa chain C region	IPI00940069
FIFPPSDEQLKSGTAS		Ig kappa chain C region	IPI00940952
FIFPPSDEQLKSGTAS		IGK@ protein	IPI00784865
FIFPPSDEQLKSGTAS		IGK@ protein	IPI00784985
FIFPPSDEQLKSGTAS		IGK@ protein	IPI00889156
FIFPPSDEQLKSGTAS		Putative uncharacterized protein IGKC	IPI00941203
FIFPPSDEQLKSGTASV		26 kDa protein	IPI00941650
FIFPPSDEQLKSGTASV		26 kDa protein	IPI00942387
FIFPPSDEQLKSGTASV		Ig kappa chain C region	IPI00940069
FIFPPSDEQLKSGTASV		Ig kappa chain C region	IPI00940952
FIFPPSDEQLKSGTASV		IGK@ protein	IPI00784865
FIFPPSDEQLKSGTASV		IGK@ protein	IPI00784985
FIFPPSDEQLKSGTASV		IGK@ protein	IPI00889156
FIFPPSDEQLKSGTASV		Putative uncharacterized protein IGKC	IPI00941203
FIFPPSDEQLKSGTASVV		26 kDa protein	IPI00941650
FIFPPSDEQLKSGTASVV		26 kDa protein	IPI00942387
FIFPPSDEQLKSGTASVV		Ig kappa chain C region	IPI00940069
FIFPPSDEQLKSGTASVV		Ig kappa chain C region	IPI00940952
FIFPPSDEQLKSGTASVV		IGK@ protein	IPI00784865
FIFPPSDEQLKSGTASVV		IGK@ protein	IPI00784985
FIFPPSDEQLKSGTASVV		IGK@ protein	IPI00889156
FIFPPSDEQLKSGTASVV		Putative uncharacterized protein IGKC	IPI00941203
FIFPPSDEQLKSGTASVVCL		26 kDa protein	IPI00941650
FIFPPSDEQLKSGTASVVCL		26 kDa protein	IPI00942387
FIFPPSDEQLKSGTASVVCL		Ig kappa chain C region	IPI00940069
FIFPPSDEQLKSGTASVVCL		Ig kappa chain C region	IPI00940952
FIFPPSDEQLKSGTASVVCL		IGK@ protein	IPI00784865
FIFPPSDEQLKSGTASVVCL		IGK@ protein	IPI00784985
FIFPPSDEQLKSGTASVVCL		IGK@ protein	IPI00889156
FIFPPSDEQLKSGTASVVCL		Putative uncharacterized protein IGKC	IPI00941203
FIFPPSDEQLKSGTASVVCLL		26 kDa protein	IPI00941650
FIFPPSDEQLKSGTASVVCLL		26 kDa protein	IPI00942387
FIFPPSDEQLKSGTASVVCLL		Ig kappa chain C region	IPI00940069
FIFPPSDEQLKSGTASVVCLL		Ig kappa chain C region	IPI00940952
FIFPPSDEQLKSGTASVVCLL		IGK@ protein	IPI00784865
FIFPPSDEQLKSGTASVVCLL		IGK@ protein	IPI00784985
FIFPPSDEQLKSGTASVVCLL		IGK@ protein	IPI00889156
FIFPPSDEQLKSGTASVVCLL		Putative uncharacterized protein IGKC	IPI00941203
FIFPPSDEQLKSGTASVVCLLNNF		26 kDa protein	IPI00941650
FIFPPSDEQLKSGTASVVCLLNNF		26 kDa protein	IPI00942387
FIFPPSDEQLKSGTASVVCLLNNF		Ig kappa chain C region	IPI00940069
FIFPPSDEQLKSGTASVVCLLNNF		Ig kappa chain C region	IPI00940952
FIFPPSDEQLKSGTASVVCLLNNF		IGK@ protein	IPI00784865
FIFPPSDEQLKSGTASVVCLLNNF		IGK@ protein	IPI00784985
FIFPPSDEQLKSGTASVVCLLNNF		IGK@ protein	IPI00889156
FIFPPSDEQLKSGTASVVCLLNNF		Putative uncharacterized protein IGKC	IPI00941203
FIKVHVGDEDFVHL		Cystatin-B	IPI00021828
FINDATDVNDALGYVTR		Collagen alpha-1(VI) chain	IPI00291136
FIVSEFDYVEKQA		Aminopeptidase N	IPI00221224
FKELDINTDGAVNFQEF		Protein S100-A8	IPI00007047
FKIETTPESRYLAQIGDSV		Isoform 1 of Vascular cell adhesion protein 1	IPI00018136
FKLLPQLTY		Acidic leucine-rich nuclear phosphoprotein 32 family member A	IPI00025849,IPI00449263,IPI00940656
FKLLPQLTY		Isoform 1 of Acidic leucine-rich nuclear phosphoprotein 32 family member B	IPI00007423,IPI00759824
FKVHGTGKKNLHGDGIAL		Vesicular integral-membrane protein VIP36	IPI00009950
FLASPEYVNLPINGNGKQ		Glutathione S-transferase P	IPI00219757
FLCGPEALAETLSKQSI		Cytochrome b-245 heavy chain	IPI00218646
FLDTYPNDETTERVFPY		Vesicular integral-membrane protein VIP36	IPI00009950
FLDTYPNDETTERVFPYI		Vesicular integral-membrane protein VIP36	IPI00009950
FLDTYPNDETTERVFPYIS		Vesicular integral-membrane protein VIP36	IPI00009950
FLEAIPMSIPPEVKFNKPF		Isoform 1 of Alpha-1-antitrypsin	IPI00553177
FLEAIPMSIPPEVKFNKPFV		Isoform 1 of Alpha-1-antitrypsin	IPI00553177
FLEAIPMSIPPEVKFNKPFVF		Isoform 1 of Alpha-1-antitrypsin	IPI00553177
FLGDPVEKAAQLRPI		EF-hand domain-containing protein KIAA0494	IPI00006130,IPI00921945,IPI00922226
FLGLTAPPGSKEAEVQAKQQA		SH3 domain-binding glutamic acid-rich-like protein	IPI00025318
FLGWDDDYWSVDPLDR		Isoform 1 of Gelsolin	IPI00026314,IPI00646773,IPI00647556
FLGWDDDYWSVDPLDRAM		Isoform 1 of Gelsolin	IPI00026314,IPI00646773,IPI00647556
FLGWDDDYWSVDPLDRAMA		Isoform 1 of Gelsolin	IPI00026314,IPI00646773,IPI00647556
FLGWDDDYWSVDPLDRAMAE		Isoform 1 of Gelsolin	IPI00026314,IPI00646773,IPI00647556
FLGWDDDYWSVDPLDRAMAEL		Isoform 1 of Gelsolin	IPI00026314,IPI00646773,IPI00647556
FLKDSITTWEI		Complement C3 (Fragment)	IPI00783987
FLNCYVSGFHPSD		Beta-2-microglobulin	IPI00004656
FLNCYVSGFHPSDI		Beta-2-microglobulin	IPI00004656
FLNCYVSGFHPSDIE		Beta-2-microglobulin	IPI00004656
FLNCYVSGFHPSDIEVD		Beta-2-microglobulin	IPI00004656
FLNCYVSGFHPSDIEVDL		Beta-2-microglobulin	IPI00004656
FLNGNKLARVAAGAFQG		Leucine-rich alpha-2-glycoprotein	IPI00022417
FLNGNKLARVAAGAFQGL		Leucine-rich alpha-2-glycoprotein	IPI00022417
FLNGNKLARVAAGAFQGLRQ		Leucine-rich alpha-2-glycoprotein	IPI00022417
FLNGNKLARVAAGAFQGLRQLDM		Leucine-rich alpha-2-glycoprotein	IPI00022417
FLNNYDAENKLNDV		Myeloblastin	IPI00027409
FLNPDAFSGPQACTR		Isoform 2 of Mesothelin	IPI00025110,IPI00793649,IPI00798210,IPI00952947
FLNPDAFSGPQACTRF		Isoform 2 of Mesothelin	IPI00025110,IPI00793649,IPI00798210,IPI00952947
FLPDEGKLQHLENELTHD		Isoform 1 of Alpha-1-antitrypsin	IPI00553177
FLSEGLKLVDKFLEDVK		Isoform 1 of Alpha-1-antitrypsin	IPI00553177
FLSEGLKLVDKFLEDVKK		Isoform 1 of Alpha-1-antitrypsin	IPI00553177
FLSVPCILGQNGI		Isoform 1 of L-lactate dehydrogenase A chain	IPI00217966,IPI00908791,IPI00910754,IPI00947127
FLSVPCILGQNGISDLV		Isoform 1 of L-lactate dehydrogenase A chain	IPI00217966,IPI00908791,IPI00910754,IPI00947127
FLSVPCILGQNGISDLVKV		Isoform 1 of L-lactate dehydrogenase A chain	IPI00217966,IPI00908791,IPI00910754,IPI00947127
FLTQVKESLSSY		Apolipoprotein C-II	IPI00021856
FLTQVKESLSSYWE		Apolipoprotein C-II	IPI00021856
FLWDSGSSVGEI		Isoform 1 of WD repeat-containing protein 1	IPI00746165,IPI00873622,IPI00939854
FLYPEDGLQFHTTF		Isoform 1 of Nidogen-1	IPI00026944,IPI00384542
FMGKVVNPTQK		Isoform 1 of Alpha-1-antitrypsin	IPI00553177
FMYLSDSRCSGF		Isoform 1 of Uromodulin	IPI00013945,IPI00640271,IPI00902579,IPI00902653
FNEVAPGYFSRDGWQL		Secreted and transmembrane protein 1	IPI00170635
FNEVAPGYFSRDGWQLQV		Secreted and transmembrane protein 1	IPI00170635
FNEVAPGYFSRDGWQLQVQGGVAQ		Secreted and transmembrane protein 1	IPI00170635
FNEVAPGYFSRDGWQLQVQGGVAQL		Secreted and transmembrane protein 1	IPI00170635
FNKITPNLAEFAFSL		Isoform 1 of Alpha-1-antitrypsin	IPI00553177
FNSGKVDIVAINDPFIDL		Glyceraldehyde-3-phosphate dehydrogenase	IPI00219018
FPGAAGRVGPPGP		Collagen alpha-1(I) chain	IPI00297646
FPGAAGRVGPPGPSGNAGPPGPPGP		Collagen alpha-1(I) chain	IPI00297646
FPICIFCCGCCH		Hepcidin	IPI00025992
FPPPPPLPLAAPLPHSV		FH1/FH2 domain-containing protein 1	IPI00001730,IPI00909262
FPPSSEELQANKATLVCLISDFYPGAVT		25 kDa protein	IPI00940807
FPPSSEELQANKATLVCLISDFYPGAVT		25 kDa protein	IPI00941543
FPPSSEELQANKATLVCLISDFYPGAVT		hypothetical protein XP_002348153	IPI00788824
FPPSSEELQANKATLVCLISDFYPGAVT		IGL@ protein	IPI00154742
FPPSSEELQANKATLVCLISDFYPGAVT		IGL@ protein	IPI00744476
FPPSSEELQANKATLVCLISDFYPGAVT		IGL@ protein	IPI00829640
FQALGSLNDLQFF		Zinc-alpha-2-glycoprotein	IPI00166729
FQAPDLRGISEQS		55 kDa protein	IPI00029863,IPI00879231
FQDSAAAKKLIND		cDNA FLJ35730 fis, clone TESTI2003131, highly similar to ALPHA-1-ANTICHYMOTRYPSIN	IPI00550991,IPI00847635
FQGDREWF		Hemopexin	IPI00022488
FQGLDANQDEQVDF		Protein S100-A12	IPI00218131
FQGLDANQDEQVDFQEFI		Protein S100-A12	IPI00218131
FQGLRQLDM		Leucine-rich alpha-2-glycoprotein	IPI00022417
FQGNQFLRFDPV		Hemopexin	IPI00022488
FQLFGSPSGQKDLLF		cDNA FLJ58679, highly similar to Lactotransferrin	IPI00789477
FQPSFLGMESC		Actin, cytoplasmic 1	IPI00021439,IPI00894498
FQQKPGQAPVL		similar to hCG2040019	IPI00936846
FQTVTDYGKDLME		Apolipoprotein A-II	IPI00021854
FQTVTDYGKDLMEKV		Apolipoprotein A-II	IPI00021854
FQVRANSAGATRAVEVLPKAGALNSNDA		Isoform 1 of Gelsolin	IPI00026314,IPI00646773,IPI00647556
FQYDTWKQS		Isoform 1 of Insulin-like growth factor II	IPI00001611,IPI00215977,IPI00940065
FQYDTWKQSTQ		Isoform 1 of Insulin-like growth factor II	IPI00001611,IPI00215977,IPI00940065
FRALTEGDTQLNWN		Isoform 1 of Twisted gastrulation protein homolog 1	IPI00410487,IPI00830092
FRKDMASNYKELGFQG		Myoglobin	IPI00217493
FRLPAFVGQWT		Isoform 2 of Collagen alpha-1(XVIII) chain	IPI00022822,IPI00783931
FRVGSEAEGY		Isoform 1 of Fibrinogen alpha chain	IPI00021885
FRVVAQGVGIPEDS		Protein AMBP	IPI00022426
FRVVAQGVGIPEDSI		Protein AMBP	IPI00022426
FRVVAQGVGIPEDSIFTM		Protein AMBP	IPI00022426
FRYQLGSGEARLV		Basement membrane-specific heparan sulfate proteoglycan core protein	IPI00024284,IPI00943326
FSDGNSQGATPAAIEKAVQEAQRAGIEI		Collagen alpha-1(VI) chain	IPI00291136
FSGLQGPPGPPGSPGEQGP		Collagen alpha-1(I) chain	IPI00297646
FSGLQGPPGPPGSPGEQGPSG		Collagen alpha-1(I) chain	IPI00297646
FSHAVSSNGNAVED		Cadherin-1	IPI00025861,IPI00744889
FSHAVSSNGNAVEDPME		Cadherin-1	IPI00025861,IPI00744889
FSHAVSSNGNAVEDPMEIL		Cadherin-1	IPI00025861,IPI00744889
FSKDWSFY		Beta-2-microglobulin	IPI00004656
FSNGADLSGVTEEAPLK		Isoform 1 of Alpha-1-antitrypsin	IPI00553177
FSNGADLSGVTEEAPLKL		Isoform 1 of Alpha-1-antitrypsin	IPI00553177
FSNGADLSGVTEEAPLKLSKA		Isoform 1 of Alpha-1-antitrypsin	IPI00553177
FSNGADLSGVTEEAPLKLSKAV		Isoform 1 of Alpha-1-antitrypsin	IPI00553177
FSRDGWQLQVQGGVA		Secreted and transmembrane protein 1	IPI00170635
FSRDGWQLQVQGGVAQ		Secreted and transmembrane protein 1	IPI00170635
FSRDPNGLPPEAQKI		Retinol-binding protein 4	IPI00022420,IPI00480192,IPI00844536
FSSSQELGAALAQLVAQRAACCLAGARA		6-phosphogluconolactonase	IPI00029997
FSVDETGQM		Retinol-binding protein 4	IPI00022420,IPI00480192,IPI00844536
FSVMPGLKM		Isoform 2 of Inter-alpha-trypsin inhibitor heavy chain H4	IPI00218192,IPI00896413,IPI00896419,IPI00922043,IPI00944960
FSVMPGLKMTM		Isoform 2 of Inter-alpha-trypsin inhibitor heavy chain H4	IPI00218192,IPI00896413,IPI00896419,IPI00922043,IPI00944960
FSVMPGLKMTMDKTGL		Isoform 2 of Inter-alpha-trypsin inhibitor heavy chain H4	IPI00218192,IPI00896413,IPI00896419,IPI00922043,IPI00944960
FSVMPGLKMTMDKTGLL		Isoform 2 of Inter-alpha-trypsin inhibitor heavy chain H4	IPI00218192,IPI00896413,IPI00896419,IPI00922043,IPI00944960
FSVMPGLKMTMDKTGLLL		Isoform 2 of Inter-alpha-trypsin inhibitor heavy chain H4	IPI00218192,IPI00896413,IPI00896419,IPI00922043,IPI00944960
FSYSGAFKCL		cDNA FLJ58679, highly similar to Lactotransferrin	IPI00789477
FSYSGAFKCLRDGAGDVAFI		cDNA FLJ58679, highly similar to Lactotransferrin	IPI00789477
FTEDTIVFLPQTDKCMTEQ		Prostaglandin D2 synthase 21kDa	IPI00514285
FTEDTIVFLPQTDKCMTEQ		Prostaglandin-H2 D-isomerase	IPI00013179
FTMADRGECVPGEQEPEPI		Protein AMBP	IPI00022426
FTPTEKDEYACRVNHV		Beta-2-microglobulin	IPI00004656
FTSKADLSGITGARN		cDNA FLJ35730 fis, clone TESTI2003131, highly similar to ALPHA-1-ANTICHYMOTRYPSIN	IPI00550991,IPI00847635
FTSKADLSGITGARNL		cDNA FLJ35730 fis, clone TESTI2003131, highly similar to ALPHA-1-ANTICHYMOTRYPSIN	IPI00550991,IPI00847635
FTTKGVTSVSQIFHSPDL		Plasma protease C1 inhibitor	IPI00291866,IPI00879931
FVEAVEQNTLQEFL		Putative uncharacterized protein	IPI00010402,IPI00746352,IPI00955848
FVEAVEQNTLQEFLK		Putative uncharacterized protein	IPI00010402,IPI00746352,IPI00955848
FVEAVEQNTLQEFLKLA		Putative uncharacterized protein	IPI00010402,IPI00746352,IPI00955848
FVELGTQPAT		Apolipoprotein A-II	IPI00021854
FVELGTQPATQ		Apolipoprotein A-II	IPI00021854
FVEQLAHKFISPQLRMS		Isoform 1 of Anthrax toxin receptor 1	IPI00030431
FVFPGSSRPPM		Isoform 2 of CMRF35-like molecule 9	IPI00217385,IPI00741892,IPI00952724
FVIPDISEPGTWKI		Complement C4-B	IPI00654875
FVIPDISEPGTWKI		Complement component C4B (Childo blood group) 2	IPI00892604
FVIPDISEPGTWKI		Putative uncharacterized protein C4A	IPI00643525
FVKEQLSLLDRFTEDAKRL		cDNA FLJ35730 fis, clone TESTI2003131, highly similar to ALPHA-1-ANTICHYMOTRYPSIN	IPI00550991,IPI00847635
FVLKTPSAAY		Isoform 1 of Gelsolin	IPI00026314,IPI00646773,IPI00647556
FVLKTPSAAYLWVGTGASEAEKTGAQEL		Isoform 1 of Gelsolin	IPI00026314,IPI00646773,IPI00647556
FVNDIFERI		Histone H2B type 1-C/E/F/G/I	IPI00020101
FVNDIFERI		Histone H2B type 1-K	IPI00419833
FVNDIFERI		Histone H2B type 1-L	IPI00018534
FVNDIFERIAGEASRL		Histone H2B type 1-K	IPI00419833
FVNDIFERIAGEASRLA		Histone H2B type 1-C/E/F/G/I	IPI00020101
FVNDIFERIAGEASRLA		Histone H2B type 1-K	IPI00419833
FVNITPAEVGVLVGKDRSSF		Profilin-1	IPI00216691
FVNWIDSIIQR		Neutrophil elastase	IPI00027769
FVVPDLELPSWLTTGNY		Ganglioside GM2 activator	IPI00018236
FVWVGKDSQEEEKTEAL		Isoform 1 of Gelsolin	IPI00026314,IPI00646773,IPI00647556
FVYLQEGKVI		Phosphatidylethanolamine-binding protein 4	IPI00163563
FWTYPGSLTHPP		Carbonic anhydrase 1	IPI00215983
FYNELRVAPEEHPV		Actin, cytoplasmic 1	IPI00021439,IPI00894498
FYPSDGVATEKAV		cDNA FLJ54957, highly similar to Transketolase	IPI00643920,IPI00942979
GAALDILCPSGPIKSLYPLTFI		Isoform 1 of Beta-galactosidase	IPI00441344,IPI00441550,IPI00796919,IPI00927191
GAAQVPAQLLVGALRV		Monocyte differentiation antigen CD14	IPI00029260
GAAQVPAQLLVGALRVLA		Monocyte differentiation antigen CD14	IPI00029260
GAAQVPAQLLVGALRVLAY		Monocyte differentiation antigen CD14	IPI00029260
GAAQVPAQLLVGALRVLAYS		Monocyte differentiation antigen CD14	IPI00029260
GADGVPGKD		Isoform 1 of Collagen alpha-1(III) chain	IPI00021033
GAFQGLRQLDMLDLSNNSLASVPEGLWA		Leucine-rich alpha-2-glycoprotein	IPI00022417
GAGVTLHEALAAAELLK		cDNA FLJ54957, highly similar to Transketolase	IPI00643920,IPI00942979
GALQEASEAYLV		Histone H3.3	IPI00219038
GAPGAPGGKGDAGAPGERGPPG		Isoform 1 of Collagen alpha-1(III) chain	IPI00021033
GAPGLPGPRGIPGPVGAAGATGARG		Collagen alpha-2(I) chain	IPI00304962
GAPGQNGEPGGKGERGAPGEKGEGGPPG		Isoform 1 of Collagen alpha-1(III) chain	IPI00021033
GARGSAGPPGATGFPGAAGRVGPPGP		Collagen alpha-1(I) chain	IPI00297646
GATLINEQWLLTTAKNL		haptoglobin isoform 2 preproprotein	IPI00478493,IPI00641737,IPI00942787
GCLAQDFLPDSI		66 kDa protein	IPI00941961
GCLAQDFLPDSITF		66 kDa protein	IPI00941961
GCLVKDYFPEPV		IGH@ protein	IPI00785084
GCLVKDYFPEPV		Putative uncharacterized protein DKFZp686G11190	IPI00784842
GCLVKDYFPEPV		Putative uncharacterized protein DKFZp686I04196 (Fragment)	IPI00399007
GCLVKDYFPEPV		Putative uncharacterized protein DKFZp686O01196	IPI00423463
GCLVKDYFPEPV		Putative uncharacterized protein DKFZp686P15220	IPI00645363
GDAGSAFAVHDLEEDTWY		haptoglobin isoform 2 preproprotein	IPI00478493,IPI00641737,IPI00942787
GDAGSAFAVHDLEEDTWYA		haptoglobin isoform 2 preproprotein	IPI00478493,IPI00641737,IPI00942787
GDAGSAFAVHDLEEDTWYAT		haptoglobin isoform 2 preproprotein	IPI00478493,IPI00641737,IPI00942787
GDAGSAFAVHDLEEDTWYATGILSFDKSCAV		haptoglobin isoform 2 preproprotein	IPI00478493,IPI00641737,IPI00942787
GDGVTHTVPIYEGYALPHAI		Actin, cytoplasmic 1	IPI00021439,IPI00894498
GDIGNVNMWDFVLSPDEINTI		Isoform 1 of C-reactive protein	IPI00022389
GDMPTLTDNTHGRYV		Isoform 1 of Bifunctional heparan sulfate N-deacetylase/N-sulfotransferase 2	IPI00005600,IPI00737119
GDRFTDEEVDELY		Myosin regulatory light chain 12B	IPI00033494,IPI00220573,IPI00604523,IPI00921274
GEAGAQGPPGP		Collagen alpha-1(I) chain	IPI00297646
GEAGAQGPPGPAGPAG		Collagen alpha-1(I) chain	IPI00297646
GEAGKPGEQGVPGDLGAPGP		Collagen alpha-1(I) chain	IPI00297646
GEAGSAGPPGPPG		Collagen alpha-2(I) chain	IPI00304962
GEFYEALDCLCIPRSDV		Alpha-1-acid glycoprotein 2	IPI00020091
GEFYEALDCLRIPKSDV		Alpha-1-acid glycoprotein 1	IPI00022429
GEFYEALDCLRIPKSDVVY		Alpha-1-acid glycoprotein 1	IPI00022429
GEKGPSGEAGTAGPPGTPGP		Collagen alpha-2(I) chain	IPI00304962
GEKLNGTDPEDVIRNAFA		Myosin regulatory light chain 12B	IPI00033494,IPI00220573,IPI00604523,IPI00921274
GEMADCCAKQEPERNECF		Isoform 1 of Serum albumin	IPI00745872
GEPGEPGASGPMGPRGPPGPPG		Collagen alpha-1(I) chain	IPI00297646
GESGREGAPGAEGSPGRD		Collagen alpha-1(I) chain	IPI00297646
GFAGDDAPRAVFPSIV		Actin, cytoplasmic 1	IPI00021439,IPI00894498
GFAGDDAPRAVFPSIV		Actin, gamma-enteric smooth muscle	IPI00025416
GFFKDVESDSAKQFLQAA		Protein disulfide-isomerase	IPI00010796
GFPGAAGRVGPPGP		Collagen alpha-1(I) chain	IPI00297646
GFPGAAGRVGPPGPSGNAGPPGPPGP		Collagen alpha-1(I) chain	IPI00297646
GFPGSAGRVGPPGP		Collagen alpha-2(V) chain	IPI00739099
GFSRVPPRIDSGLYLGSGYFT		cDNA FLJ58679, highly similar to Lactotransferrin	IPI00789477
GFTEDTIVFLPQTDKCMTEQ		Prostaglandin-H2 D-isomerase	IPI00013179
GGDAGDAFDGFDFGDDPSDKFFT		Isoform Gamma-B of Fibrinogen gamma chain	IPI00021891,IPI00219713,IPI00877703,IPI00877792
GGDAGDAFDGFDFGDDPSDKFFTSHNGMQF		Isoform Gamma-B of Fibrinogen gamma chain	IPI00021891,IPI00219713,IPI00877703,IPI00877792
GGFYGGCNEALM		Dipeptidyl peptidase 1	IPI00022810
GGFYGGCNEALMK		Dipeptidyl peptidase 1	IPI00022810
GGGEEASGSGGGYGGGSGKSSHS		Keratin, type I cytoskeletal 9	IPI00019359
GGGWWYNNCQAA		Isoform 1 of Fibrinogen alpha chain	IPI00021885
GGIGTVPVGRVETGVLKPGM		Elongation factor 1-alpha	IPI00025447,IPI00396485,IPI00472724,IPI00940393
GGIGTVPVGRVETGVLKPGMVV		Elongation factor 1-alpha	IPI00025447,IPI00396485,IPI00472724,IPI00940393
GGKFPLYNLGFGNNLNY		Isoform 1 of Inter-alpha-trypsin inhibitor heavy chain H3	IPI00028413,IPI00873416,IPI00876950,IPI00909807,IPI00953573
GGQEHFAHLLILRDT		Alpha-1-acid glycoprotein 1	IPI00022429
GGTAALGCLVKDYFPEPV		IGH@ protein	IPI00785084
GGTAALGCLVKDYFPEPV		Putative uncharacterized protein DKFZp686G11190	IPI00784842
GGTAALGCLVKDYFPEPV		Putative uncharacterized protein DKFZp686O01196	IPI00423463
GGTAALGCLVKDYFPEPV		Putative uncharacterized protein DKFZp686P15220	IPI00645363
GGTLGQFYQEV		Isoform 2 of Inter-alpha-trypsin inhibitor heavy chain H4	IPI00218192,IPI00896413,IPI00896419,IPI00922043,IPI00944960
GGTSFQEPFLITNEIV		cDNA FLJ56402, highly similar to Tripeptidyl-peptidase 1	IPI00298237,IPI00909516,IPI00939667
GGVKVERQVFGEATKQPGIT		Cathepsin D	IPI00011229
GHPAPAP		similar to HSPC088	IPI00937558
GHVLAKELEAF		Isoform 1 of Insulin-like growth factor II	IPI00001611,IPI00215977,IPI00940065
GHVLAKELEAFR		Isoform 1 of Insulin-like growth factor II	IPI00001611,IPI00215977,IPI00940065
GHVLASSKEKAS		Conserved hypothetical protein	IPI00921267-R
GICFGDSGGPLICDGIIQGI		Myeloblastin	IPI00027409
GIDLGTTYSCV		Heat shock 70 kDa protein 1A/1B	IPI00304925,IPI00845339
GIEEAFTSKADLSGITGARN		cDNA FLJ35730 fis, clone TESTI2003131, highly similar to ALPHA-1-ANTICHYMOTRYPSIN	IPI00550991,IPI00847635
GIEEAFTSKADLSGITGARNL		cDNA FLJ35730 fis, clone TESTI2003131, highly similar to ALPHA-1-ANTICHYMOTRYPSIN	IPI00550991,IPI00847635
GIHETTFNSIMKCDV		Actin, cytoplasmic 1	IPI00021439,IPI00894498
GIICTIGPASRSVETL		Isoform M2 of Pyruvate kinase isozymes M1/M2	IPI00479186
GILSFDKSCAV		haptoglobin isoform 2 preproprotein	IPI00478493,IPI00641737,IPI00942787
GILSFDKSCAVA		haptoglobin isoform 2 preproprotein	IPI00478493,IPI00641737,IPI00942787
GILSFDKSCAVAEY		haptoglobin isoform 2 preproprotein	IPI00478493,IPI00641737,IPI00942787
GILSFDKSCAVAEYGVYV		haptoglobin isoform 2 preproprotein	IPI00478493,IPI00641737,IPI00942787
GIMNSFVNDIFERI		Histone H2B type 1-C/E/F/G/I	IPI00020101
GIMNSFVNDIFERI		Histone H2B type 1-K	IPI00419833
GIMNSFVNDIFERI		Histone H2B type 1-L	IPI00018534
GIPDRFSGSGSGTDFT		Ig kappa chain V-III region HAH	IPI00030205
GIPDRFSGSGSGTDFT		IGK@ protein	IPI00784865
GIPDRFSGSGSGTDFT		IGK@ protein	IPI00784985
GIPDRFSGSGSGTDFT		IGK@ protein	IPI00889156
GIPDRFSGSGSGTDFT		similar to hCG1686089	IPI00854644
GIPDRFSGSGSGTDFTLTI		Ig kappa chain V-III region HAH	IPI00030205
GIPDRFSGSGSGTDFTLTI		IGK@ protein	IPI00784985
GIPDRFSGSGSGTDFTLTI		IGK@ protein	IPI00889156
GIPEDSIFTM		Protein AMBP	IPI00022426
GIPEDSIFTMADRGECVPGEQEPEPI		Protein AMBP	IPI00022426
GIPEDSIFTMADRGECVPGEQEPEPIL		Protein AMBP	IPI00022426
GIPEDSIFTMADRGECVPGEQEPEPILIPR		Protein AMBP	IPI00022426
GIPEDSIFTMADRGECVPGEQEPEPILIPRV		Protein AMBP	IPI00022426
GISFMGNYMDRVPTPQ		Peptidoglycan recognition protein 1	IPI00021085
GISNFAQEALGDVV		Glycine cleavage system H protein, mitochondrial	IPI00011604,IPI00738964
GISNFAQEALGDVVY		Glycine cleavage system H protein, mitochondrial	IPI00011604,IPI00738964
GISNFAQEALGDVVYC		Glycine cleavage system H protein, mitochondrial	IPI00011604,IPI00738964
GISPLALIKGMTRPLSTLI		Apolipoprotein B-100	IPI00022229
GIVMDSGDGVTHTVPIYEGYALPHAI		Actin, cytoplasmic 1	IPI00021439,IPI00894498
GKPLEDQLPLGEYGLKPL		Interferon-induced 17 kDa protein	IPI00375631
GKPQGPPPQGGNQPQGPPPPPGKPQ		Basic salivary proline-rich protein 2	IPI00552432
GKSNFLNCYV		Beta-2-microglobulin	IPI00004656
GKSNFLNCYVSGFHPSD		Beta-2-microglobulin	IPI00004656
GKSNFLNCYVSGFHPSDIEVD		Beta-2-microglobulin	IPI00004656
GKVEADIPGHGQEVL		Myoglobin	IPI00217493
GKVIPELNGKLTGM		Glyceraldehyde-3-phosphate dehydrogenase	IPI00219018
GKVIPELNGKLTGMAF		Glyceraldehyde-3-phosphate dehydrogenase	IPI00219018
GKVIPELNGKLTGMAFRVPT		Glyceraldehyde-3-phosphate dehydrogenase	IPI00219018
GLAGTAGEPGRDGNPGSD		Isoform 1 of Collagen alpha-1(III) chain	IPI00021033
GLAGTAGEPGRDGNPGSDGLPGRD		Isoform 1 of Collagen alpha-1(III) chain	IPI00021033
GLAVMGQNLILNMNDHGFVV		6-phosphogluconate dehydrogenase, decarboxylating	IPI00219525
GLFEDTNLC		Histone H3.1	IPI00465070
GLFEDTNLC		Histone H3.2	IPI00171611
GLFEDTNLC		Histone H3.3	IPI00219038
GLFEDTNLCAI		Histone H3.2	IPI00171611
GLFEDTNLCAI		Histone H3.3	IPI00219038
GLGDALSEGVGKAIGKEAGGAAG		Isoform 1 of Dermokine	IPI00454602,IPI00890761
GLGDALSEGVGKAIGKEAGGAAGSKVSEALGQGT		Isoform 1 of Dermokine	IPI00454602,IPI00890761
GLGDALSEGVGKAIGKEAGGAAGSKVSEALGQGTREA		Isoform 1 of Dermokine	IPI00454602,IPI00890761
GLINEALDEGDAQKTLQALQIPAAKLEGV		Ras GTPase-activating-like protein IQGAP1	IPI00009342
GLKLVDKFLEDVKKL		Isoform 1 of Alpha-1-antitrypsin	IPI00553177
GLLFWDGRGEGLRL		Isoform 2 of Inter-alpha-trypsin inhibitor heavy chain H4	IPI00218192,IPI00896413,IPI00896419,IPI00922043,IPI00944960
GLLQLLGDPPPQQV		Isoform 2 of Collagen alpha-1(XVIII) chain	IPI00022822,IPI00783931
GLMGYRLSPQTLTTI		Grancalcin	IPI00004524,IPI00925439,IPI00925681
GLNIYEQNDRLTPKIGFPWSEI		Moesin	IPI00219365,IPI00872814
GLNNLAKLGLSF		Isoform A of Decorin	IPI00012119,IPI00219400,IPI00219401
GLNNLAKLGLSFNSI		Isoform A of Decorin	IPI00012119,IPI00219400,IPI00219401
GLPDFNAGAMENWGLV		Aminopeptidase N	IPI00221224
GLPPGLFQASATLDTL		Leucine-rich alpha-2-glycoprotein	IPI00022417
GLPPGLFQASATLDTLV		Leucine-rich alpha-2-glycoprotein	IPI00022417
GLPPGLFQASATLDTLVL		Leucine-rich alpha-2-glycoprotein	IPI00022417
GLQDGHLVFRYQLGSGEARLV		Basement membrane-specific heparan sulfate proteoglycan core protein	IPI00024284,IPI00943326
GLQLLELPPEESLPLGPLLGDTAVI		N(G),N(G)-dimethylarginine dimethylaminohydrolase 2	IPI00000760
GLSETEPGSFLYYAPFDGI		Pepsin A	IPI00019641,IPI00181304,IPI00736755
GLSETEPGSFLYYAPFDGILGL		Pepsin A	IPI00019641,IPI00181304,IPI00736755
GLSETEPGSFLYYAPFDGILGLAYPS		Pepsin A	IPI00019641,IPI00181304,IPI00736755
GLSKHVEDVPAFQALGSLNDLQF		Zinc-alpha-2-glycoprotein	IPI00166729
GLSKHVEDVPAFQALGSLNDLQFF		Zinc-alpha-2-glycoprotein	IPI00166729
GLSSDFWGEKPNLSYI		Complement C3 (Fragment)	IPI00783987
GLTDFKPGYWIGV		Tubulin-folding cofactor B	IPI00293126
GLYLGSGYFT		cDNA FLJ58679, highly similar to Lactotransferrin	IPI00789477
GMAYPRISVNNVL		Cathepsin D	IPI00011229
GMAYPRISVNNVLPVFDNL		Cathepsin D	IPI00011229
GMPGPPGPPGPPG		Isoform 2 of Collagen alpha-1(XVIII) chain	IPI00022822,IPI00783931
GMPGSPGGPGSDGKPGPPG		Isoform 1 of Collagen alpha-1(III) chain	IPI00021033
GNDDHWIVDTDYDTY		Retinol-binding protein 4	IPI00022420,IPI00480192,IPI00844536
GNDGARGSD		Isoform 1 of Collagen alpha-1(III) chain	IPI00021033
GNVGAPGAKGARGSAGPPGATGFPGAAGRVGPPGP		Collagen alpha-1(I) chain	IPI00297646
GNYDAAQRGPGGVW		Serum amyloid A-4 protein	IPI00019399
GPAGHFASVYNPLAWTVTT		Isoform 1 of Epididymis-specific alpha-mannosidase	IPI00328488,IPI00604401
GPALPKAYGTGFVGCL		Agrin	IPI00374563,IPI00514026
GPDGKTGPPGP		Collagen alpha-1(I) chain	IPI00297646
GPGSDGKPGPPG		Isoform 1 of Collagen alpha-1(III) chain	IPI00021033
GPIPEVLKNYMDAQYY		Cathepsin D	IPI00011229
GPPGEAGKPGEQG		Collagen alpha-1(I) chain	IPI00297646
GPPGEAGKPGEQGVPGD		Collagen alpha-1(I) chain	IPI00297646
GPPGPPGPPGPP		Collagen alpha-1(I) chain	IPI00297646
GPPGPPGPPGPP		Collagen alpha-1(XV) chain	IPI00295414
GPPGPPGPPGPP		Collagen alpha-2(I) chain	IPI00304962
GPPGPPGPPGPP		Isoform 1 of EMI domain-containing protein 1	IPI00419286,IPI00423683,IPI00473000,IPI00643817,IPI00877950,IPI00878102,IPI00878348
GPPGPPGPPGPP		Isoform 2 of Collagen alpha-1(XVIII) chain	IPI00022822,IPI00783931
GPPGPPGPPGPPGPPSAG		Collagen alpha-1(I) chain	IPI00297646
GPPGPPGPPGPPGPPSAGF		Collagen alpha-1(I) chain	IPI00297646
GPPGPPGPPGPPGPPSAGFDF		Collagen alpha-1(I) chain	IPI00297646
GPPGPPGPPGPPGPPSAGFDFS		Collagen alpha-1(I) chain	IPI00297646
GPPGPPGPPGPPGVSGGGYDFG		Collagen alpha-2(I) chain	IPI00304962
GPPGPPGPPGPPSAGFD		Collagen alpha-1(I) chain	IPI00297646
GPPGPPGPPGPPSAGFDF		Collagen alpha-1(I) chain	IPI00297646
GPPGPPGPPGPPSAGFDFS		Collagen alpha-1(I) chain	IPI00297646
GPPGPPGPPGVSGGGYDFG		Collagen alpha-2(I) chain	IPI00304962
GPPGPPGPPSAGFDF		Collagen alpha-1(I) chain	IPI00297646
GPPGSNGNPGPPGPSGSPGKD		Isoform 1 of Collagen alpha-1(III) chain	IPI00021033
GPTGPPGPPGPPGPPGLGGNFA		Collagen alpha-2(I) chain	IPI00304962
GPTGTGESKCPLM		Transthyretin	IPI00022432,IPI00855916
GPTGTGESKCPLMVKVLDAVRGSPAIN		Transthyretin	IPI00022432,IPI00855916
GPTGTGESKCPLMVKVLDAVRGSPAINVA		Transthyretin	IPI00022432,IPI00855916
GPTGTGESKCPLMVKVLDAVRGSPAINVAVH		Transthyretin	IPI00022432,IPI00855916
GPVSTKPGSCPIILIRCA		Elafin	IPI00021434
GQAPPGAYPGQAPPGAYPGAPGAYPGAPAPGVYPGPPSGP		Galectin-3	IPI00465431
GQPKAAPSVTLFPPSSEELQANKATL		hypothetical protein XP_002348153	IPI00788824
GQPKAAPSVTLFPPSSEELQANKATL		IGL@ protein	IPI00154742
GQPKAAPSVTLFPPSSEELQANKATL		IGL@ protein	IPI00744476
GQPKAAPSVTLFPPSSEELQANKATL		Lambda-chain	IPI00827875
GQPKAAPSVTLFPPSSEELQANKATLV		hypothetical protein XP_002348153	IPI00788824
GQPKAAPSVTLFPPSSEELQANKATLV		IGL@ protein	IPI00154742
GQPKAAPSVTLFPPSSEELQANKATLV		Lambda-chain	IPI00827875
GQPKAAPSVTLFPPSSEELQANKATLVCL		hypothetical protein XP_002348153	IPI00788824
GQPKAAPSVTLFPPSSEELQANKATLVCL		IGL@ protein	IPI00154742
GQPKAAPSVTLFPPSSEELQANKATLVCL		IGL@ protein	IPI00744476
GQPKAAPSVTLFPPSSEELQANKATLVCL		Lambda-chain	IPI00827875
GQPKAAPSVTLFPPSSEELQANKATLVCLI		hypothetical protein XP_002348153	IPI00788824
GQPKAAPSVTLFPPSSEELQANKATLVCLI		IGL@ protein	IPI00154742
GQPKAAPSVTLFPPSSEELQANKATLVCLI		Lambda-chain	IPI00827875
GQPKAAPSVTLFPPSSEELQANKATLVCLISDF		hypothetical protein XP_002348153	IPI00788824
GQPKAAPSVTLFPPSSEELQANKATLVCLISDF		IGL@ protein	IPI00154742
GQPKAAPSVTLFPPSSEELQANKATLVCLISDF		IGL@ protein	IPI00744476
GQQGSGSGQSPSR		Hornerin	IPI00398625
GQQQPPREPPAAPGAWRQQIQ		Protein-lysine 6-oxidase	IPI00002802
GRFVIEEVPGELMQEDLATDDVML		Isoform 1 of Gelsolin	IPI00026314,IPI00646773,IPI00647556
GRLKGPLLNKF		Complement C3 (Fragment)	IPI00783987
GSAGPPGATGFPGAAGRVGPPGP		Collagen alpha-1(I) chain	IPI00297646
GSCDMVD		Isoform 2 of Uncharacterized protein C3orf67	IPI00394813-R
GSFAGLPGLQLLDLSQNQIA		Vasorin	IPI00395488
GSFPWQAKM		haptoglobin isoform 2 preproprotein	IPI00478493,IPI00641737,IPI00942787
GSGGGSYGSGGGGGGGRGSY		Keratin, type II cytoskeletal 1	IPI00220327
GSGGGSYGSGGGGGGHGSY		Keratin, type II cytoskeletal 1	IPI00220327
GSKGPGEDFRMATL		Prostaglandin D2 synthase 21kDa	IPI00514285
GSKGPGEDFRMATL		Prostaglandin-H2 D-isomerase	IPI00013179
GSKIYVDDGLI		Isoform M2 of Pyruvate kinase isozymes M1/M2	IPI00479186
GSLGSYSYRSPHWGSTY		Prostaglandin-H2 D-isomerase	IPI00013179
GSNRASGVPDRFSGSGSGTDFT		Putative uncharacterized protein IGKC	IPI00941203
GSPGSPGPDGKTGPPGP		Collagen alpha-1(I) chain	IPI00297646
GSPGSPGPDGKTGPPGPAG		Collagen alpha-1(I) chain	IPI00297646
GSTCPWLKKIMDRMTV		Protein AMBP	IPI00022426
GSTGNRNPGSSGTGGTATWKPGSSGP		Isoform 1 of Fibrinogen alpha chain	IPI00021885
GSVIDQSRVLNLGP		Isoform 1 of Uromodulin	IPI00013945,IPI00640271,IPI00902579,IPI00902653
GSWDSFLKIWN		Guanine nucleotide-binding protein G(I)/G(S)/G(T) subunit beta-2	IPI00003348,IPI00026268,IPI00029143,IPI00386304,IPI00642117,IPI00924758,IPI00925530
GSWNSGSSGPGSTGNRNPGSSGTGGTATWKPGSSGP		Isoform 1 of Fibrinogen alpha chain	IPI00021885
GSYLDDEKNWGLS		Alpha-1-acid glycoprotein 2	IPI00020091
GSYLDDEKNWGLSFY		Alpha-1-acid glycoprotein 2	IPI00020091
GSYLDDEKNWGLSFYA		Alpha-1-acid glycoprotein 2	IPI00020091
GTAALGCLVKDYFPEPV		IGH@ protein	IPI00785084
GTAALGCLVKDYFPEPV		Putative uncharacterized protein DKFZp686G11190	IPI00784842
GTAALGCLVKDYFPEPV		Putative uncharacterized protein DKFZp686O01196	IPI00423463
GTAALGCLVKDYFPEPV		Putative uncharacterized protein DKFZp686P15220	IPI00645363
GTAGEPGRDGNPGSD		Isoform 1 of Collagen alpha-1(III) chain	IPI00021033
GTAGEPGRDGNPGSDGLPGRD		Isoform 1 of Collagen alpha-1(III) chain	IPI00021033
GTCQDAAIVGYKDSPS		Profilin-1	IPI00216691
GTCQDAAIVGYKDSPSV		Profilin-1	IPI00216691
GTCQDAAIVGYKDSPSVW		Profilin-1	IPI00216691
GTGASEAEKTGAQELLRV		Isoform 1 of Gelsolin	IPI00026314,IPI00646773,IPI00647556
GTTEFWLGNEKI		Isoform Gamma-B of Fibrinogen gamma chain	IPI00021891,IPI00219713,IPI00877703,IPI00877792
GTYDLKSVLGQLGITK		Isoform 1 of Alpha-1-antitrypsin	IPI00553177
GTYDLKSVLGQLGITKV		Isoform 1 of Alpha-1-antitrypsin	IPI00553177
GTYDLKSVLGQLGITKVF		Isoform 1 of Alpha-1-antitrypsin	IPI00553177
GVFGGGTKL		Lambda-chain	IPI00827875
GVFTAPGLHLKQPFVQGLALYTPV		Angiotensinogen	IPI00032220
GVGAGGFPGFGVGVGGIPGVAGVPGVGGVPGVGGVPGVGISPEA		elastin isoform c precursor	IPI00177942,IPI00829923,IPI00902812,IPI00926323,IPI00926794,IPI00926971
GVGAGGFPGFGVGVGGIPGVAGVPSVGGVPGVGGVPGVGISPEA		Isoform 10 of Elastin	IPI00163202,IPI00472548,IPI00514196,IPI00514508,IPI00925620
GVGDMGRAYWD		Serum amyloid A-4 protein	IPI00019399
GVGIPEDSIFTMADRGECVPGEQEPEPILIPR		Protein AMBP	IPI00022426
GVGQVGMACAI		L-lactate dehydrogenase B chain	IPI00219217
GVGVGGIPTYGVGAGGFPGFGVGV		elastin isoform c precursor	IPI00177942,IPI00829923,IPI00902812,IPI00926323,IPI00926794,IPI00926971
GVNKLALPPGSVISYPLENAVPFSLDSVANSIHSL		Renin receptor	IPI00168884,IPI00642797
GVPDRFSGSGSGTDFT		Ig kappa chain V-IV region Len	IPI00387120
GVPDRFSGSGSGTDFT		Putative uncharacterized protein	IPI00550731
GVPDRFSGSGSGTDFT		Putative uncharacterized protein ENSP00000419353	IPI00829947
GVPDRFSGSGSGTDFT		Putative uncharacterized protein IGKC	IPI00941203
GVPSRFSGSGSGTDFT		Ig kappa chain C region	IPI00940952
GVQLQDVPRGQVV		Complement C4-B	IPI00654875
GVQLQDVPRGQVV		Complement component C4B (Childo blood group) 2	IPI00892604
GVQLQDVPRGQVV		Putative uncharacterized protein C4A	IPI00643525
GVQPILNEHTFC		haptoglobin isoform 2 preproprotein	IPI00478493,IPI00641737,IPI00942787
GVQPILNEHTFCAGMSKY		haptoglobin isoform 2 preproprotein	IPI00478493,IPI00641737,IPI00942787
GVTSVSQIFHSPDL		Plasma protease C1 inhibitor	IPI00291866,IPI00879931
GWNIPMGLLYNKI		Serotransferrin	IPI00022463
GWVTDGFSSLKD		Apolipoprotein C-III	IPI00021857,IPI00657670
GWVTDGFSSLKDY		Apolipoprotein C-III	IPI00021857,IPI00657670
GWVTDGFSSLKDYWSTV		Apolipoprotein C-III	IPI00021857,IPI00657670
GYEGPAQQNFEWF		Isoform 1 of Immunoglobulin superfamily member 8	IPI00056478,IPI00186736
GYKDSPSVWAAVPGKT		Profilin-1	IPI00216691
GYKDSPSVWAAVPGKTFV		Profilin-1	IPI00216691
GYVSGWGRNA		haptoglobin isoform 2 preproprotein	IPI00478493,IPI00641737,IPI00942787
GYVSGWGRNANF		haptoglobin isoform 2 preproprotein	IPI00478493,IPI00641737,IPI00942787
GYVSGWGRNANFKF		haptoglobin isoform 2 preproprotein	IPI00478493,IPI00641737,IPI00942787
GYYFGASAGTGDLSDNHDII		Vesicular integral-membrane protein VIP36	IPI00009950
HAFDQQLDLELRPDSSFLAPGFTLQNV		A disintegrin and metalloproteinase with thrombospondin motifs 1	IPI00005908
HCIAEVENDEMPADLPSLAADFV		Isoform 1 of Serum albumin	IPI00745872
HDDGFLAFPGHV		Basement membrane-specific heparan sulfate proteoglycan core protein	IPI00024284,IPI00943326
HDDGFLAFPGHVF		Basement membrane-specific heparan sulfate proteoglycan core protein	IPI00024284,IPI00943326
HDDGFLAFPGHVFS		Basement membrane-specific heparan sulfate proteoglycan core protein	IPI00024284,IPI00943326
HDFINDFGFMPPH		cDNA FLJ54287, highly similar to Early growth response protein 3	IPI00908353-R
HDLEEDTWYA		haptoglobin isoform 2 preproprotein	IPI00478493,IPI00641737,IPI00942787
HDLEEDTWYAT		haptoglobin isoform 2 preproprotein	IPI00478493,IPI00641737,IPI00942787
HDLEEDTWYATGI		haptoglobin isoform 2 preproprotein	IPI00478493,IPI00641737,IPI00942787
HDNFGIVEGLM		Glyceraldehyde-3-phosphate dehydrogenase	IPI00219018
HDNFGIVEGLMT		Glyceraldehyde-3-phosphate dehydrogenase	IPI00219018
HEGSTVEKTVAPTE		25 kDa protein	IPI00940807
HEGSTVEKTVAPTE		25 kDa protein	IPI00941543
HEGSTVEKTVAPTE		hypothetical protein XP_002348153	IPI00788824
HEGSTVEKTVAPTE		IGL@ protein	IPI00154742
HEGSTVEKTVAPTE		Lambda-chain	IPI00827875
HEGSTVEKTVAPTECS		25 kDa protein	IPI00940807
HEGSTVEKTVAPTECS		25 kDa protein	IPI00941543
HEGSTVEKTVAPTECS		hypothetical protein XP_002348153	IPI00788824
HEGSTVEKTVAPTECS		IGL@ protein	IPI00154742
HEGSTVEKTVAPTECS		Lambda-chain	IPI00827875
HGQESAIFNEVAPGY		Secreted and transmembrane protein 1	IPI00170635
HGVGDWGSTY		Prostaglandin D2 synthase 21kDa	IPI00514285
HGVGDWGSTYSV		Prostaglandin D2 synthase 21kDa	IPI00514285
HLEGNKLQVLGKDLLLPQPDLR		Leucine-rich alpha-2-glycoprotein	IPI00022417
HLEGNKLQVLGKDLLLPQPDLRY		Leucine-rich alpha-2-glycoprotein	IPI00022417
HLEGNKLQVLGKDLLLPQPDLRYL		Leucine-rich alpha-2-glycoprotein	IPI00022417
HLENELTHDII		Isoform 1 of Alpha-1-antitrypsin	IPI00553177
HLENELTHDIITK		Isoform 1 of Alpha-1-antitrypsin	IPI00553177
HLENELTHDIITKF		Isoform 1 of Alpha-1-antitrypsin	IPI00553177
HLLPPPSEE		cDNA FLJ14473 fis, clone MAMMA1001080, highly similar to Homo sapiens SNC73 protein (SNC73) mRNA	IPI00386879
HLLPPPSEELALNELV		cDNA FLJ14473 fis, clone MAMMA1001080, highly similar to Homo sapiens SNC73 protein (SNC73) mRNA	IPI00386879
HLLTGENPLQVLVNAI		40S ribosomal protein S5	IPI00008433
HLMSLFGGKPMII		Isoform 1 of Gelsolin	IPI00026314,IPI00646773,IPI00647556
HLSSNGLESLSPEFLRPVP		Leucine-rich alpha-2-glycoprotein	IPI00022417
HLSSNGLESLSPEFLRPVPQ		Leucine-rich alpha-2-glycoprotein	IPI00022417
HLSSNGLESLSPEFLRPVPQL		Leucine-rich alpha-2-glycoprotein	IPI00022417
HLTMPQLVLQGSYDLQDLLAQAELPA		Angiotensinogen	IPI00032220
HRILSGRPPLGFLNPR		cDNA FLJ56402, highly similar to Tripeptidyl-peptidase 1	IPI00298237,IPI00909516,IPI00939667
HTFPAVLQSSGLYSLSSVV		IGH@ protein	IPI00785084
HTFPAVLQSSGLYSLSSVV		Putative uncharacterized protein DKFZp686C11235	IPI00930124
HTFPAVLQSSGLYSLSSVV		Putative uncharacterized protein DKFZp686G11190	IPI00784842
HTFPAVLQSSGLYSLSSVV		Putative uncharacterized protein DKFZp686I04196 (Fragment)	IPI00399007
HTFPAVLQSSGLYSLSSVV		Putative uncharacterized protein DKFZp686O01196	IPI00423463
HTFPAVLQSSGLYSLSSVV		Putative uncharacterized protein DKFZp686P15220	IPI00645363
HTNYDEYAIFLTK		Protein AMBP	IPI00022426
HTPDEESIDWTKIEPS		Vesicular integral-membrane protein VIP36	IPI00009950
HTPDEESIDWTKIEPSVN		Vesicular integral-membrane protein VIP36	IPI00009950
HTSDSDVPSGVTEVVVK		Isoform 1 of Clusterin	IPI00291262,IPI00400826,IPI00795633,IPI00954954
HVAHWNSAKY		Carbonic anhydrase 1	IPI00215983
HVDGPPPRPQL		Alpha-1B-glycoprotein	IPI00022895
HVEDVPAFQALGSLNDLQFF		Zinc-alpha-2-glycoprotein	IPI00166729
HVGDEDFVHL		Cystatin-B	IPI00021828
HWYQQKPGQAPVLV		25 kDa protein	IPI00941543
HWYQQKPGQAPVLV		IGL@ protein	IPI00154742
HWYQQKPGQAPVLV		V2-6 protein	IPI00829740
HYFAPEGLTTMPKNV		Isoform 2 of Inter-alpha-trypsin inhibitor heavy chain H4	IPI00218192,IPI00896413,IPI00896419,IPI00922043,IPI00944960
IAAKFDGILGMAY		Cathepsin D	IPI00011229
IAAKFDGILGMAYPRISVNNVLPVFDNL		Cathepsin D	IPI00011229
IAANYPDLPSAYQPGILSV		Isoform 1 of Endosialin	IPI00006971
IACLVQGFFPQEPLSV		cDNA FLJ14473 fis, clone MAMMA1001080, highly similar to Homo sapiens SNC73 protein (SNC73) mRNA	IPI00386879
IAFAQYLQQCPF		Isoform 1 of Serum albumin	IPI00745872
IAGITGARGLAGPPGMPGP		Isoform 1 of Collagen alpha-1(III) chain	IPI00021033
IAIDSQVLCGAVKW		Complement C3 (Fragment)	IPI00783987
IAIDSQVLCGAVKWL		Complement C3 (Fragment)	IPI00783987
IANVERVPFDAA		Isoform 1 of Gelsolin	IPI00026314,IPI00646773,IPI00647556
IANVERVPFDAATLHTSTA		Isoform 1 of Gelsolin	IPI00026314,IPI00646773,IPI00647556
IAPNFVMSAAHCVANVNVRA		Neutrophil elastase	IPI00027769
IARMAPYTGPDSVPGALDYMSF		Alpha-actinin-1	IPI00013508,IPI00759776,IPI00909239,IPI00921118
IAVAATPIPKL		Dipeptidyl peptidase 1	IPI00022810
IAVEWESNGQPENNYKTTPPVLDSDGSFF		Putative uncharacterized protein DKFZp686P15220	IPI00645363
ICIFCCGCCH		Hepcidin	IPI00025992
ICIFCCGCCHR		Hepcidin	IPI00025992
IDDAFARAF		Matrix metalloproteinase-9	IPI00027509
IDDAFARAFALWS		Matrix metalloproteinase-9	IPI00027509
IDEKGTEAAGAMF		Isoform 1 of Alpha-1-antitrypsin	IPI00553177
IDLPGLGHSKEAAAPAPIGELAPGSF		Isoform 1 of Abhydrolase domain-containing protein 14B	IPI00063827,IPI00910875
IDLPGLGHSKEAAAPAPIGELAPGSFL		Isoform 1 of Abhydrolase domain-containing protein 14B	IPI00063827,IPI00910875
IDNLMADGTCQDAAIVGY		Profilin-1	IPI00216691
IDTKSYWKALGISPFHEHAE		Transthyretin	IPI00022432,IPI00855916
IEDPFDQDDWGAWQKF		Isoform alpha-enolase of Alpha-enolase	IPI00465248
IEDPFDQDDWGAWQKFT		Isoform alpha-enolase of Alpha-enolase	IPI00465248
IEEVPGELMQEDLATDDV		Isoform 1 of Gelsolin	IPI00026314,IPI00646773,IPI00647556
IEEVPGELMQEDLATDDVML		Isoform 1 of Gelsolin	IPI00026314,IPI00646773,IPI00647556
IEFLKAIQDGTIVL		Protein FAM3C	IPI00334282
IEGVDAEDGHGPGEQQ		cDNA FLJ55673, highly similar to Complement factor B	IPI00019591,IPI00921523,IPI00939333,IPI00939824,IPI00947496
IEVDGRVYHV		Isoform 1 of Extracellular sulfatase Sulf-2	IPI00297252,IPI00555879,IPI00941316
IFGGGTKLTV		Ig lambda chain V-IV region Hil	IPI00382440
IFPPSDEQLKSGTASVV		Ig kappa chain C region	IPI00940952
IFPPSDEQLKSGTASVV		IGK@ protein	IPI00784865
IFPPSDEQLKSGTASVV		IGK@ protein	IPI00889156
IFPPSDEQLKSGTASVV		Putative uncharacterized protein IGKC	IPI00941203
IFPPSDEQLKSGTASVVCLLNNF		26 kDa protein	IPI00941650
IFPPSDEQLKSGTASVVCLLNNF		26 kDa protein	IPI00942387
IFPPSDEQLKSGTASVVCLLNNF		Ig kappa chain C region	IPI00940069
IFPPSDEQLKSGTASVVCLLNNF		Ig kappa chain C region	IPI00940952
IFPPSDEQLKSGTASVVCLLNNF		IGK@ protein	IPI00784865
IFPPSDEQLKSGTASVVCLLNNF		IGK@ protein	IPI00784985
IFPPSDEQLKSGTASVVCLLNNF		IGK@ protein	IPI00889156
IFPPSDEQLKSGTASVVCLLNNF		Putative uncharacterized protein IGKC	IPI00941203
IFPPSDEQLKSGTASVVCLLNNFYPREA		26 kDa protein	IPI00941650
IFPPSDEQLKSGTASVVCLLNNFYPREA		26 kDa protein	IPI00942387
IFPPSDEQLKSGTASVVCLLNNFYPREA		Ig kappa chain C region	IPI00940069
IFPPSDEQLKSGTASVVCLLNNFYPREA		Ig kappa chain C region	IPI00940952
IFPPSDEQLKSGTASVVCLLNNFYPREA		IGK@ protein	IPI00784865
IFPPSDEQLKSGTASVVCLLNNFYPREA		IGK@ protein	IPI00784985
IFPPSDEQLKSGTASVVCLLNNFYPREA		IGK@ protein	IPI00889156
IFPPSDEQLKSGTASVVCLLNNFYPREA		Putative uncharacterized protein IGKC	IPI00941203
IFTMADRGECVPGEQEPEPILIPR		Protein AMBP	IPI00022426
IFVKTLTGKTI		ubiquitin and ribosomal protein S27a precursor	IPI00179330,IPI00456429,IPI00719280,IPI00784990,IPI00789107,IPI00789823,IPI00790633,IPI00792712,IPI00793729,IPI00793810,IPI00794211,IPI00794925,IPI00795527,IPI00796007,IPI00796600,IPI00797400,IPI00798127,IPI00798155
IGAVPLIQGEYMIPCEKV		Cathepsin D	IPI00011229
IGGAPDVATLTGGRFSSGITGCVK		Basement membrane-specific heparan sulfate proteoglycan core protein	IPI00024284,IPI00943326
IGGAPDVATLTGGRFSSGITGCVKNL		Basement membrane-specific heparan sulfate proteoglycan core protein	IPI00024284,IPI00943326
IGGIGTVPVGRVETGVLKPGM		Elongation factor 1-alpha	IPI00025447,IPI00396485,IPI00472724,IPI00940393
IGGIGTVPVGRVETGVLKPGMVV		Elongation factor 1-alpha	IPI00025447,IPI00396485,IPI00472724,IPI00940393
IGLNPLPDVQVNDLRGALDA		Isoform 1 of Putative sodium-coupled neutral amino acid transporter 10	IPI00443799
IHDNFGIVEGLMT		Glyceraldehyde-3-phosphate dehydrogenase	IPI00219018
IHDNFGIVEGLMTT		Glyceraldehyde-3-phosphate dehydrogenase	IPI00219018
IHDNFGIVEGLMTTV		Glyceraldehyde-3-phosphate dehydrogenase	IPI00219018
IHDNFGIVEGLMTTVH		Glyceraldehyde-3-phosphate dehydrogenase	IPI00219018
IHDNFGIVEGLMTTVHAI		Glyceraldehyde-3-phosphate dehydrogenase	IPI00219018
IHEAQQAMDIHFHSPAFQHPPTE		Isoform 1 of Clusterin	IPI00291262,IPI00400826,IPI00795633,IPI00954954
IHPEIDNPEYSPDPS		Calreticulin	IPI00020599
IHPEIDNPEYSPDPSIY		Calreticulin	IPI00020599
IHSSDPDFQILEDGSVYTTNTIL		Isoform 2A of Desmocollin-2	IPI00025846,IPI00220146,IPI00941287
IIERETGWLKVTEPLDRERIATYTL		Cadherin-1	IPI00025861,IPI00744889
IISCHPVGTDEEPLQFRVPGTSTS		Isoform 1 of Fibronectin	IPI00022418,IPI00339223,IPI00339224,IPI00339225,IPI00339227,IPI00339228,IPI00414283,IPI00479723,IPI00845263,IPI00855777,IPI00855785,IPI00867588
IKILDDLSPRDQFNL		Isoform 2 of Inter-alpha-trypsin inhibitor heavy chain H4	IPI00218192,IPI00896413,IPI00896419,IPI00922043,IPI00944960
IKLMEKIAQSSLCN		Uteroglobin	IPI00006705
IKLSSPAVINSRVS		Protease serine 2 isoform B	IPI00011695,IPI00815665
IKLSSPAVINSRVSA		Protease serine 2 isoform B	IPI00011695,IPI00815665
IKQNCELFEQLGEYKFQNAL		Isoform 1 of Serum albumin	IPI00745872
IKVHVGDEDFVHL		Cystatin-B	IPI00021828
IKVTTSQDMLSIMEKL		Plasma protease C1 inhibitor	IPI00291866,IPI00879931
IKVTTSQDMLSIMEKLE		Plasma protease C1 inhibitor	IPI00291866,IPI00879931
ILELFSKVPSLV		Glutathione S-transferase omega-1	IPI00019755,IPI00642936
ILEYLTAEVLELAGNASKDLKVK		Histone H2A.V	IPI00018278,IPI00141938,IPI00218448,IPI00398798,IPI00913961,IPI00926183
ILGGHLDAKGSFPWQA		haptoglobin isoform 2 preproprotein	IPI00478493,IPI00641737,IPI00942787
ILGGHLDAKGSFPWQAKMV		haptoglobin isoform 2 preproprotein	IPI00478493,IPI00641737,IPI00942787
ILGLPGSRGERGLPGVAGAVGEPGP		Collagen alpha-2(I) chain	IPI00304962
ILGLPGSRGERGLPGVAGAVGEPGPL		Collagen alpha-2(I) chain	IPI00304962
ILGLPGSRGERGLPGVAGAVGEPGPLG		Collagen alpha-2(I) chain	IPI00304962
ILGLPGSRGERGLPGVAGAVGEPGPLGIAGPPG		Collagen alpha-2(I) chain	IPI00304962
ILGQNGISDLVKV		Isoform 1 of L-lactate dehydrogenase A chain	IPI00217966,IPI00908791,IPI00910754,IPI00947127
ILLVKAGQAVDDFIEKLVPL		6-phosphogluconate dehydrogenase, decarboxylating	IPI00219525
ILPVPAFNV		Isoform alpha-enolase of Alpha-enolase	IPI00465248
ILPVPAFNVI		Isoform alpha-enolase of Alpha-enolase	IPI00465248
ILQSEGSCISGFQG		Pepsin A	IPI00019641,IPI00181304,IPI00736755
ILTERGYSFTT		Actin, cytoplasmic 1	IPI00021439,IPI00894498
IMEDLDTNADKQLSFEEFI		Protein S100-A9	IPI00027462
IMNSFVNDIFERI		Histone H2B type 1-C/E/F/G/I	IPI00020101
IMNSFVNDIFERI		Histone H2B type 1-K	IPI00419833
IMNSFVNDIFERI		Histone H2B type 1-L	IPI00018534
INEQWLLTTAKN		haptoglobin isoform 2 preproprotein	IPI00478493,IPI00641737,IPI00942787
INIGIGGSDLGPLMV		Glucose-6-phosphate isomerase	IPI00027497,IPI00908881
INRWSAGLTSSQV		Corticosteroid-binding globulin	IPI00027482
INTFHQYSV		Protein S100-A9	IPI00027462
IPCSMLENSLGPF		Isoform 2A of Desmocollin-2	IPI00025846,IPI00220146,IPI00941287
IPGLGVGVGVPGLGVGAGVPGLGVGAGVPGFGAVPGA		elastin isoform c precursor	IPI00177942,IPI00829923,IPI00902812,IPI00926323,IPI00926794,IPI00926971
IPGLGVGVGVPGLGVGAGVPGLGVGAGVPGFGAVPGAL		elastin isoform c precursor	IPI00177942,IPI00829923,IPI00902812,IPI00926323,IPI00926794,IPI00926971
IPMSIPPEVKFNKPF		Isoform 1 of Alpha-1-antitrypsin	IPI00553177
IQVYSRHPAENGKSNF		Beta-2-microglobulin	IPI00004656
IQVYSRHPAENGKSNFLNCYVSGFHPSD		Beta-2-microglobulin	IPI00004656
IQVYSRHPAENGKSNFLNCYVSGFHPSDIEVD		Beta-2-microglobulin	IPI00004656
IQVYSRHPAENGKSNFLNCYVSGFHPSDIEVDL		Beta-2-microglobulin	IPI00004656
IQWENNGQVY		Lysyl oxidase homolog 1	IPI00001597
IRDQGSCGSCW		Cathepsin B	IPI00295741,IPI00909303
IRLPYTASSGL		V-type proton ATPase subunit S1	IPI00784119
IRLPYTASSGLMAPREVLTGNDEVIGQVL		V-type proton ATPase subunit S1	IPI00784119
IRVGGTGMF		Isoform 1 of Uromodulin	IPI00013945,IPI00640271,IPI00902579,IPI00902653
IRVGGTGMFT		Isoform 1 of Uromodulin	IPI00013945,IPI00640271,IPI00902579,IPI00902653
ISAPSADAPMFV		Glyceraldehyde-3-phosphate dehydrogenase	IPI00219018
ISKQEYDESGPSIV		Actin, cytoplasmic 1	IPI00021439,IPI00894498
ISLPTAPPAAGTESL		Protease serine 2 isoform B	IPI00011695,IPI00815665
ISRDWHGVPGQVDAAMAGRIY		Vitronectin	IPI00298971
ISRLEPEDFA		IGK@ protein	IPI00784985
ISRLEPEDFA		IGK@ protein	IPI00889156
ISRLEPEDFA		similar to hCG1686089	IPI00854644
ISRTPEVTCVVVDVSHEDPEVKF		IGH@ protein	IPI00785084
ISRTPEVTCVVVDVSHEDPEVKF		Putative uncharacterized protein DKFZp686C11235	IPI00930124
ISRTPEVTCVVVDVSHEDPEVKF		Putative uncharacterized protein DKFZp686G11190	IPI00784842
ISRTPEVTCVVVDVSHEDPEVKF		Putative uncharacterized protein DKFZp686O01196	IPI00423463
ISRTPEVTCVVVDVSHEDPEVKF		Putative uncharacterized protein DKFZp686P15220	IPI00645363
ISRVEAGDEADYY		25 kDa protein	IPI00941543
ISWYDNEFGYSNRVV		Glyceraldehyde-3-phosphate dehydrogenase	IPI00219018
ITGTYDLKSVLGQLG		Isoform 1 of Alpha-1-antitrypsin	IPI00553177
ITGTYDLKSVLGQLGITK		Isoform 1 of Alpha-1-antitrypsin	IPI00553177
ITGTYDLKSVLGQLGITKV		Isoform 1 of Alpha-1-antitrypsin	IPI00553177
IVDGHLQLSYNLGSQPVVL		Agrin	IPI00374563,IPI00514026
IVEEQYTPQSLATLESVFQELGKLTGPNNQ		Secretogranin-2	IPI00009362
IVFLPQTDKCMT		Prostaglandin-H2 D-isomerase	IPI00013179
IVFLPQTDKCMTEQ		Prostaglandin D2 synthase 21kDa	IPI00514285
IVITWTPAPRIG		Isoform 1 of Fibronectin	IPI00022418,IPI00339223,IPI00339224,IPI00339225,IPI00339227,IPI00339228,IPI00414283,IPI00479723,IPI00845263,IPI00855777,IPI00855785,IPI00867588
IVLWQPVTADL		Isoform 2 of Carboxypeptidase B2	IPI00293057,IPI00329775,IPI00952848
IVNTNVPRASVPDGFLSELTQQLAQAT		Macrophage migration inhibitory factor	IPI00293276
IVNTNVPRASVPDGFLSELTQQLAQATGKPPQY		Macrophage migration inhibitory factor	IPI00293276
IVNTNVPRASVPDGFLSELTQQLAQATGKPPQYI		Macrophage migration inhibitory factor	IPI00293276
IVQEKPFTVEISPGPRIA		Isoform 1 of Vascular cell adhesion protein 1	IPI00018136
IVSEFDYVEKQA		Aminopeptidase N	IPI00221224
IVSEFDYVEKQAS		Aminopeptidase N	IPI00221224
IVTNWDDMEKI		Actin, cytoplasmic 1	IPI00021439,IPI00894498
IVVAGKFDPAKLDQIESVITATSANTQL		Inter-alpha (Globulin) inhibitor H2, isoform CRA_a	IPI00305461,IPI00645038
IWAEVGDTIRV		Ceruloplasmin	IPI00017601
IWDINSFDQWGV		Glucose-6-phosphate isomerase	IPI00027497,IPI00908881
IYAVPWQGTMTL		Cystatin-C	IPI00032293
IYEETRGVLKV		Histone H4	IPI00453473
IYEETRGVLKVF		Histone H4	IPI00453473
IYEETRGVLKVFLENVIRDAV		Histone H4	IPI00453473
IYGGSVTGATCKELASQPDVDGFLVGGASLKPEFV		triosephosphate isomerase 1 isoform 2	IPI00465028,IPI00796633,IPI00797270
IYLAPTLAASRY		Putative uncharacterized protein C4A	IPI00643525
IYNNNEDFQVGQAKVV		cDNA FLJ54957, highly similar to Transketolase	IPI00643920,IPI00942979
IYNWQGAQSTQDEV		Isoform 1 of Gelsolin	IPI00026314,IPI00646773,IPI00647556
IYNWQGAQSTQDEVA		Isoform 1 of Gelsolin	IPI00026314,IPI00646773,IPI00647556
IYNWQGAQSTQDEVAASAI		Isoform 1 of Gelsolin	IPI00026314,IPI00646773,IPI00647556
IYTGLSKHVEDVPAFQALGSLNDL		Zinc-alpha-2-glycoprotein	IPI00166729
IYTGLSKHVEDVPAFQALGSLNDLQ		Zinc-alpha-2-glycoprotein	IPI00166729
IYTGLSKHVEDVPAFQALGSLNDLQFF		Zinc-alpha-2-glycoprotein	IPI00166729
IYYPGGSYDPRNNSPYEIENG		Isoform 1 of Fibrinogen alpha chain	IPI00021885
KAPDKNVIFSPL		cDNA FLJ35730 fis, clone TESTI2003131, highly similar to ALPHA-1-ANTICHYMOTRYPSIN	IPI00550991,IPI00847635
KAPDKNVIFSPLS		cDNA FLJ35730 fis, clone TESTI2003131, highly similar to ALPHA-1-ANTICHYMOTRYPSIN	IPI00550991,IPI00847635
KATLVCLISDFYPGAVT		25 kDa protein	IPI00940807
KATLVCLISDFYPGAVT		25 kDa protein	IPI00941543
KATLVCLISDFYPGAVT		hypothetical protein XP_002348153	IPI00788824
KATLVCLISDFYPGAVT		IGL@ protein	IPI00154742
KATLVCLISDFYPGAVT		Lambda-chain	IPI00827875
KCVVVGDGAVGKTCLLI		Ras-related C3 botulinum toxin substrate 2	IPI00010270,IPI00879948
KDEDQLEAFLKKLIG		cDNA FLJ55158, highly similar to Thioredoxin, mitochondrial	IPI00017799,IPI00878215
KDKAVIDEIFQGLDA		Protein S100-A12	IPI00218131
KDPEGLFLQDN		Retinol-binding protein 4	IPI00022420,IPI00480192,IPI00844536
KDPEGLFLQDNIVAEF		Retinol-binding protein 4	IPI00022420,IPI00480192,IPI00844536
KDSPSVWAAVPGKTFV		Profilin-1	IPI00216691
KDTEEEDFHVDQV		Isoform 1 of Alpha-1-antitrypsin	IPI00553177
KELDINTDGAVNF		Protein S100-A8	IPI00007047
KENPAVIDFELAPIVDLV		Complement component 6 precursor	IPI00879709
KEQLGEFYEALDC		Alpha-1-acid glycoprotein 1	IPI00022429
KEQLGEFYEALDC		Alpha-1-acid glycoprotein 2	IPI00020091
KEQLGEFYEALDCLRIPKSDV		Alpha-1-acid glycoprotein 1	IPI00022429
KFNWYVDGVEV		IGH@ protein	IPI00785084
KFNWYVDGVEV		Putative uncharacterized protein DKFZp686C11235	IPI00930124
KFNWYVDGVEV		Putative uncharacterized protein DKFZp686G11190	IPI00784842
KFNWYVDGVEV		Putative uncharacterized protein DKFZp686O01196	IPI00423463
KFNWYVDGVEV		Putative uncharacterized protein DKFZp686P15220	IPI00645363
KFSRHHGPTITAKLYGRAPQLRETLL		Protein AMBP	IPI00022426
KFYTEDGNWDLVGNNTPI		Catalase	IPI00465436
KGNSGEPGAPGSKGDTGAKGEPGPVG		Collagen alpha-1(I) chain	IPI00297646
KGPSVFPLAPSSKSTSGGTAALGCLV		IGH@ protein	IPI00785084
KGPSVFPLAPSSKSTSGGTAALGCLV		Putative uncharacterized protein DKFZp686C11235	IPI00930124
KGPSVFPLAPSSKSTSGGTAALGCLV		Putative uncharacterized protein DKFZp686G11190	IPI00784842
KGPSVFPLAPSSKSTSGGTAALGCLV		Putative uncharacterized protein DKFZp686O01196	IPI00423463
KGPSVFPLAPSSKSTSGGTAALGCLV		Putative uncharacterized protein DKFZp686P15220	IPI00645363
KHQTVPQNTGGKNPD		Serotransferrin	IPI00022463
KKVPQVSTPTL		Isoform 1 of Serum albumin	IPI00745872
KLGAGYPMGPFELLDYV		Isoform 2 of Hydroxyacyl-coenzyme A dehydrogenase, mitochondrial	IPI00298406
KLGHPDTLNQGEFKELV		Protein S100-A9	IPI00027462
KLKQKVSVNERVMPI		haptoglobin isoform 2 preproprotein	IPI00478493,IPI00641737,IPI00942787
KLSNNALSGLPQGVFGKLG		Carboxypeptidase N subunit 2	IPI00479116
KLSNNALSGLPQGVFGKLGSL		Carboxypeptidase N subunit 2	IPI00479116
KLSNNALSGLPQGVFGKLGSLQ		Carboxypeptidase N subunit 2	IPI00479116
KLSNNALSGLPQGVFGKLGSLQE		Carboxypeptidase N subunit 2	IPI00479116
KLVDQNIFSF		Cathepsin D	IPI00011229
KLVNEVTEF		Isoform 1 of Serum albumin	IPI00745872
KLVNEVTEFAKTC		Isoform 1 of Serum albumin	IPI00745872
KMTLSNPSELDELM		Glycine cleavage system H protein, mitochondrial	IPI00011604,IPI00738964
KMYLGYEYV		Serotransferrin	IPI00022463
KMYLGYEYVT		Serotransferrin	IPI00022463
KQDSLSSQNQLGVLPLSWDIPELV		Complement C3 (Fragment)	IPI00783987
KQGFEPPSFV		Isoform 1 of Gelsolin	IPI00026314,IPI00646773,IPI00647556
KQNCELFEQLGEYKFQNA		Isoform 1 of Serum albumin	IPI00745872
KQNCELFEQLGEYKFQNAL		Isoform 1 of Serum albumin	IPI00745872
KSGTIFDNFLITNDEAY		Calreticulin	IPI00020599
KSPIFGPEEVNSVEGNSV		Polymeric immunoglobulin receptor	IPI00004573
KSSVAS		Isoform 2 of Microtubule-actin cross-linking factor 1, isoforms 1/2/3/5	IPI00256861,IPI00478226,IPI00550385
KSVLGQLGITK		Isoform 1 of Alpha-1-antitrypsin	IPI00553177
KSVLGQLGITKV		Isoform 1 of Alpha-1-antitrypsin	IPI00553177
KSVLGQLGITKVFSNG		Isoform 1 of Alpha-1-antitrypsin	IPI00553177
KTYMLAFDV		Alpha-1-acid glycoprotein 1	IPI00022429
KVEPPQGIPGDDTALNGIRLH		Vitelline membrane outer layer protein 1 homolog	IPI00216914
KVETNMAFSPFSIASL		Plasma protease C1 inhibitor	IPI00291866,IPI00879931
KVLGAFSDGLAHLDNLKGTFA		Hemoglobin subunit beta	IPI00654755
KVQWKVDNALQSGNSQE		Ig kappa chain C region	IPI00940952
KVQWKVDNALQSGNSQE		IGK@ protein	IPI00784865
KVQWKVDNALQSGNSQE		IGK@ protein	IPI00889156
KVQWKVDNALQSGNSQE		Putative uncharacterized protein IGKC	IPI00941203
KVQWKVDNALQSGNSQESV		26 kDa protein	IPI00941650
KVQWKVDNALQSGNSQESV		26 kDa protein	IPI00942387
KVQWKVDNALQSGNSQESV		Anti-RhD monoclonal T125 kappa light chain	IPI00853045
KVQWKVDNALQSGNSQESV		Ig kappa chain C region	IPI00940069
KVQWKVDNALQSGNSQESV		Ig kappa chain C region	IPI00940952
KVQWKVDNALQSGNSQESV		IGK@ protein	IPI00784985
KVQWKVDNALQSGNSQESV		IGK@ protein	IPI00889156
KVQWKVDNALQSGNSQESV		Putative uncharacterized protein	IPI00550731
KVQWKVDNALQSGNSQESV		Putative uncharacterized protein IGKC	IPI00941203
KVQWKVDNALQSGNSQESVTEQDSKDSTY		26 kDa protein	IPI00941650
KVQWKVDNALQSGNSQESVTEQDSKDSTY		26 kDa protein	IPI00942387
KVQWKVDNALQSGNSQESVTEQDSKDSTY		Anti-RhD monoclonal T125 kappa light chain	IPI00853045
KVQWKVDNALQSGNSQESVTEQDSKDSTY		Ig kappa chain C region	IPI00940069
KVQWKVDNALQSGNSQESVTEQDSKDSTY		Ig kappa chain C region	IPI00940952
KVQWKVDNALQSGNSQESVTEQDSKDSTY		IGK@ protein	IPI00784985
KVQWKVDNALQSGNSQESVTEQDSKDSTY		IGK@ protein	IPI00889156
KVQWKVDNALQSGNSQESVTEQDSKDSTY		Putative uncharacterized protein	IPI00550731
KVQWKVDNALQSGNSQESVTEQDSKDSTY		Putative uncharacterized protein IGKC	IPI00941203
KVQWKVDNALQSGNSQESVTEQDSKDSTYSL		Ig kappa chain C region	IPI00940952
KVQWKVDNALQSGNSQESVTEQDSKDSTYSL		IGK@ protein	IPI00784865
KVQWKVDNALQSGNSQESVTEQDSKDSTYSL		IGK@ protein	IPI00889156
KVQWKVDNALQSGNSQESVTEQDSKDSTYSL		Putative uncharacterized protein IGKC	IPI00941203
KVTDADAPNTPAW		Cadherin-1	IPI00025861,IPI00744889
KVTDADAPNTPAWE		Cadherin-1	IPI00025861,IPI00744889
KVTDADAPNTPAWEA		Cadherin-1	IPI00025861,IPI00744889
KVTIAQGGVLPNIQAV		Histone H2A type 1	IPI00291764
KVTIAQGGVLPNIQAV		Histone H2A type 2-A	IPI00216457
KVTSIQDWVQKT		haptoglobin isoform 2 preproprotein	IPI00478493,IPI00641737,IPI00942787
KVTSIQDWVQKTI		haptoglobin isoform 2 preproprotein	IPI00478493,IPI00641737,IPI00942787
KVTTSQDMLSIMEKLE		Plasma protease C1 inhibitor	IPI00291866,IPI00879931
KVWPQQPSGELF		Alpha-2-HS-glycoprotein	IPI00953689
KVWPQQPSGELFEI		Alpha-2-HS-glycoprotein	IPI00953689
KVWPQQPSGELFEIEIDTL		Alpha-2-HS-glycoprotein	IPI00953689
KVWPQQPSGELFEIEIDTLET		Alpha-2-HS-glycoprotein	IPI00953689
KWGDAGAEYV		Glyceraldehyde-3-phosphate dehydrogenase	IPI00219018
KYICENQDSI		Isoform 1 of Serum albumin	IPI00745872
KYPIEHGIITNWDDMEKI		Actin, gamma-enteric smooth muscle	IPI00025416
LAANYLDIKGLLDV		Isoform 2 of S-phase kinase-associated protein 1	IPI00172421,IPI00301364
LACGVAQGALRSNY		Peptidoglycan recognition protein 1	IPI00021085
LACGVAQGALRSNYVL		Peptidoglycan recognition protein 1	IPI00021085
LAENYKSQQSSD		cDNA FLJ58679, highly similar to Lactotransferrin	IPI00789477
LAENYKSQQSSDPD		cDNA FLJ58679, highly similar to Lactotransferrin	IPI00789477
LAENYKSQQSSDPDPNCVDRPV		cDNA FLJ58679, highly similar to Lactotransferrin	IPI00789477
LAFDVNDEKNWGLSV		Alpha-1-acid glycoprotein 1	IPI00022429
LAFDVNDEKNWGLSVYA		Alpha-1-acid glycoprotein 1	IPI00022429
LAFPGHVFSRSLPEVPETI		Basement membrane-specific heparan sulfate proteoglycan core protein	IPI00024284,IPI00943326
LAFPGHVFSRSLPEVPETIEL		Basement membrane-specific heparan sulfate proteoglycan core protein	IPI00024284,IPI00943326
LAGALLEEAEQLLDRGIHPI		T-complex protein 1 subunit epsilon	IPI00010720
LAGPVAEYLKI		Isoform 1 of Adenylyl cyclase-associated protein 1	IPI00008274
LAGRDLTDYLMKI		Actin, cytoplasmic 1	IPI00021439,IPI00894498
LAGRDLTDYLMKI		Actin, gamma-enteric smooth muscle	IPI00025416
LAIVDGHLQLSYNLGSQPVVL		Agrin	IPI00374563,IPI00514026
LALEPGILDTANVEALRL		Vasorin	IPI00395488
LALEPGILDTANVEALRLAGLGL		Vasorin	IPI00395488
LALIPDVDIDSDGVFKYVL		14 kDa phosphohistidine phosphatase	IPI00299977,IPI00418228,IPI00513775
LALRNALEEAGCQADVW		apolipoprotein F precursor	IPI00299435
LAPGCLDAFPLLS		Glutathione S-transferase P	IPI00219757
LAPGCLDAFPLLSAYV		Glutathione S-transferase P	IPI00219757
LAPLAKVIHDNFGIVEGLMTTV		Glyceraldehyde-3-phosphate dehydrogenase	IPI00219018
LAPNNLKPVVAEF		Serotransferrin	IPI00022463
LAPPEVVMDPALAAQYEHDLEVAQTTALPDEDDDL		GTP-binding nuclear protein Ran	IPI00643041,IPI00792120,IPI00792352,IPI00795109,IPI00795671,IPI00796462
LAPRDGVIIGLNPLPDVQVNDLRGALDA		Isoform 1 of Putative sodium-coupled neutral amino acid transporter 10	IPI00443799
LAQLPEELFHPLTSLQT		Carboxypeptidase N subunit 2	IPI00479116
LARELPAAVAPAGPASL		6-phosphogluconolactonase	IPI00029997
LARELPAAVAPAGPASLARW		6-phosphogluconolactonase	IPI00029997
LARELPAAVAPAGPASLARWT		6-phosphogluconolactonase	IPI00029997
LAVSQVVHKA		cDNA FLJ35730 fis, clone TESTI2003131, highly similar to ALPHA-1-ANTICHYMOTRYPSIN	IPI00550991,IPI00847635
LAVSQVVHKAVLDVFEEGTEASAA		cDNA FLJ35730 fis, clone TESTI2003131, highly similar to ALPHA-1-ANTICHYMOTRYPSIN	IPI00550991,IPI00847635
LAVSQVVHKAVLDVFEEGTEASAATA		cDNA FLJ35730 fis, clone TESTI2003131, highly similar to ALPHA-1-ANTICHYMOTRYPSIN	IPI00550991,IPI00847635
LAVSQVVHKAVLDVFEEGTEASAATAVK		cDNA FLJ35730 fis, clone TESTI2003131, highly similar to ALPHA-1-ANTICHYMOTRYPSIN	IPI00550991,IPI00847635
LAWDESLAPK		Neutrophil defensin 1	IPI00005721,IPI00021827
LAWYQQKPGQAPRL		Ig kappa chain C region	IPI00940069
LAWYQQKPGQAPRL		Ig kappa chain V-III region HAH	IPI00030205
LAWYQQKPGQAPRL		IGK@ protein	IPI00784985
LAWYQQKPGQAPRL		IGK@ protein	IPI00889156
LAWYQQKPGQAPRL		Myosin-reactive immunoglobulin light chain variable region	IPI00549330
LAWYQQKPGQAPRL		Putative uncharacterized protein ENSP00000374812	IPI00829653
LAYDFYPGKIDV		Zinc-alpha-2-glycoprotein	IPI00166729
LAYDLGLTTKM		Myeloid cell nuclear differentiation antigen	IPI00013163
LCKDPVQEAW		Isoform M2 of Pyruvate kinase isozymes M1/M2	IPI00479186
LCKDPVQEAWAEDV		Isoform M2 of Pyruvate kinase isozymes M1/M2	IPI00479186
LDAGSFAGLPGLQLLDL		Vasorin	IPI00395488
LDAGSFAGLPGLQLLDLSQNQIA		Vasorin	IPI00395488
LDCIRAIAANEADAV		Serotransferrin	IPI00022463
LDCLCIPRSDVM		Alpha-1-acid glycoprotein 2	IPI00020091
LDDEKNWGLSF		Alpha-1-acid glycoprotein 2	IPI00020091
LDDEKNWGLSFY		Alpha-1-acid glycoprotein 2	IPI00020091
LDDYVNTQGASL		Plasminogen	IPI00019580,IPI00025327
LDGAKGDAGPAGPKGEPGSPGENGAPGQMGPRG		Collagen alpha-1(I) chain	IPI00297646
LDGVLMELQDCALPLLKDV		Malate dehydrogenase	IPI00916111
LDGYSGPAYSDTY		Grancalcin	IPI00004524,IPI00925439,IPI00925681
LDIEGTTTPIAFVKDIL		Isoform 1 of Enolase-phosphatase E1	IPI00038378
LDLGENQLETLPPDLLRGPL		Leucine-rich alpha-2-glycoprotein	IPI00022417
LDLGENQLETLPPDLLRGPLQLERL		Leucine-rich alpha-2-glycoprotein	IPI00022417
LDLSNNSLASVPEGLWA		Leucine-rich alpha-2-glycoprotein	IPI00022417
LDLTRNALTGLPPGLFQA		Leucine-rich alpha-2-glycoprotein	IPI00022417
LDLTRNALTGLPPGLFQASA		Leucine-rich alpha-2-glycoprotein	IPI00022417
LDLTRNALTGLPPGLFQASATLDT		Leucine-rich alpha-2-glycoprotein	IPI00022417
LDLTRNALTGLPPGLFQASATLDTLVLKENQLEV		Leucine-rich alpha-2-glycoprotein	IPI00022417
LDNSRSNEGKLEGLTDEFEELEFLSTI		Acidic leucine-rich nuclear phosphoprotein 32 family member A	IPI00025849,IPI00449263,IPI00940656
LDNWDSVTSTFSKL		Apolipoprotein A-I	IPI00021841
LDNWDSVTSTFSKLREQLGPVTQEF		Apolipoprotein A-I	IPI00021841
LDTNSDGQLDFSEFLNLI		Protein S100-A11	IPI00013895
LDTWDQVFV		Isoform 1 of Gelsolin	IPI00026314,IPI00646773,IPI00647556
LDTYPNDETTERVF		Vesicular integral-membrane protein VIP36	IPI00009950
LDTYPNDETTERVFPY		Vesicular integral-membrane protein VIP36	IPI00009950
LDTYPNDETTERVFPYI		Vesicular integral-membrane protein VIP36	IPI00009950
LDVAPLSLGLETAGGVMTA		Heat shock 70 kDa protein 1A/1B	IPI00304925,IPI00845339
LDVAPLSLGLETAGGVMTALI		Heat shock 70 kDa protein 1A/1B	IPI00304925,IPI00845339
LDVAPLSLGLETAGGVMTALIKRNSTIPT		Heat shock 70 kDa protein 1A/1B	IPI00304925,IPI00845339
LDWYLQKPGQSPQLL		Putative uncharacterized protein ENSP00000419353	IPI00829947
LDWYLQKPGQSPQLL		Putative uncharacterized protein IGKC	IPI00941203
LEAIPMSIPPEVKFNKPF		Isoform 1 of Alpha-1-antitrypsin	IPI00553177
LEAIPMSIPPEVKFNKPFV		Isoform 1 of Alpha-1-antitrypsin	IPI00553177
LEDWAGNEAY		Isoform 1 of Fibrinogen alpha chain	IPI00021885
LEDWAGNEAYAEYH		Isoform 1 of Fibrinogen alpha chain	IPI00021885
LELPPEESLPLGPLLGDTAVI		N(G),N(G)-dimethylarginine dimethylaminohydrolase 2	IPI00000760
LELPPEESLPLGPLLGDTAVIQGDTAL		N(G),N(G)-dimethylarginine dimethylaminohydrolase 2	IPI00000760
LELTGPKSLPAPW		Alpha-1B-glycoprotein	IPI00022895
LEPGILDTANVEALRL		Vasorin	IPI00395488
LESLSPEFLRPVPQ		Leucine-rich alpha-2-glycoprotein	IPI00022417
LETGVPSRFSGSGSGTDF		Ig kappa chain V-I region AU	IPI00003111
LETGVPSRFSGSGSGTDFT		Ig kappa chain V-I region AU	IPI00003111
LETGVPSRFSGSGSGTDFTFTI		Ig kappa chain V-I region AU	IPI00003111
LEYLTAEILEL		Histone H2A type 1	IPI00291764
LEYLTAEILEL		Histone H2A type 1-C	IPI00216456
LEYLTAEILEL		Histone H2A type 2-A	IPI00216457
LEYLTAEILEL		Histone H2A type 2-B	IPI00216730
LEYLTAEILEL		Isoform 3 of Core histone macro-H2A.1	IPI00059366,IPI00304171,IPI00744148
LEYLTAEILELAGNA		Histone H2A type 1	IPI00291764
LEYLTAEILELAGNA		Histone H2A type 1-C	IPI00216456
LEYLTAEILELAGNA		Histone H2A type 2-A	IPI00216457
LEYLTAEILELAGNA		Histone H2A type 2-B	IPI00216730
LEYLTAEILELAGNA		Isoform 3 of Core histone macro-H2A.1	IPI00059366,IPI00304171,IPI00744148
LFDIYEIKEAI		cDNA FLJ55482, highly similar to Annexin A11	IPI00414320,IPI00909703
LFFQGDREWF		Hemopexin	IPI00022488
LFGDKLCTV		Isoform 1 of Serum albumin	IPI00745872
LFLNGNKLARVAAGAFQGL		Leucine-rich alpha-2-glycoprotein	IPI00022417
LFLNPDAFSGPQACTRF		Isoform 2 of Mesothelin	IPI00025110,IPI00793649,IPI00798210,IPI00952947
LFPPSSEELQANKATLVCLISDFYPGAV		25 kDa protein	IPI00940807
LFPPSSEELQANKATLVCLISDFYPGAV		25 kDa protein	IPI00941543
LFPPSSEELQANKATLVCLISDFYPGAV		hypothetical protein XP_002348153	IPI00788824
LFPPSSEELQANKATLVCLISDFYPGAV		IGL@ protein	IPI00154742
LFPPSSEELQANKATLVCLISDFYPGAV		IGL@ protein	IPI00658130
LFPPSSEELQANKATLVCLISDFYPGAV		IGL@ protein	IPI00719452
LFPPSSEELQANKATLVCLISDFYPGAV		IGL@ protein	IPI00744476
LFPPSSEELQANKATLVCLISDFYPGAV		IGL@ protein	IPI00829640
LFPPSSEELQANKATLVCLISDFYPGAV		IGL@ protein	IPI00829877
LFPPSSEELQANKATLVCLISDFYPGAV		IGL@ protein	IPI00944677
LFPPSSEELQANKATLVCLISDFYPGAV		Lambda-chain	IPI00827875
LFPPSSEELQANKATLVCLISDFYPGAV		Putative uncharacterized protein	IPI00887169
LFPPSSEELQANKATLVCLISDFYPGAVT		25 kDa protein	IPI00940807
LFPPSSEELQANKATLVCLISDFYPGAVT		25 kDa protein	IPI00941543
LFPPSSEELQANKATLVCLISDFYPGAVT		hypothetical protein XP_002348153	IPI00788824
LFPPSSEELQANKATLVCLISDFYPGAVT		IGL@ protein	IPI00154742
LFPPSSEELQANKATLVCLISDFYPGAVT		IGL@ protein	IPI00744476
LFPPSSEELQANKATLVCLISDFYPGAVT		IGL@ protein	IPI00829640
LFPPSSEELQANKATLVCLISDFYPGAVT		Lambda-chain	IPI00827875
LFPPSSEELQANKATLVCLISDFYPGAVTV		25 kDa protein	IPI00940807
LFPPSSEELQANKATLVCLISDFYPGAVTV		25 kDa protein	IPI00941543
LFPPSSEELQANKATLVCLISDFYPGAVTV		hypothetical protein XP_002348153	IPI00788824
LFPPSSEELQANKATLVCLISDFYPGAVTV		IGL@ protein	IPI00154742
LFPPSSEELQANKATLVCLISDFYPGAVTV		IGL@ protein	IPI00658130
LFPPSSEELQANKATLVCLISDFYPGAVTV		IGL@ protein	IPI00719452
LFPPSSEELQANKATLVCLISDFYPGAVTV		IGL@ protein	IPI00744476
LFPPSSEELQANKATLVCLISDFYPGAVTV		IGL@ protein	IPI00829640
LFPPSSEELQANKATLVCLISDFYPGAVTV		IGL@ protein	IPI00829877
LFPPSSEELQANKATLVCLISDFYPGAVTV		IGL@ protein	IPI00944677
LFPPSSEELQANKATLVCLISDFYPGAVTV		Lambda-chain	IPI00827875
LFPPSSEELQANKATLVCLISDFYPGAVTV		Putative uncharacterized protein	IPI00887169
LFQSETKNLLF		cDNA FLJ58679, highly similar to Lactotransferrin	IPI00789477
LFQTPSYTQPYQGSSV		Isoform 1 of Uromodulin	IPI00013945,IPI00640271,IPI00902579,IPI00902653
LFVEAVEQNTLQEFLKLA		Putative uncharacterized protein	IPI00010402,IPI00746352,IPI00955848
LGAGIPGLGVGVGVPGLGVGAGVPGLGVGAGVPGFGAVPGA		elastin isoform c precursor	IPI00177942,IPI00829923,IPI00902812,IPI00926323,IPI00926794,IPI00926971
LGALALIYNEALKG		Protein S100-A6	IPI00027463
LGAPGILGLPGSRGERGLPGVAGAVGEPGPLGIAGPPG		Collagen alpha-2(I) chain	IPI00304962
LGCLVKDYFPEPV		IGH@ protein	IPI00785084
LGCLVKDYFPEPV		Putative uncharacterized protein DKFZp686G11190	IPI00784842
LGCLVKDYFPEPV		Putative uncharacterized protein DKFZp686I04196 (Fragment)	IPI00399007
LGCLVKDYFPEPV		Putative uncharacterized protein DKFZp686O01196	IPI00423463
LGCLVKDYFPEPV		Putative uncharacterized protein DKFZp686P15220	IPI00645363
LGEKASAGLLGAHAA		Putative uncharacterized protein C4A	IPI00643525
LGKDLLLPQPDLRYLF		Leucine-rich alpha-2-glycoprotein	IPI00022417
LGKDLLLPQPDLRYLFL		Leucine-rich alpha-2-glycoprotein	IPI00022417
LGKVTIAQGGVLPNIQAV		Histone H2A type 1	IPI00291764
LGKVTIAQGGVLPNIQAV		Histone H2A type 2-A	IPI00216457
LGMESCGIHETTF		Actin, cytoplasmic 1	IPI00021439,IPI00894498
LGPPVVISPSLSG		Isoform 1 of Abhydrolase domain-containing protein 14B	IPI00063827,IPI00910875
LGPTPTTPPQPPDPSQPPPGP		Protein phosphatase 1 regulatory subunit 11	IPI00030355,IPI00645264
LGQLGITKVF		Isoform 1 of Alpha-1-antitrypsin	IPI00553177
LGQLGITKVFSNGADLSGV		Isoform 1 of Alpha-1-antitrypsin	IPI00553177
LGQLGITKVFSNGADLSGVTEEAPLKLSKAV		Isoform 1 of Alpha-1-antitrypsin	IPI00553177
LGQPKAAPSVTLFPPSSEELQANKA		hypothetical protein XP_002348153	IPI00788824
LGQPKAAPSVTLFPPSSEELQANKA		IGL@ protein	IPI00154742
LGQPKAAPSVTLFPPSSEELQANKA		IGL@ protein	IPI00658130
LGQPKAAPSVTLFPPSSEELQANKA		IGL@ protein	IPI00744476
LGQPKAAPSVTLFPPSSEELQANKA		IGL@ protein	IPI00829877
LGQPKAAPSVTLFPPSSEELQANKA		IGL@ protein	IPI00944677
LGQPKAAPSVTLFPPSSEELQANKA		Lambda-chain	IPI00827875
LGQPKAAPSVTLFPPSSEELQANKATLV		hypothetical protein XP_002348153	IPI00788824
LGQPKAAPSVTLFPPSSEELQANKATLV		IGL@ protein	IPI00154742
LGQPKAAPSVTLFPPSSEELQANKATLV		IGL@ protein	IPI00658130
LGQPKAAPSVTLFPPSSEELQANKATLV		IGL@ protein	IPI00744476
LGQPKAAPSVTLFPPSSEELQANKATLV		IGL@ protein	IPI00829877
LGQPKAAPSVTLFPPSSEELQANKATLV		IGL@ protein	IPI00944677
LGQPKAAPSVTLFPPSSEELQANKATLV		Lambda-chain	IPI00827875
LGQPKANPTVTLFPPSSEELQANKATLV		25 kDa protein	IPI00940807
LGQPKANPTVTLFPPSSEELQANKATLV		25 kDa protein	IPI00941543
LGQPKANPTVTLFPPSSEELQANKATLV		IGL@ protein	IPI00829640
LGTLDLSHNQLQSLPLLGQTLPALTVLDV		Platelet glycoprotein Ib alpha chain	IPI00748955,IPI00943099
LGWDDDYWSVDPLDR		Isoform 1 of Gelsolin	IPI00026314,IPI00646773,IPI00647556
LGWDDDYWSVDPLDRA		Isoform 1 of Gelsolin	IPI00026314,IPI00646773,IPI00647556
LGWDDDYWSVDPLDRAM		Isoform 1 of Gelsolin	IPI00026314,IPI00646773,IPI00647556
LGWDDDYWSVDPLDRAMA		Isoform 1 of Gelsolin	IPI00026314,IPI00646773,IPI00647556
LGWDDDYWSVDPLDRAMAE		Isoform 1 of Gelsolin	IPI00026314,IPI00646773,IPI00647556
LGWDDDYWSVDPLDRAMAEL		Isoform 1 of Gelsolin	IPI00026314,IPI00646773,IPI00647556
LGWDDDYWSVDPLDRAMAELAA		Isoform 1 of Gelsolin	IPI00026314,IPI00646773,IPI00647556
LHLPADDVVSIIEEVEE		Neurosecretory protein VGF	IPI00289501
LHVAHWNSAKY		Carbonic anhydrase 1	IPI00215983
LHVAVTNVVPFEV		Cadherin-1	IPI00025861,IPI00744889
LIAFAQYLQQCPF		Isoform 1 of Serum albumin	IPI00745872
LIAFAQYLQQCPFEDHV		Isoform 1 of Serum albumin	IPI00745872
LIAFAQYLQQCPFEDHVKLV		Isoform 1 of Serum albumin	IPI00745872
LIAFAQYLQQCPFEDHVKLVNEV		Isoform 1 of Serum albumin	IPI00745872
LIFDLGGGTFDV		Heat shock 70 kDa protein 1A/1B	IPI00304925,IPI00845339
LIKLSSPAVINSRVS		Protease serine 2 isoform B	IPI00011695,IPI00815665
LIKLSSPAVINSRVSA		Protease serine 2 isoform B	IPI00011695,IPI00815665
LILRDTKTYM		Alpha-1-acid glycoprotein 1	IPI00022429
LILRDTKTYMLAFDV		Alpha-1-acid glycoprotein 1	IPI00022429
LILRDTKTYMLAFDVNDEKNWGLSV		Alpha-1-acid glycoprotein 1	IPI00022429
LINAVKDVAKALGDLI		Talin-1	IPI00298994
LINEQWLLTTAKNL		haptoglobin isoform 2 preproprotein	IPI00478493,IPI00641737,IPI00942787
LISDFYPGAVTV		25 kDa protein	IPI00940807
LISDFYPGAVTV		25 kDa protein	IPI00941543
LISDFYPGAVTV		hypothetical protein XP_002348153	IPI00788824
LISDFYPGAVTV		IGL@ protein	IPI00154742
LISDFYPGAVTV		IGL@ protein	IPI00658130
LISDFYPGAVTV		IGL@ protein	IPI00719452
LISDFYPGAVTV		IGL@ protein	IPI00744476
LISDFYPGAVTV		IGL@ protein	IPI00829640
LISDFYPGAVTV		IGL@ protein	IPI00829877
LISDFYPGAVTV		IGL@ protein	IPI00944677
LISDFYPGAVTV		Lambda-chain	IPI00827875
LISDFYPGAVTV		Putative uncharacterized protein	IPI00887169
LIYDASNRATGIPAR		Putative uncharacterized protein ENSP00000374812	IPI00829653
LIYDASNRATGIPAR		Rheumatoid factor D5 light chain (Fragment)	IPI00816799
LIYDASNRATGIPARFSGSGSGTDF		Rheumatoid factor D5 light chain (Fragment)	IPI00816799
LIYDASNRATGIPARFSGSGSGTDFTLT		Rheumatoid factor D5 light chain (Fragment)	IPI00816799
LIYDASSRATGIPDRFSGSGSGTDFT		similar to hCG1686089	IPI00854644
LIYGASSRATGIPDRFSGSGSGTDF		IGK@ protein	IPI00784865
LIYGASSRATGIPDRFSGSGSGTDFT		Ig kappa chain V-III region HAH	IPI00030205
LIYGASSRATGIPDRFSGSGSGTDFT		IGK@ protein	IPI00784865
LIYGASSRATGIPDRFSGSGSGTDFTLT		IGK@ protein	IPI00784865
LIYGASTRATGIPARFSGSGSGTEFT		Myosin-reactive immunoglobulin light chain variable region	IPI00549330
LKAPDKNVIFSPL		cDNA FLJ35730 fis, clone TESTI2003131, highly similar to ALPHA-1-ANTICHYMOTRYPSIN	IPI00550991,IPI00847635
LKAPDKNVIFSPLS		cDNA FLJ35730 fis, clone TESTI2003131, highly similar to ALPHA-1-ANTICHYMOTRYPSIN	IPI00550991,IPI00847635
LKGEADAMSLDGGYVYT		cDNA FLJ58679, highly similar to Lactotransferrin	IPI00789477
LKITGTMPPLPLEAT		Monocyte differentiation antigen CD14	IPI00029260
LKITGTMPPLPLEATGL		Monocyte differentiation antigen CD14	IPI00029260
LKITGTMPPLPLEATGLAL		Monocyte differentiation antigen CD14	IPI00029260
LKLSNNALSGLPQGVFGKLGSLQEL		Carboxypeptidase N subunit 2	IPI00479116
LKNGERIEKVEHSDLSFSKDWS		Beta-2-microglobulin	IPI00004656
LKNINDAWVCTNDM		Nuclear transport factor 2	IPI00009901
LKPEEEAPAPEVGASKPEG		Vitronectin	IPI00298971
LKPEEEAPAPEVGASKPEGI		Vitronectin	IPI00298971
LKQVHPDTGISSKAMGI		Histone H2B type 1-C/E/F/G/I	IPI00020101
LKQVHPDTGISSKAMGI		Histone H2B type 1-K	IPI00419833
LKQVHPDTGISSKAMGI		Histone H2B type 1-L	IPI00018534
LKQVHPDTGISSKAMGIMNSFVNDIFERI		Histone H2B type 1-C/E/F/G/I	IPI00020101
LKQVHPDTGISSKAMGIMNSFVNDIFERI		Histone H2B type 1-K	IPI00419833
LKQVHPDTGISSKAMGIMNSFVNDIFERI		Histone H2B type 1-L	IPI00018534
LLAGPVAEYLKI		Isoform 1 of Adenylyl cyclase-associated protein 1	IPI00008274
LLAVANDEELNQLLKGV		Isoform 3 of Core histone macro-H2A.1	IPI00059366,IPI00304171,IPI00744148
LLDGVQNPRAEDLVGKSLYV		Complement C3 (Fragment)	IPI00783987
LLDPGALPALQNPPIRGGEGQNGGLPFPFPDIS		transforming growth factor, beta receptor III	IPI00304865
LLEDEGGSGRPLLQAAKGLAGAVSELLRSAQPA		Talin-1	IPI00298994
LLELQLEPEELYQTFQRI		Elongation factor 2	IPI00186290,IPI00909570
LLGAPGILGLPGSRGERGLPGVAGAVGEPGP		Collagen alpha-2(I) chain	IPI00304962
LLGAPGILGLPGSRGERGLPGVAGAVGEPGPL		Collagen alpha-2(I) chain	IPI00304962
LLGAPGILGLPGSRGERGLPGVAGAVGEPGPLGIAGPPG		Collagen alpha-2(I) chain	IPI00304962
LLKNGERIEKVEHSDL		Beta-2-microglobulin	IPI00004656
LLKNGERIEKVEHSDLSFSK		Beta-2-microglobulin	IPI00004656
LLKNGERIEKVEHSDLSFSKDWS		Beta-2-microglobulin	IPI00004656
LLKNINDAWVCTNDM		Nuclear transport factor 2	IPI00009901
LLKNINDAWVCTNDMF		Nuclear transport factor 2	IPI00009901
LLLFSPSVVHLGVPLSV		Putative uncharacterized protein C4A	IPI00643525
LLLKGFELMDDYHFT		Myeloid cell nuclear differentiation antigen	IPI00013163
LLLPQPDLRYL		Leucine-rich alpha-2-glycoprotein	IPI00022417
LLLPQPDLRYLFLNG		Leucine-rich alpha-2-glycoprotein	IPI00022417
LLLSDPDKVTIGL		Isoform 2 of Inter-alpha-trypsin inhibitor heavy chain H4	IPI00218192,IPI00896413,IPI00896419,IPI00922043,IPI00944960
LLLSDPDKVTIGLL		Isoform 2 of Inter-alpha-trypsin inhibitor heavy chain H4	IPI00218192,IPI00896413,IPI00896419,IPI00922043,IPI00944960
LLQDEFPGIPSPLDAAVECH		Hemopexin	IPI00022488
LLQDFRVVAQ		Protein AMBP	IPI00022426
LLQDFRVVAQGVGIPEDSIF		Protein AMBP	IPI00022426
LLQDFRVVAQGVGIPEDSIFT		Protein AMBP	IPI00022426
LLQDFRVVAQGVGIPEDSIFTM		Protein AMBP	IPI00022426
LLQPAGSLGSYSYR		Prostaglandin-H2 D-isomerase	IPI00013179
LLRDTDRFSSHVGGTLGQF		Isoform 2 of Inter-alpha-trypsin inhibitor heavy chain H4	IPI00218192,IPI00896413,IPI00896419,IPI00922043,IPI00944960
LLRTLDLGENQLETLPPDLL		Leucine-rich alpha-2-glycoprotein	IPI00022417
LLRTLDLGENQLETLPPDLLRGPLQL		Leucine-rich alpha-2-glycoprotein	IPI00022417
LLRTLDLGENQLETLPPDLLRGPLQLERL		Leucine-rich alpha-2-glycoprotein	IPI00022417
LLSPYSYSTTA		Transthyretin	IPI00022432,IPI00855916
LLTEAPLNPKANREKMTQI		Actin, cytoplasmic 1	IPI00021439,IPI00894498
LLTEAPLNPKANREKMTQI		Actin, gamma-enteric smooth muscle	IPI00025416
LLVRYTKKVPQVSTPTL		Isoform 1 of Serum albumin	IPI00745872
LLVRYTKKVPQVSTPTLVEV		Isoform 1 of Serum albumin	IPI00745872
LLWQGVEVGEAGQGKDF		Basement membrane-specific heparan sulfate proteoglycan core protein	IPI00024284,IPI00943326
LLWQGVEVGEAGQGKDFI		Basement membrane-specific heparan sulfate proteoglycan core protein	IPI00024284,IPI00943326
LLWQGVEVGEAGQGKDFISL		Basement membrane-specific heparan sulfate proteoglycan core protein	IPI00024284,IPI00943326
LLYSQGSKGPGEDFRMA		Prostaglandin D2 synthase 21kDa	IPI00514285
LLYSQGSKGPGEDFRMA		Prostaglandin-H2 D-isomerase	IPI00013179
LLYSQGSKGPGEDFRMAT		Prostaglandin D2 synthase 21kDa	IPI00514285
LLYSQGSKGPGEDFRMAT		Prostaglandin-H2 D-isomerase	IPI00013179
LLYSQGSKGPGEDFRMATL		Prostaglandin D2 synthase 21kDa	IPI00514285
LLYSQGSKGPGEDFRMATL		Prostaglandin-H2 D-isomerase	IPI00013179
LLYYTEFTPTEKDEY		Beta-2-microglobulin	IPI00004656
LLYYTEFTPTEKDEYACRV		Beta-2-microglobulin	IPI00004656
LMGPRGPPGAAGAPGPQG		Collagen alpha-2(I) chain	IPI00304962
LMGPRGPPGAAGAPGPQGFQGPAGEPGEPGQTGPAG		Collagen alpha-2(I) chain	IPI00304962
LMISRTPEVTCV		IGH@ protein	IPI00785084
LMISRTPEVTCV		Putative uncharacterized protein DKFZp686C11235	IPI00930124
LMISRTPEVTCV		Putative uncharacterized protein DKFZp686G11190	IPI00784842
LMISRTPEVTCV		Putative uncharacterized protein DKFZp686I04196 (Fragment)	IPI00399007
LMISRTPEVTCV		Putative uncharacterized protein DKFZp686O01196	IPI00423463
LMISRTPEVTCV		Putative uncharacterized protein DKFZp686P15220	IPI00645363
LMISRTPEVTCVV		IGH@ protein	IPI00785084
LMISRTPEVTCVV		Putative uncharacterized protein DKFZp686C11235	IPI00930124
LMISRTPEVTCVV		Putative uncharacterized protein DKFZp686G11190	IPI00784842
LMISRTPEVTCVV		Putative uncharacterized protein DKFZp686I04196 (Fragment)	IPI00399007
LMISRTPEVTCVV		Putative uncharacterized protein DKFZp686O01196	IPI00423463
LMISRTPEVTCVV		Putative uncharacterized protein DKFZp686P15220	IPI00645363
LMISRTPEVTCVVV		IGH@ protein	IPI00785084
LMISRTPEVTCVVV		Putative uncharacterized protein DKFZp686C11235	IPI00930124
LMISRTPEVTCVVV		Putative uncharacterized protein DKFZp686G11190	IPI00784842
LMISRTPEVTCVVV		Putative uncharacterized protein DKFZp686I04196 (Fragment)	IPI00399007
LMISRTPEVTCVVV		Putative uncharacterized protein DKFZp686O01196	IPI00423463
LMISRTPEVTCVVV		Putative uncharacterized protein DKFZp686P15220	IPI00645363
LNCYVSGFHPS		Beta-2-microglobulin	IPI00004656
LNCYVSGFHPSD		Beta-2-microglobulin	IPI00004656
LNCYVSGFHPSDI		Beta-2-microglobulin	IPI00004656
LNCYVSGFHPSDIE		Beta-2-microglobulin	IPI00004656
LNCYVSGFHPSDIEV		Beta-2-microglobulin	IPI00004656
LNCYVSGFHPSDIEVD		Beta-2-microglobulin	IPI00004656
LNCYVSGFHPSDIEVDL		Beta-2-microglobulin	IPI00004656
LNEHTFCAGMSKY		haptoglobin isoform 2 preproprotein	IPI00478493,IPI00641737,IPI00942787
LNEHTFCAGMSKYQEDT		haptoglobin isoform 2 preproprotein	IPI00478493,IPI00641737,IPI00942787
LNEHTFCAGMSKYQEDTCY		haptoglobin isoform 2 preproprotein	IPI00478493,IPI00641737,IPI00942787
LNEHTFCAGMSKYQEDTCYGDAGSAF		haptoglobin isoform 2 preproprotein	IPI00478493,IPI00641737,IPI00942787
LNEHTFCAGMSKYQEDTCYGDAGSAFAV		haptoglobin isoform 2 preproprotein	IPI00478493,IPI00641737,IPI00942787
LNSLQDFQPELFGLPSYE		Haloacid dehalogenase-like hydrolase domain-containing protein 1A	IPI00302436,IPI00908643,IPI00913889
LPGLAGTAGEPGRD		Isoform 1 of Collagen alpha-1(III) chain	IPI00021033
LPGVAGAPGLPGPRGIPGPVG		Collagen alpha-2(I) chain	IPI00304962
LPGVAGAPGLPGPRGIPGPVGAAGATGARG		Collagen alpha-2(I) chain	IPI00304962
LPLSITTDFIPSFRLV		Complement C3 (Fragment)	IPI00783987
LPTSWDWRNV		Dipeptidyl peptidase 1	IPI00022810
LQANKATLVCLISDFYPGAVT		25 kDa protein	IPI00940807
LQANKATLVCLISDFYPGAVT		25 kDa protein	IPI00941543
LQANKATLVCLISDFYPGAVT		hypothetical protein XP_002348153	IPI00788824
LQANKATLVCLISDFYPGAVT		IGL@ protein	IPI00154742
LQANKATLVCLISDFYPGAVT		IGL@ protein	IPI00744476
LQANKATLVCLISDFYPGAVT		IGL@ protein	IPI00829640
LQANKATLVCLISDFYPGAVTV		25 kDa protein	IPI00940807
LQANKATLVCLISDFYPGAVTV		25 kDa protein	IPI00941543
LQANKATLVCLISDFYPGAVTV		hypothetical protein XP_002348153	IPI00788824
LQANKATLVCLISDFYPGAVTV		IGL@ protein	IPI00154742
LQANKATLVCLISDFYPGAVTV		IGL@ protein	IPI00744476
LQANKATLVCLISDFYPGAVTV		IGL@ protein	IPI00829640
LQARADEVAAAPEQIAADIPEVVVSLAWDESLAPK		Neutrophil defensin 1	IPI00005721,IPI00021827
LQARADEVAAAPEQIAADIPEVVVSLAWDESLAPKHPG		Neutrophil defensin 1	IPI00005721,IPI00021827
LQDFRVVAQG		Protein AMBP	IPI00022426
LQDFRVVAQGV		Protein AMBP	IPI00022426
LQDFRVVAQGVGIPEDS		Protein AMBP	IPI00022426
LQDFRVVAQGVGIPEDSI		Protein AMBP	IPI00022426
LQDFRVVAQGVGIPEDSIF		Protein AMBP	IPI00022426
LQDFRVVAQGVGIPEDSIFT		Protein AMBP	IPI00022426
LQDFRVVAQGVGIPEDSIFTM		Protein AMBP	IPI00022426
LQGASKLQELHL		Leucine-rich alpha-2-glycoprotein	IPI00022417
LQGASKLQELHLSSNGLESLSPEFLRPVPQL		Leucine-rich alpha-2-glycoprotein	IPI00022417
LQGSYDLQDLLAQAELPA		Angiotensinogen	IPI00032220
LQGSYDLQDLLAQAELPAILHT		Angiotensinogen	IPI00032220
LQIQSPAGQSRCGGFL		Cathepsin G	IPI00028064
LQKGNDDHWIVDTDYD		Retinol-binding protein 4	IPI00022420,IPI00480192,IPI00844536
LQKGNDDHWIVDTDYDT		Retinol-binding protein 4	IPI00022420,IPI00480192,IPI00844536
LQKGNDDHWIVDTDYDTY		Retinol-binding protein 4	IPI00022420,IPI00480192,IPI00844536
LQKGNDDHWIVDTDYDTYAV		Retinol-binding protein 4	IPI00022420,IPI00480192,IPI00844536
LQKVPPEWKALTDMPQ		Isoform 1 of Fibrinogen alpha chain	IPI00021885
LQLKDFDFVPPVVRWLNEQ		Complement C3 (Fragment)	IPI00783987
LQPAGSLGSYS		Prostaglandin D2 synthase 21kDa	IPI00514285
LQPAGSLGSYS		Prostaglandin-H2 D-isomerase	IPI00013179
LQPAGSLGSYSYRSPHWGSTY		Prostaglandin-H2 D-isomerase	IPI00013179
LQQCPFEDHVKLV		Isoform 1 of Serum albumin	IPI00745872
LQQCPFEDHVKLVNEVTE		Isoform 1 of Serum albumin	IPI00745872
LQSCSGPTCRTPGVF		N-acetylglucosamine-6-sulfatase	IPI00012102
LQSGVPSRFSGSGSGTDFT		26 kDa protein	IPI00942387
LQVLGKDLLLPQPDLR		Leucine-rich alpha-2-glycoprotein	IPI00022417
LQVLGKDLLLPQPDLRY		Leucine-rich alpha-2-glycoprotein	IPI00022417
LRGVDIYTRLLPALASVPALPSDS		cDNA FLJ60317, highly similar to Aminoacylase-1	IPI00009268,IPI00788719,IPI00791053,IPI00940464,IPI00945211,IPI00947447
LRLDLAGRDLTDYLMKI		Actin, cytoplasmic 1	IPI00021439,IPI00894498
LRLDLAGRDLTDYLMKIL		Actin, cytoplasmic 1	IPI00021439,IPI00894498
LRLYQASPADSGEYVCRVLGSSVPLEASVL		Basement membrane-specific heparan sulfate proteoglycan core protein	IPI00024284,IPI00943326
LRPAPPPISGGGY		Fibrinogen beta chain	IPI00298497
LRTLDLGENQL		Leucine-rich alpha-2-glycoprotein	IPI00022417
LRTLDLGENQLETLPPDLLRGP		Leucine-rich alpha-2-glycoprotein	IPI00022417
LRTLDLGENQLETLPPDLLRGPL		Leucine-rich alpha-2-glycoprotein	IPI00022417
LRTLDLGENQLETLPPDLLRGPLQ		Leucine-rich alpha-2-glycoprotein	IPI00022417
LRTLDLGENQLETLPPDLLRGPLQL		Leucine-rich alpha-2-glycoprotein	IPI00022417
LRTLDLGENQLETLPPDLLRGPLQLE		Leucine-rich alpha-2-glycoprotein	IPI00022417
LRTLDLGENQLETLPPDLLRGPLQLER		Leucine-rich alpha-2-glycoprotein	IPI00022417
[truncated: 2,371 more rows]
