# Supplementary material for: Deciphering the peptidome of urine from ovarian cancer patients and healthy controls
Source: Clin Proteomics. 2014 Jun 2;11(1):23. doi: 10.1186/1559-0275-11-23 (PMC4065538; doi:10.1186/1559-0275-11-23)
Supplement: Additional file 3 — List of overlapping proteins with other publications. [file 1559-0275-11-23-S3.xlsx]

## Sheet: Overlap with Publications
Supplementary Information S4: List of overlapping proteins with other Publications
IPI Number	Common Proteins Between Smith et al and Siwy et al	Common Proteins Between Smith et al and Fredolini et al	Common Proteins Between Smith et al and Lopez et al	Protein Name
IPI00410714	X			Hemoglobin subunit alpha
IPI00018279	X			Collagen alpha-3(V) chain
IPI00953689	X		X	Alpha-2-HS-glycoprotein
IPI00022389		X		Isoform 1 of C-reactive protein
IPI00020091	X			Alpha-1-acid glycoprotein 2
IPI00926625			X	Zyxin
IPI00022417		X		Leucine-rich alpha-2-glycoprotein
IPI00019568	X		X	Prothrombin (Fragment)
IPI00009866	X			Isoform 1 of Keratin, type I cytoskeletal 13
IPI00032179	X	X		Antithrombin-III
IPI00019359		X	X	Keratin, type I cytoskeletal 9
IPI00398625			X	Hornerin
IPI00026944	X			Isoform 1 of Nidogen-1
IPI00022395		X		Complement component C9
IPI00005292	X			Testican-1
IPI00003406	X			Isoform 1 of Drebrin
IPI00008178	X			Isoform 1 of Sodium/potassium-transporting ATPase subunit gamma
IPI00739099	X			Collagen alpha-2(V) chain
IPI00022426	X	X		Protein AMBP
IPI00013945	X			Isoform 1 of Uromodulin
IPI00021263		X		14-3-3 protein zeta/delta
IPI00295414	X			Collagen alpha-1(XV) chain
IPI00001611	X			Isoform 1 of Insulin-like growth factor II
IPI00219895	X			Isoform 2 of Sodium/potassium-transporting ATPase subunit gamma
IPI00025418	X			Isoform 1 of Collagen alpha-1(VII) chain
IPI00743696	X			Isoform 1 of Collagen alpha-1(IV) chain
IPI00021085	X			Peptidoglycan recognition protein 1
IPI00218918	X			Annexin A1
IPI00103871	X			Isoform 1 of Roundabout homolog 4
IPI00022432	X		X	Transthyretin
IPI00022420	X			Retinol-binding protein 4
IPI00301154			X	Polyadenylate-binding protein 3
IPI00021440		X		Actin, cytoplasmic 2
IPI00654755	X			Hemoglobin subunit beta
IPI00298497		X	X	Fibrinogen beta chain
IPI00783987	X			Complement C3 (Fragment)
IPI00943257	X			Isoform 1 of CD99 antigen-like protein 2
IPI00025861	X			Cadherin-1
IPI00328113	X			Fibrillin-1
IPI00021000	X			Isoform A of Osteopontin
IPI00021857			X	Apolipoprotein C-III
IPI00026256	X			Filaggrin
IPI00021854	X			Apolipoprotein A-II
IPI00012011		X		Cofilin-1
IPI00180675			X	Tubulin alpha-1A chain
IPI00021885	X			Isoform 1 of Fibrinogen alpha chain
IPI00009950	X			Vesicular integral-membrane protein VIP36
IPI00017601		X		Ceruloplasmin
IPI00291262	X			Isoform 1 of Clusterin
IPI00166729	X			Zinc-alpha-2-glycoprotein
IPI00220739	X			Membrane-associated progesterone receptor component 1
IPI00021841	X		X	Apolipoprotein A-I
IPI00896419	X		X	Isoform 1 of Inter-alpha-trypsin inhibitor heavy chain H4
IPI00025512	X			Heat shock protein beta-1
IPI00844090	X			Collagen alpha-1(V) chain
IPI00847635	X	X		Isoform 1 of Alpha-1-antichymotrypsin
IPI00550363		X	X	Transgelin-2
IPI00304273	X			Apolipoprotein A-IV
IPI00021828	X			Cystatin-B
IPI00219806	X			Protein S100-A7
IPI00002280	X			ProSAAS
IPI00215894			X	Isoform LMW of Kininogen-1
IPI00306322	X			Collagen alpha-2(IV) chain
IPI00921523	X			Isoform 1 of Complement factor B (Fragment)
IPI00022429	X			Alpha-1-acid glycoprotein 1
IPI00291866	X	X		Plasma protease C1 inhibitor
IPI00001508	X			Insulin
IPI00170635	X			Secreted and transmembrane protein 1
IPI00022371	X			Histidine-rich glycoprotein
IPI00032220	X	X		Angiotensinogen
IPI00553177	X		X	Isoform 1 of Alpha-1-antitrypsin
IPI00004656	X			Beta-2-microglobulin
IPI00004573	X			Polymeric immunoglobulin receptor
IPI00027462	X			Protein S100-A9
IPI00026314	X			Isoform 1 of Gelsolin
IPI00304808	X			Isoform 1 of Kallikrein-1
IPI00013508		X		Isoform 1 of Alpha-actinin-1
IPI00021033	X			Isoform 1 of Collagen alpha-1(III) chain
IPI00745872	X			Isoform 1 of Serum albumin
IPI00013179	X			Prostaglandin-H2 D-isomerase
